# Supplementary material for: Coordinated Regulation of Membrane Homeostasis and Drug Accumulation by Novel Kinase STK-17 in Response to Antifungal Azole Treatment
Source: Microbiol Spectr. 2022 Feb 23;10(1):e00127-22. doi: 10.1128/spectrum.00127-22 (PMC8865411; doi:10.1128/spectrum.00127-22)
Supplement: SUPPLEMENTAL FILE 2 — Supplemental material. Download SPECTRUM00127-22_Supp_2_seq1.xlsx, XLSX file, 1.7 MB [file spectrum00127-22_supp_2_seq1.xlsx]

## Sheet: Overview of Tables
Sheet 1	Genes affected by stk-17 deletion under no-KTC condition
Sheet 2	Genes affected by stk-17 deletion under KTC treated condition.
Sheet 3	KTC responsive genes.
Summary of labels	fpkm, Fragments Per Kilobase per Million; WT, wilt type; stk-17KO, stk-17KO strain; stk-17com, stk-17COM strain; +K means treated with Ketoconazole; log2fc, log2 transformaed fold change; desc, KEGG, GO or NCBI description

## Sheet: Sheet 1
gene_id	annotation	Term	fpkm_WT_1	fpkm_WT_2	fpkm_WT_3	fpkm_stk-17ko_1	fpkm_stk-17ko_2	fpkm_stk-17ko_3	fpkm_stk-17com_1	fpkm_stk-17com_2	fpkm_stk-17com_3	fpkm_WT+K_1	fpkm_WT+K_2	fpkm_WT+K_3	fpkm_stk-17ko+K_1	fpkm_stk-17ko+K_2	fpkm_stk-17ko+K_3	fpkm_stk-17com+K_1	fpkm_stk-17com+K_2	fpkm_stk-17com+K_3	average_fpkm_WT	average_fpkm_stk17ko	average_fpkm_stk-17com	average_fpkm_WT+K	average_fpkm_stk-17+K	average_fpkm_stk-17com+K	diffexp_log2fc_stk-17ko-vs-stk-17ko+K	diffexp_degseq_qvalue_stk-17ko-vs-stk-17ko+K	diffexp_pvalue_stk-17ko-vs-stk-17ko+K	diffexp_log2fc_stk-17ko-vs-stk-17com	diffexp_degseq_qvalue_stk-17-vs-stk-17com	diffexp_pvalue_stk-17ko-vs-stk-17com	diffexp_log2fc_stk-17ko+K-vs-stk-17com+K	diffexp_degseq_qvalue_stk-17ko+K-vs-stk-17com+K	diffexp_pvalue_stk-17ko+K-vs-stk-17com+K	diffexp_log2fc_stk-17com-vs-stk-17com+K	diffexp_degseq_qvalue_stk-17com-vs-stk-17com+K	diffexp_pvalue_stk-17com-vs-stk-17com+K	diffexp_log2fc_WT-vs-stk-17ko	diffexp_degseq_qvalue_WT-vs-stk-17ko	diffexp_pvalue_WT-vs-stk-17ko	diffexp_log2fc_WT-vs-stk-17com	diffexp_degseq_qvalue_WT-vs-stk-17com	diffexp_pvalue_WT-vs-stk-17com	diffexp_log2fc_WT-vs-WT+K	diffexp_degseq_qvalue_WT-vs-WT+K	diffexp_pvalue_WT-vs-WT+K	diffexp_log2fc_WT+K-vs-stk-17ko+K	diffexp_degseq_qvalue_WT+K-vs-stk-17ko+K
NCU08052	aquaporin	Transmembrane	2.76	2.61	3.13	33.45	95.65	74.68	3.35	4.31	1.97	21.55	21.98	30.78	722.38	811.79	522.54	64.32	30.8	34.25	2.833	67.926	3.21	24.77	685.57	43.123	3.33331	0	0	-4.4041	0	0	-3.99009	0	0	3.74732	0	0	4.58346	0	0	0.179361	0.0752842	0.0860717	3.12654	0	0	4.79023	0
NCU05639	hypothetical protein	Transmembrane	6.24	8.49	5.62	30.52	72.82	58.77	4.2	5.43	3.27	40.24	28.72	36.61	96.46	112.54	104.9	41.54	24.35	31.06	6.783	54.036	4.3	35.19	104.633	32.316	0.951465	5.93495e-197	4.30127e-197	-3.65052	0	0	-1.69438	0	0	2.9076	5.47309e-288	2.01672e-288	2.99407	0	0	-0.656448	8.51695e-08	2.89177e-08	2.37413	1.7097e-251	4.36634e-252	1.57141	0
NCU04034	hypothetical protein	Transmembrane	0.56	1.57	1.48	2.14	12.7	9.77	0.74	0.6	0.6	3.47	1.76	6.36	5.31	13.34	4.84	2.69	4.91	1.95	1.203	8.203	0.646	3.863	7.83	3.183	-0.068532	0.0989288	0.444648	-3.66326	1.46596e-105	1.04512e-106	-1.29781	4.59688e-30	3.17812e-30	2.29692	1.3182e-27	1.83384e-27	2.76802	2.85972e-82	1.87469e-83	-0.895244	0.00139422	0.000901408	1.68017	2.18874e-22	2.21629e-22	1.01932	5.04542e-21
NCU05567	hypothetical protein	Transmembrane	31.54	31.46	37.54	168.34	197.1	164.23	34.81	39.58	32.9	227.8	211.94	237.88	9985.73	11627.9	9230.45	415.32	232.67	245.6	33.513	176.556	35.763	225.873	10281.4	297.863	5.86236	0	0	-2.30368	0	0	-5.10852	0	0	3.05752	0	0	2.39735	0	0	0.0936742	0.0262566	0.0246985	2.75188	0	0	5.50783	0
NCU05209	hypothetical protein	Transmembrane	2.75	2.4	4.71	6.95	21.76	17.35	3.94	2.45	3.21	45.66	22.75	27.98	193.43	198.42	155.48	59.04	39.3	34.05	3.286	15.353	3.2	32.13	182.443	44.13	3.56877	0	0	-2.26323	4.85953e-138	2.67495e-139	-2.0468	0	0	3.7852	0	0	2.22437	5.95089e-135	2.53761e-136	-0.0388666	0.407022	0.769139	3.28856	0	0	2.50457	0
NCU01697	hypothetical protein	Transmembrane	6.53	4.67	3.69	17.21	22.46	17.81	7.24	6.86	7.71	21.21	18.42	21	122.72	142.94	110.81	19.72	19.77	23.1	4.963	19.16	7.27	20.21	125.49	20.863	2.70991	0	0	-1.39778	1.40453e-144	7.42477e-146	-2.58797	0	0	1.51972	4.42149e-179	2.13331e-179	1.94938	2.59343e-231	6.76748e-233	0.5516	1.93912e-12	4.46814e-13	2.02515	2.62639e-257	6.61334e-258	2.63414	0
NCU09782	hypothetical protein	Transmembrane	4.58	3.66	5.01	10.65	23.19	16.34	5.1	6.34	6.65	5.41	6.41	5.99	14.22	13.8	12.32	5.23	5.1	6.84	4.416	16.726	6.03	5.936	13.446	5.723	-0.317017	1.88807e-15	4.6213e-15	-1.47199	4.96017e-194	1.9365e-195	-1.23164	2.4145e-119	6.82933e-120	-0.0766687	0.0619647	0.234914	1.92138	4.29593e-282	8.84049e-284	0.449392	2.4724e-10	6.69109e-11	0.425831	5.06138e-10	7.37129e-10	1.17854	1.63673e-111
NCU06328	hypothetical protein	Transmembrane	0.73	0.58	0.8	2.18	2.74	2.98	1.23	0.69	0.88	7.72	4.79	6.84	52.67	40.92	47.12	8.7	6.31	10.93	0.703	2.633	0.933	6.45	46.903	8.646	4.15327	0	0	-1.50051	2.42199e-31	4.2815e-32	-2.43879	0	0	3.21499	4.22032e-253	1.683e-253	1.89776	4.43123e-43	5.0107e-44	0.397248	0.0261934	0.0246213	3.1903	7.25643e-188	2.22747e-188	2.86073	0
NCU08447	hypothetical protein	Transmembrane	2.44	1.89	1.75	4.19	7.83	7.18	2.08	2.09	3.11	6.6	7.45	8.19	33.33	44.69	37.79	6.76	8.81	8.47	2.026	6.4	2.426	7.413	38.603	8.013	2.59108	0	0	-1.39914	7.92993e-49	1.03839e-49	-2.26714	0	0	1.72308	5.694e-83	4.42631e-83	1.66002	2.77497e-62	2.30776e-63	0.260875	0.0380289	0.0381518	1.87098	1.25947e-85	6.0766e-86	2.38012	0
NCU08433	hypothetical protein	Transmembrane	1.85	1.75	2.23	4.36	7.43	5.73	2.15	1.78	1.45	12.2	9.34	10.22	27.87	36.35	25.09	10.52	9.73	9.38	1.943	5.84	1.793	10.586	29.77	9.876	2.34755	0	0	-1.70719	5.809e-50	7.47983e-51	-1.5911	6.3251e-226	1.19561e-226	2.46364	3.21453e-134	1.86487e-134	1.58831	4.81093e-45	5.21551e-46	-0.118883	0.27065	0.427617	2.44488	3.16366e-142	1.15244e-142	1.49098	1.17299e-205
NCU12068	hypothetical protein	Transmembrane	3.18	3.6	2	7.74	8.87	9.19	5.09	5.15	5.09	4.02	7.64	4.28	2.78	2.44	2.09	2.85	5.31	6.09	2.926	8.6	5.11	5.313	2.436	4.75	-1.8204	1.00656e-88	1.16889e-88	-0.75074	1.53187e-22	3.37291e-23	0.962914	9.97898e-20	8.89595e-20	-0.10675	0.0592431	0.223998	1.55401	3.14478e-70	2.37513e-71	0.803268	2.63793e-15	5.04739e-16	0.858235	1.99652e-18	2.22404e-18	-1.12463	9.94313e-28
NCU09337	Pheromone-regulated membrane protein 1-like(Prm1)	Transmembrane	3.15	2.7	1.98	6.63	8.01	7.69	4.65	3.65	5.26	11.72	12.1	11.72	27	31.78	22.52	10.93	11.5	10.74	2.61	7.443	4.52	11.846	27.1	11.056	1.86262	0	0	-0.720574	6.119e-35	1.01789e-35	-1.29304	0	0	1.29016	5.60822e-134	3.26702e-134	1.51285	5.24544e-114	2.68192e-115	0.79228	3.82537e-25	4.81336e-26	2.18252	8.73919e-299	2.03153e-299	1.19296	4.40268e-287
NCU07869	INSIG domain-containing protein	Transmembrane	3.25	3.87	4.1	6.86	12.84	11.82	3.74	4.38	4.28	11.97	8.03	10.15	90.99	109.03	96.19	13.53	10.62	14.12	3.74	10.506	4.133	10.05	98.736	12.756	3.23044	0	0	-1.34658	9.81829e-103	7.11874e-104	-2.95204	0	0	1.62498	4.16856e-165	2.12156e-165	1.4905	2.428e-119	1.16929e-120	0.143919	0.0661008	0.0739607	1.42493	1.12826e-107	4.77677e-108	3.296	0
NCU05154	calcium P-type ATPase-3(nca-3)	Transmembrane	8.77	13.88	16.46	22.08	42.76	44.17	6.27	16.09	19.17	15.59	18.11	20.92	105.78	136.21	101.19	14.93	21.83	17.84	13.036	36.336	13.843	18.206	114.393	18.2	1.65255	0	0	-1.39227	0	0	-2.65169	0	0	0.393137	1.02511e-37	1.21703e-37	1.47895	0	0	0.0866798	0.0111991	0.00926958	0.480164	1.72026e-53	1.10356e-53	2.65134	0
NCU12067	hypothetical protein	Transmembrane	3.35	3.87	2.89	6.7	10.44	10.1	4.71	4.4	4.95	6.89	10.82	8.51	7.59	8.74	7.75	7.31	9.99	10.01	3.37	9.08	4.686	8.74	8.026	9.103	-0.180031	0.00735369	0.0281069	-0.955708	9.07398e-24	1.92972e-24	0.181941	0.0123545	0.0264243	0.957618	1.02425e-24	1.50276e-24	1.43054	5.9833e-44	6.67689e-45	0.474831	0.000144018	7.59996e-05	1.37376	1.16902e-40	8.76813e-41	-0.123256	0.0542821
NCU11172	hypothetical protein	Transmembrane	17.45	14.28	10.96	34.26	41.84	37.71	24.81	18.54	22.16	63.86	81.29	88.82	61.53	69.45	61.22	56.5	64.85	77.13	14.23	37.936	21.836	77.99	64.066	66.16	0.754628	4.53459e-146	3.93983e-146	-0.797388	4.45494e-95	3.4353e-96	0.0468109	0.0291822	0.0665278	1.59883	0	0	1.41512	1.12818e-239	2.77641e-241	0.617732	1.82973e-35	1.68229e-36	2.45387	0	0	-0.284127	5.13516e-31
NCU10610	hypothetical protein	Transmembrane	3.79	3.2	2.73	11.03	7.03	7.69	5.79	4.58	5.63	11.94	10.69	13.98	10.93	12.66	12.22	9.32	8.92	11.85	3.24	8.583	5.333	12.203	11.936	10.03	0.474928	1.79547e-16	4.30556e-16	-0.686667	2.79398e-21	6.42285e-22	-0.25122	5.076e-06	7.80425e-06	0.910375	3.33741e-40	3.82736e-40	1.40664	1.18685e-66	9.29113e-68	0.719971	1.31369e-14	2.61748e-15	1.91331	1.02651e-146	3.6768e-147	-0.0317394	0.187313
NCU03468	MFS efflux transporter	Transmembrane	2.99	2.8	3.1	5.75	8.87	8.88	3.68	3.71	5.44	1.66	2.24	2.71	5.22	5.01	4.32	2.46	2.98	3.88	2.963	7.833	4.276	2.203	4.85	3.106	-0.694448	7.96563e-21	1.76595e-20	-0.87469	4.57059e-29	8.56737e-30	-0.640777	9.74529e-12	1.11235e-11	-0.460534	8.74109e-07	2.17474e-06	1.40274	1.03815e-60	8.85391e-62	0.528046	2.25695e-07	7.95365e-08	-0.428744	0.000113813	0.00022295	1.13703	2.5154e-28
NCU09188	hypothetical protein	Transmembrane	3.82	5.83	7.6	8.26	21.27	14.33	3.79	4.09	3.99	12.51	9.16	10.16	23.81	15.84	14.19	12.92	7.82	6.29	5.75	14.62	3.956	10.61	17.946	9.01	0.293686	6.15378e-16	1.4903e-15	-1.88634	3.07756e-269	7.76133e-271	-0.993168	1.12079e-125	3.06923e-126	1.18686	2.08342e-85	1.59052e-85	1.34661	1.2573e-165	4.24116e-167	-0.539731	8.22047e-15	1.61375e-15	0.882991	3.46017e-62	2.01276e-62	0.757303	5.17711e-80
NCU07388	hypothetical protein	Transmembrane	6.76	5.82	4.38	13.76	16.6	12.68	7.11	6.59	8.57	8.91	10.36	10.03	31.53	41.34	24.5	10.6	14.28	11.75	5.653	14.346	7.423	9.766	32.456	12.21	1.1768	0	0	-0.950774	9.65215e-109	6.55357e-110	-1.40996	0	0	0.717611	1.28136e-58	1.19394e-58	1.34477	1.18855e-188	3.58058e-190	0.394	1.15507e-12	2.61716e-13	0.78956	2.86237e-55	1.80138e-55	1.73201	0
NCU05929	hypothetical protein	Transmembrane	2.73	2.68	2.19	6.22	7.39	5.38	1.26	1.64	0.72	3.55	3.59	2.8	8.36	11.02	7.75	3.95	2.01	1.98	2.533	6.33	1.206	3.313	9.043	2.646	0.513279	9.60015e-11	2.61276e-10	-2.39193	4.59022e-70	4.60818e-71	-1.77277	1.46995e-68	6.01011e-69	1.13243	5.81223e-12	1.16702e-11	1.32006	1.77126e-31	2.42376e-32	-1.07187	7.38624e-10	2.08404e-10	0.385611	0.00151287	0.00325944	1.44773	1.09307e-51
NCU02856	hypothetical protein	Transmembrane	1.76	1.58	0.86	3.18	3.91	3.39	2.71	2.01	1.54	2.96	3.48	1.16	6.3	4.57	4.48	4.16	2.83	3.05	1.4	3.493	2.086	2.533	5.116	3.346	0.548893	1.25143e-06	3.86364e-06	-0.743927	1.02679e-06	5.4628e-07	-0.60954	2.71853e-07	3.8644e-07	0.683279	2.08377e-06	5.28756e-06	1.31688	4.67673e-15	1.00508e-15	0.572956	0.00301778	0.00213107	0.852685	9.47131e-07	1.61686e-06	1.01309	3.37122e-15
NCU02164	hypothetical protein	Transmembrane	49.39	80.53	70.35	112.17	179.92	186.49	56.26	62.66	62.49	300.88	191.65	202.4	910.86	967	770.07	328.24	272.96	224.52	66.756	159.526	60.47	231.643	882.643	275.24	2.46622	0	0	-1.39988	0	0	-1.68039	0	0	2.18571	0	0	1.2567	0	0	-0.143187	4.16589e-11	1.05966e-11	1.79382	0	0	1.9291	0
NCU07840	hypothetical protein	Transmembrane	1.48	2.35	2.48	2.67	5.82	5.92	2.27	2.18	2.19	11.24	6.89	7.75	14.91	12.82	11.69	11.7	9.35	6.3	2.103	4.803	2.213	8.626	13.14	9.116	1.44986	2.46792e-147	2.1312e-147	-1.11909	1.0006e-36	1.6014e-37	-0.526785	4.05662e-28	2.92257e-28	2.04216	3.58672e-165	1.82371e-165	1.19299	2.02929e-40	2.39799e-41	0.0738951	0.298924	0.491736	2.03632	1.4242e-155	4.94822e-156	0.606527	8.42715e-36
NCU05798	hypothetical protein	Transmembrane	3.42	2.43	2.69	6.53	6.91	5.38	2.75	2.59	2.36	10.18	8.23	10.35	22.85	27.57	24.26	8.1	8.66	9.35	2.846	6.273	2.566	9.586	24.893	8.703	1.98761	0	0	-1.28862	5.6416e-74	5.47216e-75	-1.51554	0	0	1.7607	2.8527e-162	1.46284e-162	1.14144	4.03393e-61	3.41467e-62	-0.147186	0.0751584	0.085894	1.75288	3.57802e-177	1.14574e-177	1.37616	0
NCU10021	high affinity glucose transporter-1(hgt-1)	Transmembrane	1.65	0.83	0.88	3.58	2.09	1.52	1.28	1.11	1.35	19.24	6.24	6.23	40.56	25.22	30.43	17.46	10.22	10.02	1.12	2.396	1.246	10.57	32.07	12.566	3.74183	0	0	-0.94412	1.68989e-12	5.76975e-13	-1.3506	4.11399e-269	6.80801e-270	3.33534	0	0	1.09855	1.58519e-15	3.34955e-16	0.154431	0.222556	0.32981	3.24044	3.71155e-266	9.18629e-267	1.59994	0
NCU05189	hypothetical protein	Transmembrane	4.04	3.87	5.96	6.95	11.31	10.67	3.17	3.55	1.63	19.68	13.51	16.86	51.06	56.21	49.86	23.25	10.85	11.01	4.623	9.643	2.783	16.683	52.376	15.036	2.4397	0	0	-1.79268	2.30195e-92	1.80858e-93	-1.7996	0	0	2.43278	5.87125e-212	2.5899e-212	1.06046	3.45583e-42	3.97373e-43	-0.732215	1.28291e-11	3.13577e-12	1.85059	1.10924e-166	3.67515e-167	1.64958	0
NCU07802	hypothetical protein	Transmembrane	20.61	34.68	31.14	34.98	73.34	62.49	23.81	27.1	28.06	44.6	50.35	56.35	26.35	37.78	25.91	33.9	48.44	30.75	28.81	56.936	26.323	50.433	30.013	37.696	-0.925544	2.56878e-237	1.66644e-237	-1.11363	0	0	0.329439	5.79674e-26	4.36287e-26	0.517527	3.59236e-58	3.36629e-58	0.982693	4.94537e-261	1.08065e-262	-0.13094	0.000255258	0.000141333	0.806303	1.03341e-166	3.42021e-167	-0.749154	1.11209e-146
NCU08561	succinate/fumarate mitochondrial transporter	Transmembrane	8.91	8.25	7.21	15.01	17.85	14.77	10.27	9.38	7.27	10.15	6.13	6.22	59.62	56.9	41.89	10.48	9.72	8.52	8.123	15.876	8.973	7.5	52.803	9.573	1.73235	0	0	-0.823123	8.72271e-61	9.79328e-62	-2.46254	0	0	0.092937	0.0275827	0.0990356	0.966549	3.43083e-79	2.33642e-80	0.143426	0.0165829	0.0145349	-0.115165	0.0244643	0.0607083	2.81406	0
NCU01769	hypothetical protein	Transmembrane	9.55	10.09	8.93	17.12	20.18	18.02	10.57	9.15	10.6	17.39	13.94	12.4	16.42	14.97	12.1	14.69	17.7	12.62	9.523	18.44	10.106	14.576	14.496	15.003	-0.348452	9.14442e-17	2.18126e-16	-0.868124	3.70227e-77	3.47436e-78	0.0504853	0.100606	0.258508	0.570157	1.2917e-31	1.69383e-31	0.95305	6.94348e-90	4.15407e-91	0.0849265	0.0997801	0.120502	0.612972	1.48421e-34	1.21316e-34	-0.00837333	0.266635
NCU06153	monooxygenase	Transmembrane	5.18	4.03	4.46	5.2	10.78	10.35	1.38	3.47	2.5	29.9	23.81	39.65	24.92	22.26	25.64	29.82	13.47	16.89	4.556	8.776	2.45	31.12	24.273	20.06	1.46589	1.17893e-211	8.14583e-212	-1.8408	2.74422e-106	1.9298e-107	-0.274479	7.92478e-13	8.67516e-13	3.03221	0	0	0.945553	6.92266e-39	8.43009e-40	-0.895244	6.02367e-19	9.79747e-20	2.77039	0	0	-0.358951	2.01274e-25
NCU07804	hypothetical protein	Transmembrane	24.85	26.49	17.26	39.86	44.54	38.25	21.46	22.83	21.62	22.91	29.38	22.88	19.23	18.99	14.11	20.03	21.57	15.28	22.866	40.883	21.97	25.056	17.443	18.96	-1.23025	0	0	-0.896067	1.28461e-196	4.8595e-198	0.120826	0.000887706	0.00163989	-0.213356	1.65982e-09	3.66645e-09	0.838603	1.55037e-175	4.93373e-177	-0.0574637	0.0823626	0.0958761	0.13128	4.48246e-05	8.51583e-05	-0.522926	4.02146e-48
NCU15830	hypothetical protein	Transmembrane	2.89	5.59	4.3	5.61	8.61	7.35	2.76	3.29	4.84	12.69	17.35	17.11	10.08	11.53	14.94	13.08	14	11.51	4.26	7.19	3.63	15.716	12.183	12.863	0.759198	2.6447e-22	5.70963e-22	-0.986335	8.25101e-20	2.02481e-20	0.0794865	0.0953361	0.243382	1.82502	2.82202e-87	2.11907e-87	0.754694	7.08155e-13	1.66162e-13	-0.231641	0.0525569	0.0563123	1.88195	2.42202e-110	1.01414e-110	-0.36806	9.69361e-09
NCU04721	neutral ceramidase	Transmembrane	14.11	12.59	11.05	17.31	24.83	21.34	9.88	12.47	9.47	29.96	28.36	36.39	39.6	50.67	41.47	33.58	25.73	24.22	12.583	21.16	10.606	31.57	43.913	27.843	1.0517	0	0	-0.996444	7.84362e-170	3.5948e-171	-0.656508	3.12506e-172	7.04318e-173	1.39163	0	0	0.750207	4.33895e-105	2.34732e-106	-0.246237	4.719e-09	1.42529e-09	1.32624	0	0	0.475661	4.2304e-97
NCU05207	MFS multidrug transporter	Transmembrane	1.81	1.36	1.19	1.91	3.15	2.19	1.17	0.93	1.31	2.93	2.66	2.93	10.58	9.81	7.79	3.59	2.94	2.64	1.453	2.416	1.136	2.84	9.393	3.056	1.9573	2.38524e-91	2.72835e-91	-1.09024	7.1253e-11	2.6643e-11	-1.61711	3.66172e-70	1.4794e-70	1.43043	1.11825e-20	1.77946e-20	0.734113	4.7135e-06	1.83241e-06	-0.356125	0.0517003	0.055231	0.96694	4.27917e-11	5.98226e-11	1.72447	8.78074e-77
NCU08976	fatty acid elongase	Transmembrane	299.63	311.91	371.28	457.85	590.45	580.87	319.22	291.24	296.95	130.3	80.62	68.72	113.68	87.87	45.09	107.05	67.56	63.37	327.606	543.056	302.47	93.213	82.213	79.326	-2.72539	0	0	-0.844724	0	0	-0.0507045	0.00302166	0.00595232	-1.93137	0	0	0.729297	0	0	-0.115427	3.30669e-34	3.12989e-35	-1.81388	0	0	-0.182209	9.02314e-25
NCU04046	hypothetical protein	Transmembrane	47.11	49.82	48.84	70.15	90.68	77.61	55.3	46.44	36.92	306.35	212.16	212.92	488.9	467.81	418.83	348.19	272.34	258.88	48.59	79.48	46.22	243.81	458.513	293.136	2.52675	0	0	-0.782364	1.55487e-208	5.50481e-210	-0.644636	0	0	2.66448	0	0	0.710148	4.37266e-176	1.38223e-177	-0.0722163	0.0136461	0.0115909	2.32653	0	0	0.910373	0
NCU09677	UPF0187 domain membrane protein	Transmembrane	9.33	11	13.09	13.71	17.41	22.4	11.29	9.57	11.39	42.57	27.76	27.8	134.89	128.75	96.08	47.05	40.1	45.83	11.14	17.84	10.75	32.71	119.906	44.326	2.74717	0	0	-0.731271	2.61872e-78	2.42577e-79	-1.43507	0	0	2.04337	0	0	0.679385	8.69849e-69	6.69881e-70	-0.051886	0.172064	0.234151	1.55337	0	0	1.87319	0
NCU03673	hypothetical protein	Transmembrane	3.32	4.32	4.05	6.15	5.98	6.56	2.98	4.03	4.45	7.27	6.91	7.28	15.72	19.27	17.78	8.23	5.65	7.65	3.896	6.23	3.82	7.153	17.59	7.176	1.49591	2.07182e-121	2.00896e-121	-0.706418	1.19481e-13	3.91135e-14	-1.29321	2.89566e-97	9.52358e-98	0.909115	4.42221e-24	6.58604e-24	0.677506	1.32118e-12	3.14487e-13	-0.0289118	0.411119	0.783071	0.875291	1.90171e-22	1.92361e-22	1.29812	6.52573e-98
NCU04544	hypothetical protein	Transmembrane	3.41	3.89	3.4	3.76	7.01	5.74	3.14	3.33	2.26	13.7	9.3	12.93	16.56	21.18	17.49	11.57	10.32	8.09	3.566	5.503	2.91	11.976	18.41	9.993	1.74048	0	0	-0.920366	1.63142e-35	2.67033e-36	-0.880678	4.95197e-108	1.50351e-108	1.78017	3.22277e-175	1.5813e-175	0.624774	1.36144e-18	2.55906e-19	-0.295592	0.000493541	0.000287092	1.74577	9.28609e-204	2.69417e-204	0.619493	2.17568e-59
NCU04045	hypothetical protein	Transmembrane	9.29	9.77	10.02	13.96	14.44	15.51	10.31	8.44	9.09	15.28	10.12	10.27	25.86	19.57	17.61	12.83	10.68	9.33	9.693	14.636	9.28	11.89	21.013	10.946	0.519912	3.28574e-34	5.97145e-34	-0.657588	2.6494e-35	4.36871e-36	-0.940295	2.91812e-92	9.89042e-93	0.237204	9.82467e-06	2.59178e-05	0.594576	1.459e-29	2.07385e-30	-0.0630117	0.196357	0.27821	0.294184	4.58058e-08	7.28632e-08	0.820304	1.25226e-73
NCU06991	hypothetical protein	Transmembrane	6.5	6.66	8.08	4.97	2.88	5.2	6.86	5.92	8.7	10.51	7.98	8.57	5.19	4.48	7.13	8.36	8.27	11.84	7.08	4.35	7.16	9.02	5.6	9.49	0.362894	1.54091e-06	4.78016e-06	0.718553	2.26694e-21	5.18378e-22	0.761023	3.1744e-31	2.14521e-31	0.405364	1.86471e-11	3.81496e-11	-0.702622	3.01994e-20	5.39458e-21	0.0159313	0.420294	0.809124	0.348471	1.42522e-08	2.2043e-08	-0.688199	2.67352e-25
NCU08407	MFS transporter	Transmembrane	46.28	27.71	17.34	26.26	13.92	15.26	29.23	32.38	31.98	3.29	6.48	2.79	1.56	1.24	1.47	3.95	4.65	4.38	30.443	18.48	31.196	4.186	1.423	4.326	-3.69875	0	0	0.755944	2.60838e-77	2.43516e-78	1.60291	4.81912e-37	2.95138e-37	-2.85178	0	0	-0.719876	3.45418e-69	2.64545e-70	0.0360689	0.212827	0.311065	-2.86109	0	0	-1.55753	1.32536e-34
NCU07205	nitrate nonutilizer-10(nit-10)	Transmembrane	374.99	261.84	121.51	216.65	93.65	149.31	255.78	254.53	334.92	14.38	37.23	19.72	12.01	10.59	12.29	20.57	30.44	37.25	252.78	153.203	281.743	23.776	11.63	29.42	-3.72076	0	0	0.879134	0	0	1.33964	0	0	-3.26026	0	0	-0.721956	0	0	0.157178	1.07096e-62	6.16928e-64	-3.41038	0	0	-1.03233	1.96283e-167
NCU06120	hypothetical protein	Transmembrane	32.75	36.22	19.39	19.34	16.04	18.13	33.12	29.22	29.31	15.11	24.73	20.4	11.59	13.63	16.05	15.59	18.27	21.9	29.453	17.836	30.55	20.08	13.756	18.586	-0.376156	4.31445e-08	1.26508e-07	0.776132	1.04157e-39	1.59625e-40	0.434713	5.57601e-10	6.87424e-10	-0.717575	1.16656e-35	1.42536e-35	-0.72343	6.42574e-34	8.49295e-35	0.0527028	0.210642	0.304873	-0.553373	3.0859e-22	3.13801e-22	-0.546212	2.53098e-15
NCU00754	multidrug resistant protein	Transmembrane	27.25	14.97	7.43	15.64	6.23	7.85	31	23.87	23.6	2.32	3.6	1.88	1.55	1.31	1.49	1.97	3.31	3.28	16.55	9.906	26.156	2.6	1.45	2.853	-2.77472	1.35636e-253	8.46255e-254	1.40132	4.26986e-274	1.05611e-275	0.980658	1.32214e-18	1.21389e-18	-3.19538	0	0	-0.740152	1.44937e-61	1.22072e-62	0.661166	2.00102e-79	9.0859e-81	-2.66915	0	0	-0.845715	9.93305e-14
NCU08425	major facilitator superfamily transporter MFS_1	Transmembrane	8.87	7.25	3.44	5.57	2.49	3.46	11.69	7.88	11.15	2.64	3.02	2.01	7.1	5.83	6.01	3.72	3.62	3.9	6.52	3.84	10.24	2.556	6.313	3.746	0.71544	8.90506e-18	2.08045e-17	1.41517	2.75191e-79	2.52245e-80	-0.750787	9.15651e-19	8.39415e-19	-1.45052	3.47561e-83	2.69346e-83	-0.763568	3.29674e-19	6.03591e-20	0.651602	1.38532e-22	1.92775e-23	-1.35117	3.22694e-48	2.20535e-48	1.30304	4.05135e-44
NCU08738	MFS peptide transporter	Transmembrane	82.35	67.9	39.13	51.95	29.47	29.22	69.66	65.39	47.12	22.6	28.46	19.69	22.37	24.27	22.68	23.17	27.97	26.46	63.126	36.88	60.723	23.583	23.106	25.866	-0.675558	5.41857e-120	5.29992e-120	0.719689	3.11928e-218	1.05896e-219	0.163538	1.75561e-07	2.46886e-07	-1.23171	0	0	-0.775293	1.1006e-257	2.42835e-259	-0.0556035	0.00667027	0.00516692	-1.42082	0	0	-0.0300315	0.127417
NCU17188	hypothetical protein	Transmembrane	0.81	4.29	3.5	0.8	1.78	2.41	0.29	2.17	5.27	6.08	6.83	10.68	1.21	2.24	6.28	3.44	4.71	2.99	2.866	1.663	2.576	7.863	3.243	3.713	0.961832	7.08002e-08	2.0902e-07	0.630858	0.00151497	0.00128689	0.194862	0.079617	0.198733	0.525836	0.000354119	0.00104303	-0.78502	8.53146e-05	3.91583e-05	-0.154162	0.24183	0.3674	1.45397	3.28942e-29	2.93141e-29	-1.27715	3.42354e-24
NCU03107	MFS transporter	Transmembrane	35.34	35.56	22.41	19.44	13.94	19.97	28.34	25.98	29.59	14.98	16.74	13.96	11.21	11.43	11.06	13.77	12.58	13.38	31.103	17.783	27.97	15.226	11.233	13.243	-0.664397	3.81788e-52	5.75357e-52	0.653133	1.79406e-77	1.67057e-78	0.238319	3.03911e-07	4.33168e-07	-1.07921	5.97989e-182	2.86507e-182	-0.806123	1.63268e-123	7.7242e-125	-0.15299	1.1343e-06	4.34119e-07	-1.03099	2.08949e-187	6.43643e-188	-0.439532	5.36666e-22
NCU05045	MFS monocarboxylate transporter	Transmembrane	11.18	7.02	2.81	5.61	3.25	3.08	7.62	7.1	6.03	1.11	1.65	0.91	0.79	0.96	0.63	1.32	0.7	0.84	7.003	3.98	6.916	1.223	0.793	0.953	-2.3293	5.42646e-67	7.2067e-67	0.797105	1.20423e-23	2.56973e-24	0.265918	0.0682086	0.167777	-2.86049	1.33947e-143	7.4937e-144	-0.813699	1.34518e-24	2.17176e-25	-0.0165942	0.419584	0.807284	-2.51661	1.17858e-126	4.58878e-127	-0.626393	0.000292118
NCU06918	purine permease	Transmembrane	18.92	12.74	8.96	9.08	5.66	8.27	11.01	10.94	13.22	3.13	4.79	3.59	2.33	1.6	2.35	3.34	3.25	3.31	13.54	7.67	11.723	3.836	2.093	3.3	-1.87446	1.28465e-120	1.25042e-120	0.61229	3.87638e-31	6.8901e-32	0.657216	2.85651e-11	3.32378e-11	-1.82953	1.37972e-177	6.71668e-178	-0.818922	1.41126e-58	1.26049e-59	-0.206632	1.10361e-05	4.84405e-06	-1.81882	1.01285e-202	2.94945e-203	-0.874557	5.27128e-20
NCU08397	hypothetical protein	Transmembrane	174.71	86.78	38.95	48.35	27.58	44.38	89.81	105.11	98.88	18.69	31.23	24.08	14.69	11.71	17.2	21.57	33.58	35.51	100.146	40.103	97.933	24.666	14.533	30.22	-1.46571	0	0	1.28833	0	0	1.05668	1.66126e-254	2.91591e-255	-1.69736	0	0	-1.3191	0	0	-0.0307616	0.0313643	0.0305234	-2.02119	0	0	-0.763618	4.61147e-121
NCU04887	hypothetical protein	Transmembrane	10.32	13.2	10.28	3.6	2.05	3.69	4.99	7.52	5.67	8.32	12.69	9.19	2.75	2.85	5.87	6.16	8.43	8.93	11.266	3.113	6.06	10.066	3.823	7.84	0.295163	0.000372884	0.00129551	0.962693	2.3976e-31	4.23257e-32	1.03742	8.96607e-46	4.84234e-46	0.369892	5.05943e-09	1.13926e-08	-1.85679	7.50307e-154	2.70605e-155	-0.894099	1.94789e-50	1.3421e-51	-0.16314	0.000833093	0.00175549	-1.39849	1.72507e-92
NCU07718	hypothetical protein		0.27	0.87	0.73	19.08	67.47	43.2	0.33	1.08	0.79	2.12	1.14	1.47	421.51	481.61	287.88	6.02	5.99	6.25	0.623	43.25	0.733	1.576	397	6.086	3.19646	0	0	-5.88112	0	0	-6.02667	0	0	3.05091	4.1955e-115	2.68624e-115	6.11029	0	0	0.229166	0.223467	0.331464	1.33421	5.6299e-12	7.63867e-12	7.97254	0
NCU09562	hypothetical protein		1.16	1.51	1.4	12.69	15.56	12.82	7.66	4.59	8.98	8.47	5.86	5.58	22.24	19.07	11.99	7.11	14.75	8.78	1.356	13.69	7.076	6.636	17.766	10.213	0.374747	1.08024e-11	2.86983e-11	-0.953048	1.81971e-40	2.74907e-41	-0.798629	2.07165e-39	1.22212e-39	0.529166	1.93699e-12	3.82028e-12	3.33191	2.15701e-211	6.0405e-213	2.37887	5.15399e-78	2.39845e-79	2.28667	6.87082e-71	3.69154e-71	1.42	7.99565e-98
NCU03639	lipase		9.68	5.92	5.63	57.45	90.6	56.78	19.24	10.6	13.63	7.43	5.08	4.32	53.04	44.2	25.45	9.99	9.38	7.54	7.076	68.276	14.49	5.61	40.896	8.97	-0.740726	1.23492e-138	1.10358e-138	-2.23675	0	0	-2.18728	0	0	-0.691255	1.01592e-27	1.41136e-27	3.27022	0	0	1.03346	6.77412e-52	4.57557e-53	-0.336297	4.40361e-05	8.355e-05	2.86579	0
NCU09168	hypothetical protein		0.6	1.01	1.4	3.63	13.23	7.65	2.21	2.83	4.66	5.15	6.04	6.54	6.15	4.49	3.82	6.85	5.57	5.95	1.003	8.17	3.233	5.91	4.82	6.123	-0.763019	4.62868e-24	9.71677e-24	-1.33803	1.97908e-56	2.32756e-57	0.346172	1.41165e-05	2.23831e-05	0.921187	1.051e-24	1.54302e-24	3.02092	4.38354e-158	1.54376e-159	1.68289	1.20734e-31	1.23825e-32	2.55332	2.19278e-97	9.86488e-98	-0.295413	0.000183622
NCU06583	serine/threonine protein kinase-44(stk-44)		1.65	1.84	1.6	7.73	16.75	16.48	1.51	1.81	2.77	3.06	2.85	3.37	14.16	13.62	13.02	3.48	2.76	2.92	1.696	13.653	2.03	3.093	13.6	3.053	-0.00709389	0.174693	0.839034	-2.75097	0	0	-2.15429	0	0	0.589586	2.60666e-13	5.02819e-13	3.00845	0	0	0.257485	0.00813697	0.00643724	0.864992	2.91421e-24	2.81729e-24	2.13637	0
NCU00985	hydrolase		15.89	18.08	8.21	73.69	123.11	137.43	19.13	21.38	25.66	14.22	17.7	19.49	142.93	213.45	143.21	20.64	26.03	21.26	14.06	111.41	22.056	17.136	166.53	22.643	0.578105	0	0	-2.33698	0	0	-2.87807	0	0	0.0370208	0.0830967	0.324701	2.98648	0	0	0.649493	5.98278e-52	4.02754e-53	0.284333	2.04179e-10	2.9334e-10	3.28025	0
NCU08457	easily wettable(eas)		2.07	0.89	1.29	5.66	12.08	6.25	1.03	2.66	2.9	2.41	2.35	2.53	1.21	0.46	0.55	3.56	0.77	1.24	1.416	7.996	2.196	2.43	0.74	1.856	-3.43668	1.73481e-158	1.43493e-158	-1.86488	1.30116e-80	1.16742e-81	1.32895	5.48689e-13	5.97604e-13	-0.242838	0.0236156	0.0836557	2.49876	1.85927e-115	9.38787e-117	0.633878	5.01104e-05	2.44287e-05	0.779021	6.59005e-08	1.05725e-07	-1.71694	2.84339e-23
NCU04533	abundant perithecial protein(app)		4.19	2.41	3.05	8.7	26.35	15.18	1.02	3.35	3.87	4.04	4.27	10.01	10.3	7.63	5.45	3.57	2.06	0.88	3.216	16.743	2.746	6.106	7.793	2.17	-1.10473	2.198e-44	3.57578e-44	-2.60659	6.59316e-141	3.56529e-142	-1.84339	5.12161e-44	2.83697e-44	-0.34152	0.0134244	0.0459661	2.38045	5.26979e-127	2.41488e-128	-0.226146	0.116138	0.144769	0.923619	2.85419e-13	3.69162e-13	0.352101	0.000299037
NCU07449	hypothetical protein		3.5	3.21	2.46	16	21.24	9.72	1.3	1.5	0.82	0.41	0.69	1.17	3.03	3.78	1.31	0.34	0.75	0.21	3.056	15.653	1.206	0.756	2.706	0.433	-2.53342	2.24726e-97	2.47088e-97	-3.69505	1.11746e-136	6.25948e-138	-2.63889	6.10741e-19	5.58412e-19	-1.47725	1.68984e-05	4.52857e-05	2.35473	1.5233e-88	9.27504e-90	-1.34033	5.3893e-09	1.63261e-09	-2.02191	5.38616e-16	6.4128e-16	1.84321	8.18648e-13
NCU05928	hypothetical protein		3.57	2.6	2.21	12	19.66	10.4	0.82	2.16	1.21	4.03	5.34	3.95	15.09	17.07	12.9	4.21	2.17	2.22	2.793	14.02	1.396	4.44	15.02	2.866	0.0975641	0.0316477	0.1303	-3.32345	1.44505e-177	6.30742e-179	-2.38884	2.46978e-136	6.48977e-137	1.03218	1.18036e-09	2.59088e-09	2.32875	3.23514e-123	1.5374e-124	-0.994703	3.61081e-08	1.17867e-08	0.669427	1.86913e-07	3.07096e-07	1.75689	1.92685e-92
NCU01281	hypothetical protein		2.6	2.1	1.74	6.28	12.04	9.86	2.29	2.16	3.37	2.71	3.13	3.38	51.06	63.44	40.76	4.82	4.64	3.8	2.146	9.393	2.606	3.073	51.753	4.42	2.45996	0	0	-1.85101	3.25307e-45	4.58316e-46	-3.54924	0	0	0.761731	4.89811e-07	1.20284e-06	2.12975	6.02119e-54	5.73556e-55	0.278742	0.111631	0.13789	0.51571	0.00195123	0.00424792	4.074	0
NCU08680	hypothetical protein		0	0.25	0.63	0.38	1.5	1.87	0.13	0.25	0	1.5	4.26	4.26	4.65	8.41	8.54	4.51	1.75	1.88	0.293	1.25	0.126	3.34	7.2	2.713	2.52327	5.14915e-26	1.04696e-25	-3.32494	9.76277e-07	5.18221e-07	-1.40807	1.16285e-12	1.2794e-12	4.44014	2.38225e-16	4.21027e-16	2.10039	0.00018357	8.89499e-05	-1.22455	0.150012	0.198855	3.51436	4.5949e-17	5.32752e-17	1.1093	2.85418e-09
NCU06294	hypothetical protein		4.33	5.77	4.82	14.27	25.27	22.07	5.49	7.48	8.36	8.46	12.17	11.13	19.73	27.21	20.11	10.36	11.5	9.04	4.973	20.536	7.11	10.586	22.35	10.3	0.120288	2.1783e-12	5.69041e-12	-1.53067	0	0	-1.11704	0	0	0.533913	2.9681e-83	2.29873e-83	2.04649	0	0	0.515819	1.50239e-53	9.74056e-55	1.08902	3.41313e-288	8.04425e-289	1.07776	0
NCU02046	hypothetical protein		28.59	14.71	11.52	66.74	73.21	41.88	27.9	15.25	15.22	16.31	14.77	13.53	49.48	46.33	32.46	14.29	14.45	14.81	18.273	60.61	19.456	14.87	42.756	14.516	-0.504598	1.99236e-128	1.87301e-128	-1.63981	0	0	-1.55797	0	0	-0.422759	2.45099e-31	3.22583e-31	1.73084	0	0	0.0910294	0.00990545	0.00803545	-0.296819	5.52046e-16	6.57467e-16	1.52306	0
NCU11211	hypothetical protein		1.77	2.3	1.57	5.02	7.12	6.18	1.38	1.52	0.93	2.26	1.43	1.67	6.22	7.49	5.62	2.01	1.23	1.18	1.88	6.106	1.276	1.786	6.443	1.473	0.0755745	0.103887	0.468863	-2.26064	1.35626e-46	1.8516e-47	-2.12703	4.84917e-46	2.60548e-46	0.20919	0.0885541	0.347985	1.6984	3.3367e-32	4.53048e-33	-0.562247	0.00913978	0.00732141	-0.0775165	0.220957	0.687677	1.85149	1.01166e-38
NCU00262	hypothetical protein		2.6	3.13	2.96	7.28	9.68	10.3	3.08	3.29	3.99	11.02	7.58	7.67	42.57	34.49	30.49	13.49	11.93	11.18	2.896	9.086	3.453	8.756	35.85	12.2	1.9892	0	0	-1.39229	1.39972e-56	1.6428e-57	-1.5611	3.47381e-262	5.91698e-263	1.82039	5.10898e-112	3.33501e-112	1.65061	3.34615e-72	2.48462e-73	0.258324	0.0272658	0.0258607	1.59322	6.58188e-67	3.68246e-67	2.04659	0
NCU05834	hypothetical protein		0.93	1.03	0.51	1.5	3.14	3.03	0.93	0.87	0.82	6.69	6.23	9.07	12.05	17.56	14.53	7	6.44	6.81	0.823	2.556	0.873	7.33	14.713	6.75	2.52282	1.29199e-120	1.25824e-120	-1.54976	3.80633e-12	1.32266e-12	-1.12388	6.86503e-40	4.02848e-40	2.9487	3.25153e-66	2.83576e-66	1.63506	7.28004e-13	1.70973e-13	0.0853037	0.406887	0.768688	3.15292	4.80657e-76	2.47744e-76	1.00496	1.40331e-33
NCU03388	stomatin family protein		35.74	38.35	17.84	103.73	90.65	89.7	46.97	47.38	36.68	27.91	19.76	26.4	82.82	115.7	65.06	36.18	46.26	24.28	30.643	94.693	43.676	24.69	87.86	35.573	-0.109291	2.48446e-08	7.23116e-08	-1.11634	0	0	-1.30355	0	0	-0.296501	4.35428e-22	6.74669e-22	1.62774	0	0	0.511396	2.65753e-56	1.67495e-57	-0.312316	2.32538e-17	2.67949e-17	1.83076	0
NCU08347	hypothetical protein		9.12	9.48	7.19	20.99	26.67	29.03	7.7	7.86	8.23	6.83	5.94	6.39	40.9	45.37	33.81	6.18	6.61	6.51	8.596	25.563	7.93	6.386	40.026	6.433	0.645203	2.3704e-94	2.66633e-94	-1.68909	1.12229e-282	2.61259e-284	-2.63617	0	0	-0.301874	2.01102e-06	5.09426e-06	1.57272	5.30011e-255	1.20314e-256	-0.116375	0.0542853	0.0586773	-0.4292	2.90723e-11	4.04139e-11	2.64712	0
NCU09209	galactose oxidase		19.82	15.29	21.47	29.65	79.07	50.04	23.43	32.74	37.49	22.51	24.59	34.77	10.1	5.75	6.85	22.88	13.8	14.05	18.86	52.92	31.22	27.29	7.566	16.91	-2.80787	0	0	-0.761681	1.46289e-191	5.81769e-193	1.16094	1.64185e-124	4.52456e-125	-0.885248	1.60859e-147	8.82904e-148	1.48945	0	0	0.727774	1.41726e-104	4.5143e-106	0.532772	7.85039e-54	5.01641e-54	-1.85118	0
NCU01380	hypothetical protein		11.12	3.48	2.4	21.39	17.51	8.76	7.2	4.19	5.94	28.09	10.24	12.73	150.17	198.28	115.29	24.52	31	23.74	5.666	15.886	5.776	17.02	154.58	26.42	3.28164	0	0	-1.45982	6.71768e-121	4.21905e-122	-2.54796	0	0	2.19351	0	0	1.48903	2.81306e-124	1.32489e-125	0.0292051	0.388649	0.716421	1.58852	3.23974e-147	1.15926e-147	3.18215	0
NCU11212	GNAT family N-acetyltransferase		22.32	25.34	22.07	45.29	81.62	67.37	16.59	20.15	17.35	22.91	27.55	26.28	58.84	68.97	54.07	20.8	20.18	16.22	23.243	64.76	18.03	25.58	60.626	19.066	-0.0968025	0.00169204	0.00612426	-1.84501	0	0	-1.66826	1.91779e-264	3.25331e-265	0.0799538	0.0576508	0.217534	1.47846	6.91531e-237	1.73118e-238	-0.366557	9.08886e-09	2.81903e-09	0.137187	0.00665812	0.0152749	1.24447	3.86202e-171
NCU07255	hypothetical protein		7.79	10.4	9.11	17.02	27.27	26.96	7.4	8.96	10.91	15.06	14.44	15.01	26.49	29.05	23.84	13.35	12.6	10.22	9.1	23.75	9.09	14.836	26.46	12.056	0.149559	7.16894e-07	2.19403e-06	-1.38731	2.70111e-247	7.99095e-249	-1.1314	7.35506e-200	1.50743e-200	0.405468	5.68017e-17	9.86124e-17	1.38829	2.85277e-247	6.65743e-249	0.000977734	0.477847	0.985105	0.706254	3.24749e-52	2.11237e-52	0.831597	1.43218e-120
NCU12021	hypothetical protein		5.93	5.36	5.67	14.01	15.91	13.97	8.06	9.47	11.2	42.4	41.62	47.88	76.45	93.41	72.08	39.16	37.85	47.51	5.653	14.63	9.576	43.966	80.646	41.506	2.46116	0	0	-0.611656	1.82874e-21	4.13743e-22	-0.95783	3.85335e-244	7.01703e-245	2.11499	0	0	1.37219	2.36815e-79	1.60268e-80	0.760531	1.71421e-20	2.58679e-21	2.95858	0	0	0.874766	6.31462e-210
NCU09187	hypothetical protein		5.38	6.47	8.73	9.91	27.26	15.95	4.28	6.22	3.77	17.18	14.99	13.33	41.07	27.86	23.14	21.04	10.93	9.16	6.86	17.706	4.756	15.166	30.69	13.71	0.791473	1.04443e-115	1.04968e-115	-1.89579	4.97617e-258	1.33941e-259	-1.16166	9.8928e-217	1.91452e-217	1.5256	1.61757e-148	8.84721e-149	1.36795	1.69171e-161	5.81418e-163	-0.527834	1.86749e-13	3.98246e-14	1.14368	9.21758e-106	3.94211e-106	1.01575	9.77871e-175
NCU07036	hypothetical protein		3.3	2.36	2.42	5.94	7.53	6.74	3.7	3.36	3.95	2.83	3.51	2.69	4.04	5.24	5.83	2.97	4.32	2.65	2.693	6.736	3.67	3.01	5.036	3.313	-0.420693	0.000227393	0.000779467	-0.87678	2.39436e-10	9.27817e-11	-0.604607	3.25074e-05	5.27705e-05	-0.148519	0.0908674	0.358212	1.32433	7.58774e-19	1.41015e-19	0.447552	0.0104511	0.00856075	0.161921	0.127773	0.36549	0.741718	8.21234e-07
NCU15385	tRNA		0.75	0	0.74	0	2.23	1.49	0	0.74	0.74	2.97	3.72	2.23	5.23	5.23	5.23	1.49	2.98	2.24	0.496	1.24	0.493	2.973	5.23	2.236	2.07429	0.000327613	0.00113615	-1.32494	0.157136	0.248172	-1.22656	0.0120916	0.0258118	2.17266	0.00844468	0.0282773	1.32278	0.198112	0.248943	-0.00215912	0.477847	0.998806	2.58475	0.00230118	0.00504688	0.812317	0.045447
NCU02843	hypothetical protein		0.98	0.63	0.73	1.85	2.04	1.9	1.22	0.73	1.12	3.99	1.9	2.53	26.8	24.22	21.16	5.99	3.36	3.66	0.78	1.93	1.023	2.806	24.06	4.336	3.63753	1.60246e-291	9.27903e-292	-0.920552	4.10006e-05	2.68839e-05	-2.47193	8.74115e-202	1.77638e-202	2.08616	1.86388e-31	2.44773e-31	1.31071	7.19034e-08	2.33851e-08	0.390158	0.123785	0.156171	1.84945	4.4526e-18	5.00784e-18	3.09879	7.11959e-255
NCU09886	hypothetical protein		43.62	35.13	37.37	74.62	125.05	88.13	38.04	42.14	31.12	57.37	55.5	72.86	213.26	254.77	138.78	96.53	135.86	69.9	38.706	95.933	37.1	61.91	202.27	100.763	1.07466	0	0	-1.37075	0	0	-1.00454	0	0	1.44086	0	0	1.3099	0	0	-0.0608424	0.0646204	0.0720553	0.676938	4.88561e-114	2.01069e-114	1.70762	0
NCU09694	hypothetical protein		8.58	10.28	10.14	15.95	29.33	26.36	7.05	9.36	9.24	14.9	17.37	20.36	65.77	79.36	64.44	13.1	18.49	17.11	9.666	23.88	8.55	17.543	69.856	16.233	1.54683	0	0	-1.4821	7.90803e-158	3.87361e-159	-2.10483	0	0	0.924101	2.8142e-52	2.79956e-52	1.30469	4.81579e-130	2.1251e-131	-0.177407	0.0122593	0.0102662	0.858396	9.46402e-50	6.356e-50	1.99313	0
NCU01972	hypothetical protein		4.73	3.55	2.96	5.63	12.33	9.58	2.06	2.7	1.6	7.83	8.77	11.1	6.12	5.23	5.65	7.3	4.64	3.88	3.746	9.18	2.12	9.233	5.666	5.273	-0.699247	1.68211e-23	3.56581e-23	-2.11534	6.9625e-121	4.3897e-122	-0.10198	0.0829377	0.208142	1.31412	4.60617e-37	5.52612e-37	1.29337	1.58956e-60	1.36578e-61	-0.821976	1.2806e-12	2.91606e-13	1.30038	3.55473e-62	2.06903e-62	-0.706264	1.31457e-23
NCU09937	glycosylhydrolase family 76-5(gh76-5)		3.48	2.52	2.53	5.72	7.28	7.4	4.26	3.05	3.11	122.78	68.06	88.2	200.56	205.43	176.66	130.63	89.4	102.7	2.843	6.8	3.473	93.013	194.216	107.576	4.83398	0	0	-0.970135	3.89825e-33	6.70212e-34	-0.851678	0	0	4.95243	0	0	1.25852	1.1047e-49	1.11791e-50	0.28838	0.00496229	0.00371523	5.03116	0	0	1.06133	0
NCU06412	hypothetical protein		11.2	7.44	4.76	19.47	21.36	13.95	5.24	5.69	2.22	3.63	7.24	5.32	6.36	5.73	5.33	4.29	2.37	1.9	7.8	18.26	4.383	5.396	5.806	2.853	-1.65381	4.56258e-123	4.3832e-123	-2.05872	4.00134e-164	1.87266e-165	-1.0255	4.18431e-20	3.68238e-20	-0.62059	8.64816e-08	2.05053e-07	1.22773	2.72307e-78	1.88332e-79	-0.830988	2.21061e-18	3.68045e-19	-0.531224	1.16789e-09	1.7239e-09	0.105146	0.0999492
NCU15222	tRNA		0	1.27	0.63	1.27	1.27	1.9	0	0.63	1.27	3.17	0.63	1.27	8.28	9.54	3.18	3.81	2.54	3.81	0.633	1.48	0.633	1.69	7	3.386	2.24094	5.84046e-06	1.8525e-05	-1.22541	0.130688	0.198542	-1.04857	0.00668255	0.0137561	2.41778	0.000604029	0.0018137	1.22325	0.167453	0.199334	-0.00215912	0.477847	0.998538	1.41483	0.0479801	0.12482	2.04936	3.01079e-05
NCU02246	hypothetical protein		3.05	1.71	1.44	6.31	4.39	3.76	3.22	2.22	2.39	5.23	3.84	5.23	12.07	12.13	12.55	3.27	3.37	4.56	2.066	4.82	2.61	4.766	12.25	3.733	1.34464	6.19876e-160	5.09124e-160	-0.885743	8.03014e-33	1.38254e-33	-1.71358	4.3386e-227	8.15601e-228	0.516806	1.86577e-11	3.81803e-11	1.22142	1.40801e-54	1.33226e-55	0.335675	0.000371437	0.000211701	1.20517	1.03443e-53	6.62117e-54	1.36089	1.94646e-162
NCU09210	dyp-type peroxidase		37.63	27.25	38.77	54.88	111.88	73.95	41.49	56.47	63.02	67.85	53.4	79.18	46.75	27.74	31.73	66.1	38.35	37.15	34.55	80.236	53.66	66.81	35.406	47.2	-1.18228	0	0	-0.580559	1.00649e-158	4.90572e-160	0.415874	5.58506e-52	2.78239e-52	-0.185843	2.22928e-14	4.16083e-14	1.21638	0	0	0.635817	8.57177e-125	2.20748e-126	0.950985	0	0	-0.916885	1.91769e-292
NCU08886	amidohydrolase		10.94	11.33	13.18	17.89	33.66	29.79	10.94	12.69	10.32	40.18	27.06	35.18	719.61	625.3	552.66	68.13	50.7	66.3	11.816	27.113	11.316	34.14	632.523	61.71	4.54217	0	0	-1.26088	2.3347e-186	9.56784e-188	-3.35693	0	0	2.44612	0	0	1.19816	8.52841e-172	2.75017e-173	-0.062728	0.174004	0.23742	1.52949	0	0	4.21083	0
NCU04988	hypothetical protein		3.9	4.56	3.92	7.5	9.81	11.02	4.92	4.6	4.71	3.07	3.22	3.85	5.49	7.04	7.32	4.34	4.64	3.65	4.126	9.443	4.743	3.38	6.616	4.21	-0.515223	3.05543e-15	7.50275e-15	-0.994144	1.23703e-42	1.79681e-43	-0.650534	1.03751e-15	1.03733e-15	-0.171614	0.0148437	0.0511614	1.19514	6.72107e-57	6.15984e-58	0.200992	0.0247014	0.0230514	-0.289071	0.00125733	0.00268772	0.968983	1.53325e-29
NCU16859	hypothetical protein		7.42	6.4	7.78	10.87	18.52	19.34	8.3	8.43	6.76	13	11.57	12.89	22.29	22.81	18.77	11.61	11.44	8.74	7.2	16.243	7.83	12.486	21.29	10.596	0.388486	1.39855e-14	3.47334e-14	-1.05329	7.25384e-57	8.46075e-58	-1.00546	3.67623e-69	1.49544e-69	0.43631	1.11259e-09	2.43784e-09	1.17407	2.32541e-67	1.80563e-68	0.120785	0.108722	0.133708	0.793607	1.9864e-28	1.79369e-28	0.76895	1.32013e-44
NCU01861	short chain dehydrogenase/reductase family		34.2	32.18	50.29	38.15	112.09	111.13	13.19	44.44	15.12	104.74	81.63	121.03	97.91	112.9	108.87	111.14	68.56	72.4	38.89	87.123	24.25	102.466	106.56	84.033	0.288457	7.91519e-39	1.36287e-38	-1.84424	0	0	-0.34194	2.88104e-52	1.4303e-52	1.79075	0	0	1.16443	0	0	-0.679809	6.58196e-66	3.67259e-67	1.39687	0	0	0.0560197	0.00408692
NCU02613	hypothetical protein		2.87	2.31	1.53	5.73	5.11	3.98	3.15	2.4	2.7	4.51	4.27	4.79	10.67	11.6	8.32	4.98	4.45	4.41	2.236	4.94	2.75	4.523	10.196	4.613	1.04432	4.95917e-84	5.96047e-84	-0.846416	3.869e-29	7.24289e-30	-1.14433	1.37258e-96	4.52856e-97	0.746399	5.02913e-23	7.6375e-23	1.14124	6.61354e-47	6.91717e-48	0.294823	0.00176837	0.00117407	1.01399	1.64719e-36	1.3039e-36	1.17157	2.61229e-100
NCU00180	hypothetical protein		1.79	2.75	2.39	2.73	6.79	5.58	1.62	1.78	2.16	2.45	2	2.81	1.86	3.64	1.78	2.14	2.75	2.01	2.31	5.033	1.853	2.42	2.426	2.3	-1.0546	1.5624e-41	2.61516e-41	-1.44302	1.24009e-65	1.29005e-66	-0.0765573	0.153322	0.421777	0.311855	0.000725236	0.0021909	1.12209	1.29564e-44	1.43209e-45	-0.320925	0.00232239	0.00159174	0.0643042	0.167981	0.498975	0.00318305	0.297869
NCU00282	hypothetical protein		4.48	5.04	3.4	6.99	11.45	9.76	3.89	3.71	3.56	17.31	8.94	10.06	64.13	58.29	44.65	19.11	14.81	11.44	4.306	9.4	3.72	12.103	55.69	15.12	2.56845	0	0	-1.33579	1.31971e-168	6.08036e-170	-1.87872	0	0	2.02552	0	0	1.12126	4.95962e-128	2.2517e-129	-0.21453	0.000414177	0.000237652	1.48715	8.41585e-256	2.13422e-256	2.20256	0
NCU09712	hypothetical protein		3.7	4.89	4.68	7.49	9.77	11.13	4.72	4.4	4.97	11.89	10.6	11.9	11.6	13.72	10.85	9.17	10.37	8.41	4.423	9.463	4.696	11.463	12.056	9.316	0.351552	4.19592e-16	1.01283e-15	-1.00828	4.68669e-73	4.56865e-74	-0.373749	2.011e-17	1.90135e-17	0.986078	2.49838e-70	2.12122e-70	1.09782	1.37521e-83	8.84013e-85	0.0895454	0.139027	0.181216	1.37558	9.54538e-145	3.4532e-145	0.0737901	0.0320786
NCU14119	ncRNA		7.16	7.89	3.55	10.36	15.91	13.33	5.53	7.56	4.62	20.83	16.45	15.97	39.77	43.05	35.73	25.25	24.13	16.65	6.2	13.2	5.903	17.75	39.516	22.01	1.58065	1.77838e-200	1.27477e-200	-1.1603	1.46441e-42	2.13774e-43	-0.843302	1.43487e-74	5.56861e-75	1.89765	4.50454e-145	2.49841e-145	1.09037	1.72995e-38	2.11766e-39	-0.0699372	0.29837	0.490623	1.51697	6.9844e-86	3.35979e-86	1.15404	2.59853e-124
NCU06575	hypothetical protein		4.68	3.79	3.84	8.44	9.65	7.8	4.02	3.48	3.1	8.24	6.94	8.13	16.49	14.54	11.61	9.21	6.29	5.07	4.103	8.63	3.533	7.77	14.213	6.856	0.718304	1.36147e-22	2.92276e-22	-1.29009	4.20877e-34	7.10331e-35	-1.05088	1.02698e-40	5.93046e-41	0.95751	3.57036e-18	6.02841e-18	1.07319	1.27832e-25	2.00687e-26	-0.216898	0.0748187	0.0854308	0.920934	5.4503e-19	6.01477e-19	0.870562	2.90793e-30
NCU02913	DNA repair protein rad5		5.5	12.58	13.64	10.83	28.31	26.13	3.54	5.16	4.97	20.16	18.6	15.43	38.49	33.7	25.77	18.08	14.23	7.6	10.573	21.756	4.556	18.063	32.653	13.303	0.583687	3.73323e-83	4.50474e-83	-2.2554	0	0	-1.29446	0	0	1.54463	4.75986e-168	2.39044e-168	1.0409	1.10039e-147	4.2021e-149	-1.2145	2.67053e-92	9.89377e-94	0.771213	2.93264e-75	1.52417e-75	0.853374	2.30626e-159
NCU09693	hypothetical protein		174.67	190.69	193.94	238.81	466.01	419.46	151.02	194.05	242.09	286.87	354.11	434.16	908.75	1014.07	915.48	287.37	330.94	367.83	186.433	374.76	195.72	358.38	946.1	328.713	1.34835	0	0	-0.917859	0	0	-1.54975	0	0	0.716458	0	0	1.0192	0	0	0.101342	3.62192e-09	1.07921e-09	0.948358	0	0	1.41919	0
NCU05105	glucan endo-1,3-beta-glucosidase		0.42	0.33	0.17	0.61	0.77	0.48	0.31	0.38	0.33	1.97	1.57	1.25	15.59	13.62	11.53	2.4	2.07	2.46	0.306	0.62	0.34	1.596	13.58	2.31	4.45111	0	0	-0.875006	0.000371394	0.000281797	-2.55544	2.64139e-299	3.99615e-300	2.77067	2.14443e-57	2.02289e-57	1.01581	8.52678e-05	3.911e-05	0.140799	0.353191	0.62406	2.38061	3.25403e-34	2.67492e-34	3.0863	0
NCU12104	hypothetical protein		2.5	3.63	2.53	3.72	7.82	5.8	3.04	4.33	2.57	18.24	15.77	14.76	13.02	15.18	14.36	14.54	20.51	10.81	2.886	5.78	3.313	16.256	14.186	15.286	1.29325	4.5801e-62	6.31476e-62	-0.803811	1.96157e-12	6.71637e-13	0.108303	0.0331071	0.0762205	2.20537	3.73071e-139	2.12484e-139	1.00415	2.26922e-17	4.46277e-18	0.200334	0.107743	0.132333	2.49413	1.77396e-170	5.80126e-171	-0.19673	0.000563681
NCU05619	hypothetical protein		1.02	0.76	0.51	1.53	1.65	1.39	0.76	0.88	0.89	1.65	1.78	1.14	6.24	7.63	5.48	2.41	0.76	1.4	0.763	1.523	0.843	1.523	6.45	1.523	2.0819	7.39225e-19	1.69073e-18	-0.851011	0.0264021	0.0307245	-2.08217	1.81783e-18	1.6734e-18	0.850736	0.0091548	0.0307785	1.00085	0.017641	0.0133236	0.149844	0.400164	0.749038	0.999789	0.00589011	0.0134222	2.08296	1.65534e-18
NCU04618	hypothetical protein		6.45	3.26	2.39	8.99	8.67	6.27	6.68	3.94	3.45	6.93	4.36	4.16	23.44	28.44	18.12	6.29	4.89	5.44	4.033	7.976	4.69	5.15	23.333	5.54	1.54735	0	0	-0.766735	2.04288e-40	3.09118e-41	-2.07373	0	0	0.240356	4.31321e-05	0.000118681	0.984524	5.48636e-61	4.65577e-62	0.217789	0.00190372	0.00127468	0.352831	5.78021e-08	9.24427e-08	2.17904	0
NCU04285	hypothetical protein		4.6	4.15	6	6.44	8.63	13.36	2.46	3.62	2.78	4.69	6.27	5.91	18.98	19.35	17.68	5.77	3.08	3.84	4.916	9.476	2.953	5.623	18.67	4.23	0.976176	1.4896e-62	2.04669e-62	-1.68075	1.66317e-72	1.62935e-73	-2.14015	1.78118e-195	3.72455e-196	0.51678	2.03657e-06	5.16093e-06	0.946962	2.94749e-30	4.12709e-31	-0.733791	6.96853e-11	1.80561e-11	0.191633	0.0163567	0.0394175	1.73151	6.20264e-148
NCU02192	hypothetical protein		1.25	1.15	1.05	1.97	2.16	2.49	1.05	1	1.53	2.77	2.16	2.68	8.23	6.05	6.83	2.73	1.87	3.07	1.15	2.206	1.193	2.536	7.036	2.556	1.67345	3.94116e-38	6.81726e-38	-0.88272	2.03799e-05	1.27798e-05	-1.46032	3.30932e-31	2.23753e-31	1.09585	8.34708e-09	1.89241e-08	0.939454	1.05641e-05	4.28293e-06	0.0567346	0.421032	0.811592	1.14275	4.55537e-09	6.89215e-09	1.47016	1.48837e-31
NCU09525	secreted protein		6.57	3.86	4.67	11.12	9.59	8.04	5.88	6.27	4.21	96.83	45.06	55.79	157.06	148.82	111.52	89.17	77.97	63.92	5.033	9.583	5.453	65.893	139.133	77.02	3.85862	0	0	-0.812675	4.1013e-19	1.03033e-19	-0.852366	4.15716e-283	6.53404e-284	3.81892	0	0	0.929494	1.48248e-23	2.44375e-24	0.116819	0.189838	0.266179	3.71087	0	0	1.07724	0
NCU00285	hypothetical protein		12.27	9.93	4.57	23.15	17.58	11.1	14.09	9.03	7.19	12.44	17.14	8.24	51.44	85.86	31.08	26.6	16.09	11.73	8.923	17.276	10.103	12.606	56.126	18.14	1.70437	0	0	-0.78625	1.56814e-88	1.28528e-89	-1.65132	0	0	0.839296	1.51173e-103	1.0319e-103	0.926976	1.27491e-116	6.35614e-118	0.140726	0.00311988	0.00221374	0.477382	4.20827e-28	3.81809e-28	2.15396	0
NCU05628	hypothetical protein		4.86	4.18	3.52	9.06	6.28	8.48	4.52	5.27	2.42	7.27	7.5	6.73	7.31	7.96	8.63	5.95	3.86	3.31	4.186	7.94	4.07	7.166	7.966	4.373	0.00389652	0.20044	0.977608	-0.963486	9.45287e-09	4.19653e-09	-0.864241	5.96215e-08	8.16354e-08	0.103141	0.141456	0.587852	0.922852	4.57271e-08	1.46099e-08	-0.0406333	0.428124	0.83271	0.774229	2.05918e-06	3.59416e-06	0.152519	0.105194
NCU14021	ncRNA		1.69	2.97	1.88	3.87	3.27	5.25	2.18	2.47	2.77	5.35	4.96	4.76	11.75	14.62	13.14	5.75	4.86	5.66	2.18	4.13	2.473	5.023	13.17	5.423	1.67111	1.26895e-34	2.2921e-34	-0.73998	0.00046286	0.000358605	-1.27961	1.58323e-23	1.26506e-23	1.13147	2.34789e-09	5.21234e-09	0.922245	3.79981e-05	1.64775e-05	0.182265	0.282555	0.453665	1.20332	2.39231e-09	3.57923e-09	1.39003	1.57523e-26
NCU04951	hypothetical protein		803.26	768.38	604.44	1228.95	1443	1440.54	904.98	809.18	855.74	325.2	413.3	315.87	340.36	535.86	427.48	341.33	524.58	404.05	725.36	1370.83	856.633	351.456	434.566	423.32	-1.65883	0	0	-0.67868	0	0	-0.0373047	0.00210559	0.00406029	-1.01745	0	0	0.918618	0	0	0.239938	2.29561e-137	5.13398e-139	-1.04598	0	0	0.305772	1.71506e-111
NCU07618	hypothetical protein		3.67	2.93	1.8	5.54	6.01	4.27	2.83	2.67	2.99	4.59	3.36	4.17	11.98	11.91	9.88	3.92	3.61	3.22	2.8	5.273	2.83	4.04	11.256	3.583	1.09196	2.7732e-182	2.11084e-182	-0.897968	2.38483e-62	2.59657e-63	-1.65021	0	0	0.339718	3.56951e-09	7.98788e-09	0.914846	3.86476e-64	3.17308e-65	0.0168777	0.412786	0.787583	0.529883	2.25736e-20	2.39897e-20	1.47692	4.18147e-290
NCU07476	hypothetical protein		1.9	2.28	2.23	3.33	4.09	4.63	1.67	2.32	2.73	4.87	3.28	3.39	14.73	14.21	11.79	4.99	4.7	4.21	2.136	4.016	2.24	3.846	13.576	4.633	1.75669	1.15744e-159	9.53087e-160	-0.841863	6.09746e-16	1.76986e-16	-1.5503	2.07334e-133	5.53419e-134	1.04826	1.52116e-26	2.16083e-26	0.908934	7.9728e-18	1.53752e-18	0.067071	0.332825	0.575022	0.847272	4.42811e-16	5.2642e-16	1.81835	6.33531e-167
NCU00761	triacylglycerol lipase		0.69	1.05	1.29	1.09	2.19	2.27	0.86	0.85	0.97	2.11	2.29	2.05	11.64	12.93	9.71	3.37	2.33	3.25	1.01	1.85	0.893	2.15	11.426	2.983	2.62688	0	0	-1.05364	5.18099e-21	1.20232e-21	-1.93598	1.43168e-305	2.15608e-306	1.74455	4.16518e-71	3.52839e-71	0.874836	1.31654e-15	2.77911e-16	-0.178804	0.128383	0.16331	1.09323	2.52982e-26	2.36413e-26	2.40849	0
NCU08435	RNA-dependent RNA polymerase 3(rrp3)		7.1	6.57	5.1	11.09	13.1	10.07	6.91	6.88	6.18	10.05	9.58	10.79	17.1	14.88	13.19	10.09	7.6	7.96	6.256	11.42	6.656	10.14	15.056	8.55	0.397108	1.18698e-37	2.07073e-37	-0.778706	5.1913e-92	4.11642e-93	-0.815619	4.18567e-131	1.12449e-131	0.360195	7.81699e-19	1.29843e-18	0.868694	1.49893e-110	7.79105e-112	0.0899879	0.0410245	0.0418429	0.696025	3.84987e-68	2.11671e-68	0.569777	1.49773e-70
NCU05784	hypothetical protein		2.7	3.74	4.39	4.08	6.86	8.64	2.21	2.84	3.17	13.57	7.88	12.09	30.29	33.05	38.03	11.09	8.17	9.02	3.61	6.526	2.74	11.18	33.79	9.426	2.37046	0	0	-1.25242	1.42592e-33	2.44462e-34	-1.84113	2.28014e-296	3.49699e-297	1.78175	7.59047e-81	5.96994e-81	0.855004	2.17937e-18	4.12886e-19	-0.397414	0.00128668	0.000825777	1.63096	2.37713e-84	1.16138e-84	1.59451	1.43613e-242
NCU16323	hypothetical protein		13.32	16.82	16.58	24.43	28.65	30.85	17.4	16.15	12.21	12.26	12.17	12.12	20.8	14.72	14.52	14.03	7.36	8.76	15.573	27.976	15.253	12.183	16.68	10.05	-0.748128	1.45133e-37	2.5342e-37	-0.875803	1.25179e-47	1.67256e-48	-0.729343	6.81047e-22	5.69879e-22	-0.601668	3.86338e-15	7.04911e-15	0.845371	8.84342e-45	9.68093e-46	-0.0304319	0.366224	0.66044	-0.355038	7.52209e-07	1.27737e-06	0.452281	2.78116e-10
NCU06413	hypothetical protein		68.9	37.83	31.99	94.5	92.31	61.37	32.06	37.06	14.83	20.42	38.54	26.83	30.28	22.69	16.27	28.6	10.51	10.29	46.24	82.726	27.983	28.596	23.08	16.466	-1.84288	0	0	-1.56316	0	0	-0.48631	1.43282e-38	8.57165e-39	-0.76603	5.5606e-103	3.80636e-103	0.839991	0	0	-0.723167	2.33412e-151	4.42917e-153	-0.69314	1.02545e-141	3.7428e-142	-0.309747	1.80513e-21
NCU09729	hypothetical protein		3.1	2.27	2.75	4.34	4.68	5.33	2.34	1.99	2.42	4.49	3.44	4.14	12.42	11.04	10.44	4.51	3.37	4.65	2.706	4.783	2.25	4.023	11.3	4.176	1.23939	5.05043e-110	5.22242e-110	-1.08945	2.12697e-38	3.31126e-39	-1.4349	1.00833e-136	2.63908e-137	0.893942	1.8813e-25	2.71857e-25	0.823092	2.3042e-24	3.74941e-25	-0.266357	0.00702521	0.00547995	0.57307	3.63029e-12	4.88658e-12	1.48941	1.49009e-144
NCU07063	hypothetical protein		13.14	22.03	22.9	19.95	39.38	43.06	13.94	13.53	19.02	59.38	42.48	52.16	81.6	90.53	84.96	55.16	52.42	43.74	19.356	34.13	15.496	51.34	85.696	50.44	1.32615	0	0	-1.14016	6.50093e-204	2.34886e-205	-0.763968	2.00975e-261	3.4441e-262	1.70234	0	0	0.818206	1.05376e-117	5.18654e-119	-0.321958	3.07139e-13	6.6608e-14	1.40585	0	0	0.738506	1.11149e-246
NCU01517	glucoamylase precursor(gla-1)		14.35	14.55	18.81	23.58	31.11	29.35	14.45	18.09	18.64	54.35	29.15	34.92	205.79	222.41	175.45	58.3	51.98	46.84	15.903	28.013	17.06	39.473	201.216	52.373	2.84296	0	0	-0.715987	1.21738e-122	7.46867e-124	-1.94124	0	0	1.61771	0	0	0.816906	1.29082e-153	4.68285e-155	0.100919	0.00503528	0.00377644	1.31104	0	0	2.34883	0
NCU03641	glycosylhydrolase family 3-1(gh3-1)		24.21	22.1	17.76	37.26	36.21	38.7	26.87	25.18	15.24	28.93	24.22	22.11	74.9	76.36	71.25	37.39	33.41	31.69	21.356	37.39	22.43	25.086	74.17	34.163	0.986597	0	0	-0.737784	3.87094e-179	1.68022e-180	-1.11773	0	0	0.606654	3.83278e-117	2.42266e-117	0.808299	2.30826e-209	6.56201e-211	0.0705154	0.0192349	0.0172853	0.231507	7.86689e-16	9.43118e-16	1.56339	0
NCU03779	dihydroxyacetone kinase-1(dak-1)		59.03	51.54	44.53	73.93	100.89	94.31	47.6	49.62	41.26	85.26	67.66	75.47	126.91	110.54	110.11	84.41	65.66	67	51.7	89.71	46.16	76.13	115.853	72.356	0.367225	8.28222e-116	8.31071e-116	-0.959	0	0	-0.678352	0	0	0.647872	5.99743e-203	2.70903e-203	0.795745	0	0	-0.163254	7.54412e-12	1.79797e-12	0.557971	1.56075e-163	5.29409e-164	0.604999	9.3753e-286
NCU02596	hypothetical protein		59.88	85.29	131.98	78.51	186.86	215.06	36.3	100.83	80.64	107.42	104.94	142.15	222.7	287.07	284.2	113.18	100.05	123.45	92.383	160.143	72.59	118.17	264.656	112.226	0.722666	0	0	-1.14143	0	0	-1.23719	0	0	0.626912	3.51605e-133	2.0567e-133	0.793913	3.96202e-284	8.0693e-286	-0.347521	1.74309e-37	1.52782e-38	0.35379	3.64035e-50	2.43181e-50	1.16279	0
NCU03604	hypothetical protein		3.82	4.41	4.91	5.9	6.59	9.99	4.52	4.76	5.61	96.16	43.3	65.26	207.99	181.91	186.15	86.66	46.92	62.55	4.38	7.493	4.963	68.24	192.016	65.376	4.67744	0	0	-0.595094	6.82034e-09	2.97532e-09	-1.55363	0	0	3.7189	0	0	0.775221	3.02477e-13	6.96898e-14	0.180127	0.0968069	0.116343	3.96102	0	0	1.49164	0
NCU06081	hypothetical protein		182.11	135.9	102.88	278.88	234.2	206.95	181.51	154.74	142.14	108.59	109.79	106.09	158.82	143.07	139.37	109.55	85.16	88.81	140.296	240.01	159.463	108.156	147.086	94.506	-0.707673	0	0	-0.58987	0	0	-0.637459	0	0	-0.755263	0	0	0.775012	0	0	0.185142	1.6243e-34	1.53012e-35	-0.375532	1.33073e-115	5.42902e-116	0.442871	1.93452e-163
NCU05277	hypothetical protein		55.09	110.1	97.65	118.13	157.06	174.5	81.36	68.53	86.26	210.54	96.52	82.18	505.43	529.23	399.73	220.41	160.09	104.42	87.613	149.896	78.716	129.746	478.13	161.64	1.67169	0	0	-0.929817	1.58493e-118	1.01079e-119	-1.56371	0	0	1.0378	5.48136e-154	2.92417e-154	0.774281	7.22597e-87	4.50704e-88	-0.155536	0.00105798	0.000665379	0.565405	1.79108e-44	1.27987e-44	1.88057	0
NCU04521	hypothetical protein		100.29	99.21	107.33	151.56	192.71	177.04	95.63	95.03	83.5	179.46	140.24	156.76	344.54	337.77	275.82	203.63	160.18	147.87	102.276	173.77	91.386	158.82	319.376	170.56	0.876508	0	0	-0.927309	0	0	-0.904235	0	0	0.899582	0	0	0.764875	0	0	-0.162434	1.16185e-23	1.53017e-24	0.634237	0	0	1.00715	0
NCU04949	hypothetical protein		12.95	16.69	19.79	19.06	28.82	35.89	11.16	11.85	12.64	13.6	14.72	13.54	14.65	21.55	17.07	15.07	15.64	15	16.476	27.923	11.883	13.953	17.756	15.236	-0.654788	4.03128e-36	7.17103e-36	-1.23299	9.0929e-100	6.68099e-101	-0.220208	0.000175739	0.000302137	0.357995	4.415e-08	1.03344e-07	0.760953	2.8131e-45	3.03177e-46	-0.472039	3.54061e-12	8.27827e-13	-0.24087	7.49715e-05	0.000144849	0.347035	1.7944e-08
NCU16347	hypothetical protein		31.3	20.86	20.23	42.4	44.67	35.45	29.85	23.63	16.18	85.03	50.14	54.62	225.28	218.56	153.37	110.28	67.79	63.68	24.13	40.84	23.22	63.263	199.07	80.583	2.28399	0	0	-0.814699	3.17924e-75	3.05292e-76	-1.30394	0	0	1.79475	0	0	0.759597	1.29865e-66	1.01939e-67	-0.0551024	0.193681	0.273149	1.39063	1.06126e-275	2.58867e-276	1.65295	0
NCU09031	hypothetical protein		5.38	6.61	5.5	6.91	10.12	12.51	4.44	5.53	3.9	12.07	10.57	11	14.48	13.25	12.58	13.37	11.13	9.89	5.83	9.846	4.623	11.213	13.436	11.463	0.445854	5.44681e-28	1.07615e-27	-1.09141	4.25038e-92	3.36002e-93	-0.22789	5.43744e-09	7.06484e-09	1.30937	2.39893e-143	1.34439e-143	0.757304	3.4118e-50	3.4092e-51	-0.334101	1.11381e-07	3.82702e-08	0.943388	2.97278e-83	1.46198e-83	0.259771	4.17532e-11
NCU05188	FAD monooxygenase		13.24	15.12	19.76	20.73	31.98	28.46	11.56	14.43	9.22	28.52	19.21	18.48	43.09	34.79	28.29	37.36	20.44	18.55	16.04	27.056	11.736	22.07	35.39	25.45	0.385452	7.72194e-41	1.30066e-40	-1.20541	3.30392e-219	1.10562e-220	-0.474924	1.34588e-58	6.12255e-59	1.11594	2.06628e-183	9.84029e-184	0.754423	7.97632e-101	4.38278e-102	-0.450985	1.70947e-24	2.19346e-25	0.459626	2.49912e-35	2.01587e-35	0.680249	1.80197e-110
NCU04950	hypothetical protein		23.49	30.66	26.66	30.41	42.95	62.63	22.71	23.29	26.38	11.36	16.89	14.75	13.24	25.67	18.68	13.1	19.13	14.94	26.936	45.33	24.126	14.333	19.196	15.723	-1.24003	4.40722e-178	3.4174e-178	-0.906702	7.7758e-107	5.43043e-108	-0.286161	3.22594e-07	4.60467e-07	-0.619488	4.03179e-31	5.318e-31	0.747829	5.9885e-77	4.20527e-78	-0.158873	0.00107607	0.000677724	-0.913212	1.43755e-65	8.14069e-66	0.421013	3.67654e-13
NCU06792	mannosylphosphate transferase		0.11	0.18	0.43	0.25	0.52	0.43	0.32	0.11	0.36	16.46	8.53	8.02	38.55	33.85	34.01	20.16	13.45	15.11	0.24	0.4	0.263	11.003	35.47	16.24	6.46881	0	0	-0.613638	0.0806944	0.111497	-1.12625	1.01425e-138	2.62999e-139	5.95621	0	0	0.737821	0.0645224	0.0611879	0.124182	0.409864	0.776824	5.51892	3.90276e-225	1.06241e-225	1.68772	3.94319e-255
NCU08475	hypothetical protein		14.48	15.9	16.54	22.27	29.65	25.74	18.19	18.14	13.53	29.36	19.87	19.08	41.93	43.36	27.97	25.36	21.58	15.41	15.64	25.886	16.62	22.77	37.753	20.783	0.542926	9.02913e-59	1.28587e-58	-0.639275	2.6178e-53	3.2311e-54	-0.860349	6.14401e-129	1.66124e-129	0.321851	7.83265e-14	1.48453e-13	0.727079	2.04648e-66	1.61944e-67	0.0878044	0.0556385	0.0604185	0.541392	7.23126e-36	5.77339e-36	0.728612	2.60827e-97
NCU01063	hypothetical protein		46.07	108.54	158.41	88.69	121.26	302.84	48.46	71.01	116.92	525.99	423.87	645.63	568.49	786.96	1077.65	634.1	538.3	633.01	104.34	170.93	78.796	531.83	811.033	601.803	2.24404	0	0	-1.11816	0	0	-0.429927	0	0	2.93227	0	0	0.712124	5.61516e-242	1.36996e-243	-0.406037	4.1294e-54	2.63061e-55	2.34784	0	0	0.608324	0
NCU05208	hypothetical protein		3.97	3.91	4.08	5.45	7.22	6.69	3.82	3.67	3.77	7.15	4.55	5.45	17.91	18.17	15.54	6.35	5.81	5.78	3.986	6.453	3.753	5.716	17.206	5.98	1.41402	4.14958e-231	2.74231e-231	-0.781579	6.59396e-34	1.12248e-34	-1.52413	1.16428e-257	2.0194e-258	0.671474	2.78473e-25	4.03881e-25	0.695018	1.02007e-27	1.51271e-28	-0.0865611	0.168065	0.22776	0.520367	6.80233e-16	8.12813e-16	1.58867	8.68947e-274
NCU07827	hypothetical protein		5.85	4.83	2.66	8.41	7.99	7.33	4.48	4.47	4.55	13.82	15.84	12.89	16.79	21.99	15.11	11.97	13.96	13.69	4.446	7.91	4.5	14.183	17.963	13.206	1.06913	1.97752e-95	2.20666e-95	-0.795763	2.76019e-28	5.24748e-29	-0.413692	2.9093e-19	2.63484e-19	1.4512	3.06798e-115	1.96285e-115	0.690988	2.96378e-22	5.08048e-23	-0.104774	0.145493	0.191615	1.43355	7.54271e-120	3.01238e-120	0.326572	5.18711e-13
NCU00031	hypothetical protein		0.69	0.75	0.37	0.62	0.87	1.37	0.06	0.43	0.62	32.46	12.67	18.11	113.47	86.98	115.23	44.91	27.76	33.24	0.603	0.953	0.37	21.08	105.226	35.303	6.77983	0	0	-1.35665	0.00046573	0.00036128	-1.57489	0	0	6.56159	0	0	0.666436	0.0528204	0.0483762	-0.690215	0.0895399	0.105876	5.12765	5.83375e-237	1.54001e-237	2.31861	0
NCU02302	phosphatidylserine decarboxylase		5.33	5.3	4.69	6.03	10.41	7.85	4.58	4.16	3.95	4.12	4.75	3.91	5.56	4.71	4.11	3.55	2.58	3.45	5.106	8.096	4.23	4.26	4.793	3.193	-0.759064	8.03257e-23	1.71762e-22	-0.936925	7.8282e-31	1.40092e-31	-0.585041	2.00528e-09	2.55338e-09	-0.407181	2.10619e-05	5.68185e-05	0.666103	1.57592e-17	3.07922e-18	-0.270822	0.00360832	0.00259849	-0.262735	0.00159396	0.00344672	0.169773	0.0267348
NCU05648	hypothetical protein		1.83	2.3	2.45	2.64	3.49	4.27	2.37	2.16	2.33	12.01	10.42	12.8	16.12	23.73	23.03	10.58	10.75	11.67	2.193	3.466	2.286	11.743	20.96	11	2.59423	0	0	-0.602303	6.83972e-13	2.28883e-13	-0.930045	2.84157e-151	6.88628e-152	2.26649	3.68005e-296	1.33301e-296	0.66192	7.31349e-15	1.5795e-15	0.0596171	0.31067	0.517585	2.42045	0	0	0.835704	1.39633e-126
NCU00089	MYND domain-containing protein		6.44	7.93	8.58	9.91	12.41	13.53	7.48	6.97	9.24	4.76	5.77	5.99	26.66	30.03	23.9	4.8	6.78	6.9	7.65	11.95	7.896	5.506	26.863	6.16	1.16406	4.16884e-232	2.74624e-232	-0.607669	3.90137e-35	6.46151e-36	-2.12768	0	0	-0.355947	2.61377e-10	5.57753e-10	0.648487	3.60028e-39	4.34606e-40	0.040818	0.282027	0.452536	-0.464194	4.17629e-15	5.10395e-15	2.27675	0
NCU08868	hypothetical protein		14.81	13.1	13.51	19.88	23.1	22.22	14.74	12.31	14.37	16.88	14.65	17.11	35.69	42.58	38.18	16.22	12.45	16.47	13.806	21.733	13.806	16.213	38.816	15.046	0.827699	5.4464e-235	3.55047e-235	-0.642298	1.74465e-85	1.46803e-86	-1.35234	0	0	0.117654	0.000330982	0.000972495	0.643493	1.41527e-85	8.91747e-87	0.00119482	0.476912	0.973821	0.225647	8.38762e-11	1.1852e-10	1.24554	0
NCU04881	hypothetical protein		4.37	3.23	2.24	5.4	5.5	4.18	3.31	2.96	1.86	4.81	4.24	4.34	7.21	5.85	5.1	4.84	3.02	2.81	3.28	5.026	2.71	4.463	6.053	3.556	0.266212	1.9464e-07	5.83461e-07	-0.892103	5.57856e-42	8.2112e-43	-0.766207	1.74173e-39	1.02629e-39	0.392108	1.41397e-08	3.23358e-08	0.616306	1.71693e-22	2.92128e-23	-0.275797	0.000250252	0.000138278	0.443833	2.81341e-12	3.76988e-12	0.438685	1.23974e-15
NCU01193	hypothetical protein		20.93	31.6	44.81	31.86	49.37	66.82	23.56	25.15	37.88	153.25	89.35	112.5	154.14	158.23	170.33	157.34	128.2	109.36	32.446	49.35	28.863	118.366	160.9	131.633	1.70302	0	0	-0.774589	0	0	-0.288857	2.80769e-201	5.72524e-202	2.18875	0	0	0.604878	5.47121e-242	1.32323e-243	-0.169711	1.49443e-15	2.80542e-16	1.86583	0	0	0.442068	0
NCU09356	hypothetical protein		15.88	23.74	22.92	28.26	37.49	29.16	19.96	23.31	20.02	29.67	26.95	31.2	32.67	35.69	30.07	29.16	33.47	18.92	20.846	31.636	21.096	29.273	32.81	27.183	0.0508808	0.025376	0.10326	-0.584545	2.82238e-62	3.08665e-63	-0.270402	7.98584e-17	7.70248e-17	0.365024	4.05464e-24	6.03081e-24	0.601536	2.46035e-65	1.9887e-66	0.0169908	0.366125	0.660168	0.488339	1.24397e-42	9.10299e-43	0.164078	1.72052e-07
NCU02584	hypothetical protein		1.22	1.41	1.41	1.2	2.36	2.56	1.24	1.41	1.12	3.51	3.81	4	5.64	6.15	5.31	4.48	3.85	3.15	1.346	2.04	1.256	3.773	5.7	3.826	1.47985	2.94511e-51	4.48338e-51	-0.700474	1.89848e-06	1.04733e-06	-0.575465	7.07806e-12	8.03743e-12	1.60486	3.44359e-39	4.01373e-39	0.598476	4.95324e-05	2.19205e-05	-0.101998	0.312308	0.521514	1.4827	1.84169e-34	1.50865e-34	0.595625	1.4713e-12
NCU07379	bZIP-type transcription factor		50.63	65.79	71.29	68.09	97.81	114.45	47.02	55.01	63.3	113.93	90.31	95.29	244.84	239.53	215.27	122.66	107.86	107.64	62.57	93.45	55.11	99.843	233.213	112.72	1.34454	0	0	-0.766333	3.17508e-279	7.6223e-281	-1.07441	0	0	1.03647	0	0	0.59572	3.62559e-179	1.123e-180	-0.170613	2.75118e-12	6.40143e-13	0.688175	1.13141e-247	2.93403e-248	1.25208	0
NCU03643	cutinase transcription factor 1 beta		6.55	5.98	5.34	6.31	10.97	9.66	4.97	5.71	4.64	10.14	7.49	9.43	21.37	23.52	17.61	10.08	8.02	7.43	5.956	8.98	5.106	9.02	20.833	8.51	1.21229	1.61416e-212	1.11275e-212	-0.815173	2.46892e-48	3.2509e-49	-1.29141	6.88906e-234	1.27359e-234	0.736051	1.80555e-39	2.09406e-39	0.592226	5.99875e-28	8.85763e-29	-0.222947	0.000469563	0.000272402	0.59754	2.80505e-29	2.49674e-29	1.20698	1.18432e-210
NCU09213	hypothetical protein		1.48	0.94	1	2.1	1.71	1.34	0.94	1.36	1.13	2.07	1.97	1.6	17.28	19.23	13	2.65	2.16	2.46	1.14	1.716	1.143	1.88	16.503	2.423	3.26343	0	0	-0.584987	8.33451e-05	5.71956e-05	-2.76721	0	0	1.08121	2.95543e-16	5.2375e-16	0.591816	0.000103075	4.8087e-05	0.00682966	0.473743	0.966174	0.722255	2.34768e-07	3.87572e-07	3.133	0
NCU16971	hypothetical protein		5.56	7.77	4.01	5.57	3.28	2.61	5.92	5.76	5.86	2.3	2.8	2.41	1.55	1.44	1.76	2.16	2.38	2.04	5.78	3.82	5.846	2.503	1.583	2.193	-1.2707	1.70504e-14	4.24712e-14	0.614189	7.68893e-07	4.0385e-07	0.470163	0.00724262	0.0149817	-1.41473	2.01561e-24	2.98151e-24	-0.597978	2.30069e-06	8.75644e-07	0.0162115	0.443946	0.88205	-1.21019	3.17214e-19	3.47909e-19	-0.658484	0.000233759
NCU04997	glycosylhydrolase family 10-3(gh10-3)		5.51	5.58	5.28	4.74	2.47	3.58	6.27	5.69	4.32	41.23	31.52	34.72	57	46.39	45.37	47.36	36.52	44.52	5.456	3.596	5.426	35.823	49.586	42.8	3.78473	0	0	0.594297	3.74497e-09	1.58921e-09	-0.211803	3.59179e-12	4.03012e-12	2.97863	0	0	-0.60191	3.22914e-09	9.46764e-10	-0.00761355	0.461289	0.931603	2.7144	0	0	0.468422	1.62903e-48
NCU11411	hypothetical protein		30.93	21.96	16.18	18.48	13.11	13.89	26.01	26.17	30.07	7.72	8.09	6.91	6.74	6.26	6.02	7.53	8.39	7.9	23.023	15.16	27.416	7.573	6.34	7.94	-1.25949	1.57689e-90	1.81196e-90	0.854546	7.34825e-86	6.16533e-87	0.325692	5.9151e-06	9.13735e-06	-1.78834	9.93702e-271	3.8002e-271	-0.602022	1.43372e-39	1.72462e-40	0.252524	3.29311e-10	8.97168e-11	-1.60483	2.63653e-195	7.90433e-196	-0.256675	0.000296075
NCU06170	hypothetical protein		76.85	70.04	54.25	63.62	32.37	36.34	84.43	73.58	53.03	339.05	269.62	280.67	251.84	255.22	220.9	369.37	234.22	277.27	67.046	44.11	70.346	296.446	242.653	293.62	2.45883	0	0	0.673786	6.9582e-154	3.50959e-155	0.275758	4.32193e-124	1.19401e-124	2.0608	0	0	-0.604398	6.45321e-121	3.08039e-122	0.0693882	0.00335538	0.00240358	2.14405	0	0	-0.289617	1.85874e-137
NCU11050	DUF455 domain-containing protein		11.8	28.91	20.78	13.08	10.68	16.6	17.92	18.22	26.55	22.96	18.19	19.05	19.56	20.44	18.2	23.2	25.83	20.56	20.496	13.453	20.896	20.066	19.4	23.196	0.526467	6.59248e-72	8.45251e-72	0.634464	2.18843e-106	1.53365e-107	0.258325	9.09969e-24	7.22685e-24	0.150329	1.01992e-09	2.22989e-09	-0.608122	9.3214e-97	5.31962e-98	0.0263417	0.211982	0.309447	-0.0323891	0.0796061	0.216219	-0.0492658	0.0270137
NCU00762	glycosylhydrolase family 5-1(gh5-1)		0.41	0.5	0.31	0.34	0.22	0.24	0.31	0.5	0.41	1.41	0.6	1.2	8.96	8.62	7.15	1.25	1.1	1.3	0.406	0.266	0.406	1.07	8.243	1.216	4.96372	9.14784e-239	5.91995e-239	0.625017	0.0402412	0.0497495	-2.76046	1.10579e-158	2.61469e-159	1.57824	2.04003e-13	3.91849e-13	-0.627176	0.0533407	0.0489658	-0.00215912	0.477847	0.99397	1.39345	3.66358e-10	5.308e-10	2.94309	2.62681e-169
NCU05341	hypothetical protein		7.13	7.73	5.7	4.8	4.14	4.18	8.58	7.21	8.72	5.22	9.16	7.98	4.03	7.29	4.79	8.68	10.35	7.25	6.853	4.373	8.17	7.453	5.37	8.76	0.294412	0.00015896	0.00053927	0.900914	2.90579e-31	5.14379e-32	0.7067	6.20587e-23	5.06182e-23	0.100198	0.0329094	0.119238	-0.647433	2.64992e-15	5.6556e-16	0.253481	0.000367898	0.000209352	0.120296	0.0338359	0.0856605	-0.473318	1.60562e-10
NCU06719	MSF1 domain-containing protein		65.99	60.35	22.24	54.95	25.27	14.56	60.38	52.68	49.79	35.61	77.06	42.25	7.76	14.98	4.2	57.64	54.95	37.3	49.526	31.593	54.283	51.64	8.98	49.963	-1.81509	0	0	0.781548	1.00585e-191	3.97574e-193	2.47669	0	0	-0.11994	1.40028e-07	3.3545e-07	-0.649049	1.7692e-126	8.14488e-128	0.132498	5.57372e-08	1.85594e-08	0.0598132	0.00537625	0.0121896	-2.52395	0
NCU07143	6-phosphogluconolactonase		6.31	7.42	6.32	5.11	3.48	4.09	6.48	6.19	8.01	6.42	5.47	5.4	32.45	28.94	23.63	9.38	7.76	8.09	6.683	4.226	6.893	5.763	28.34	8.41	2.74449	0	0	0.706471	4.46002e-17	1.2113e-17	-1.75234	3.32989e-280	5.29142e-281	0.285673	1.50118e-05	4.00855e-05	-0.661632	9.02031e-15	1.95578e-15	0.0448384	0.321909	0.542658	-0.21403	0.00248721	0.00547623	2.29688	0
NCU14086	ncRNA		6.88	14.49	4.68	11.53	1.51	3.25	9.37	11.3	7.1	0.91	3.77	2.15	0.44	0.6	0.44	1.23	1.23	1.79	8.683	5.43	9.256	2.276	0.493	1.416	-3.46613	2.22393e-79	2.72697e-79	0.770776	8.3553e-18	2.18817e-18	1.52784	2.23548e-09	2.85038e-09	-2.70906	7.65589e-107	5.12279e-107	-0.679414	1.44651e-13	3.28976e-14	0.091362	0.177561	0.243397	-1.9337	2.22359e-67	1.23371e-67	-2.21185	4.00841e-22
NCU04583	acetyltransferase		59.79	50.82	20.59	48.5	12.48	20.94	76.7	59.05	84.84	10.57	16.97	9.37	12.51	9.8	8.36	9.22	12.4	11.7	43.733	27.306	73.53	12.303	10.223	11.106	-1.41833	5.1516e-173	4.0653e-173	1.42958	0	0	0.120353	0.025424	0.0573264	-2.72756	0	0	-0.679893	2.6794e-82	1.7508e-83	0.749691	4.51329e-163	8.1565e-165	-1.82975	0	0	-0.268475	8.2224e-06
NCU16402	hypothetical protein		36.1	35.43	20.69	23.45	15.88	17.8	33.18	30.29	36.65	10.78	12.24	9.02	14.85	12.47	13.63	11.31	13.16	12	30.74	19.043	33.373	10.68	13.65	12.156	-0.483346	1.48254e-13	3.76958e-13	0.810439	1.15237e-51	1.45309e-52	-0.165491	0.0122801	0.0262438	-1.45928	6.81476e-133	3.99284e-133	-0.691084	2.81877e-36	3.54619e-37	0.119354	0.0133367	0.0112979	-1.52468	2.41586e-130	9.22436e-131	0.350245	3.24412e-06
NCU00716	non-anchored cell wall protein-5(ncw-5)		22.17	44.3	20.21	25.55	9.9	17.63	52.31	32.03	27.66	93.67	103.69	151.7	18.87	65.87	74.2	83.6	148.7	101.43	28.893	17.693	37.333	116.353	52.98	111.243	1.58144	0	0	1.07696	6.25365e-138	3.45752e-139	1.0707	0	0	1.57518	0	0	-0.708622	3.72391e-53	3.61837e-54	0.368337	1.83383e-21	2.64716e-22	2.00793	0	0	-1.13511	0
NCU09761	hypothetical protein		15.15	27.63	9.35	18.94	6.24	6.72	17.07	14.92	16.74	2.87	7.27	3.73	2.1	1.78	2.68	4.38	5.11	2.73	17.376	10.633	16.243	4.623	2.186	4.073	-2.28086	3.0893e-66	4.124e-66	0.612037	8.00658e-14	2.59193e-14	0.897203	7.71349e-08	1.06203e-07	-1.99569	6.12767e-85	4.68974e-85	-0.710323	1.32943e-18	2.49607e-19	-0.0982858	0.130024	0.16646	-1.91106	1.33262e-85	6.43434e-86	-1.08012	3.14685e-11
NCU11356	phenazine biosynthesis PhzC/PhzF protein		134.39	135.16	60.77	106.41	38.56	51.92	168.01	135.17	197.16	17.5	25.31	14.04	15.97	13.86	10.76	18.72	28.66	18.18	110.106	65.63	166.78	18.95	13.53	21.853	-2.27902	0	0	1.34585	0	0	0.69249	3.00864e-38	1.81029e-38	-2.93238	0	0	-0.747028	2.28315e-211	6.4422e-213	0.598823	1.76037e-216	2.58487e-218	-2.53913	0	0	-0.486919	1.37544e-18
NCU04360	hypothetical protein		55.26	52.88	31	37.9	18.89	24.47	47.82	43.44	60.35	18.17	16.23	12.49	34.4	31.37	28.87	17.61	25.2	16.91	46.38	27.086	50.536	15.63	31.546	19.906	0.219028	3.94647e-11	1.06552e-10	0.899918	6.93215e-195	2.67277e-196	-0.663563	6.3332e-73	2.49733e-73	-1.34445	0	0	-0.776108	5.74138e-139	2.36301e-140	0.12381	5.98576e-06	2.53943e-06	-1.56946	0	0	1.01238	1.10006e-148
NCU09570	glutathione transferase		9.87	9.41	5.02	6.07	2.92	4.97	9.12	8.83	8.18	5.84	5.46	5.5	4.02	3.56	5.07	5.52	4.79	4.17	8.1	4.653	8.71	5.6	4.216	4.826	-0.143415	0.0274272	0.111997	0.904329	1.40783e-32	2.44091e-33	0.196164	0.0131623	0.0282432	-0.85158	2.11979e-30	2.83275e-30	-0.799222	1.04478e-24	1.68234e-25	0.105107	0.0912082	0.108213	-0.532153	2.5889e-13	3.34293e-13	-0.410484	1.20515e-06
NCU02772	hypothetical protein		26.75	25.12	14.66	16.71	9.18	11.93	26.05	20.9	23.99	9.17	10.77	8.49	5.3	6.82	6.35	7.46	8.26	8.53	22.176	12.606	23.646	9.476	6.156	8.083	-1.03543	1.31766e-48	2.04971e-48	0.907641	3.38483e-71	3.37345e-72	0.393948	4.46668e-07	6.42517e-07	-1.54912	1.60189e-165	8.1219e-166	-0.815134	1.00556e-55	9.36527e-57	0.0925075	0.0351797	0.0348881	-1.22712	2.31101e-109	9.718e-110	-0.623443	2.34929e-16
NCU00878	hypothetical protein		506.68	574.12	221.42	375.91	144.94	203.99	453.77	428.39	471.76	111.99	280.7	137.51	64.44	159.2	86.86	189.92	342.73	181.25	434.073	241.613	451.306	176.733	103.5	237.966	-1.22356	0	0	0.901836	0	0	1.20163	0	0	-0.923766	0	0	-0.845784	0	0	0.056052	7.20929e-06	3.08456e-06	-1.29725	0	0	-0.77209	9.25699e-275
NCU04058	hypothetical protein		75.14	82.81	67.61	50.84	30.09	39.85	84.89	61.18	62.69	89.3	55.12	56.03	85.85	64.29	76.27	88.97	47.58	52.36	75.186	40.26	69.586	66.816	75.47	62.97	0.905263	9.59549e-246	6.06783e-246	0.789283	3.19022e-179	1.37701e-180	-0.260367	6.28502e-27	4.63028e-27	-0.144388	2.06019e-09	4.5677e-09	-0.901437	2.41087e-242	5.77963e-244	-0.112154	4.61949e-06	1.9264e-06	-0.170807	5.5267e-13	7.22547e-13	0.174633	1.95462e-13
NCU11295	hypothetical protein		7.61	6.93	3.64	2.98	2.43	3.34	5.14	4.5	5.11	5.47	9.33	6.06	1.93	3	2.36	4.39	8.05	4.87	6.06	2.916	4.916	6.953	2.43	5.77	-0.262842	0.00213404	0.00778938	0.754155	3.07012e-19	7.683e-20	1.24707	2.12982e-50	1.08242e-50	0.230074	0.000330387	0.000970428	-1.05508	3.24261e-40	3.85239e-41	-0.300921	2.67453e-05	1.25066e-05	0.197615	0.000838834	0.00176819	-1.51553	1.13412e-80
NCU07126	hypothetical protein		11.73	13.82	5.99	6	3.99	5.03	13.68	9.47	15.06	2.36	2.7	1.09	2.42	2.38	2.22	1.83	2.14	2.49	10.513	5.006	12.736	2.05	2.34	2.153	-1.10084	5.67823e-43	9.38437e-43	1.34569	1.29826e-143	6.8945e-145	-0.1153	0.0958703	0.244912	-2.56182	0	0	-1.06997	7.85839e-83	5.10155e-84	0.275721	9.0779e-10	2.5757e-10	-2.35822	1.92838e-256	4.87646e-257	0.187413	0.0262318
NCU09559	clock-controlled gene-9(ccg-9)		12.4	19.54	5	12.57	2.21	2.82	13.38	14.02	9.3	4.58	7.89	6.54	3.17	6.49	6.32	6.34	5.63	3.68	12.313	5.866	12.233	6.336	5.326	5.216	-0.138122	0.00208975	0.00762112	1.06265	4.71783e-140	2.56263e-141	-0.0297587	0.198796	0.576533	-1.23053	5.99571e-178	2.91303e-178	-1.07239	7.43546e-143	2.94983e-144	-0.00974118	0.410096	0.779919	-0.959616	4.29211e-120	1.71263e-120	-0.250901	5.00789e-07
NCU09506	hypothetical protein		16.31	8.98	6.38	6.73	3.8	4.31	11.92	12.2	9.91	0.04	0.41	0.07	0.26	0.22	0.11	0.37	0.89	0.55	10.556	4.946	11.343	0.173	0.196	0.603	-4.64716	1.53859e-92	1.74692e-92	1.19768	9.98412e-47	1.36064e-47	1.61054	1.84863e-05	2.95424e-05	-4.2343	5.65195e-201	2.57473e-201	-1.09293	1.26044e-37	1.55362e-38	0.104756	0.103129	0.125502	-5.93769	2.43968e-203	7.0957e-204	0.197607	0.228895
NCU06137	cytochrome P450 55A2		18.95	19.13	8.27	13.64	2.6	4.61	22.11	18.46	18.1	0.66	5.87	1.16	0.36	0.64	2.08	1.33	2.32	2.99	15.45	6.95	19.556	2.563	1.026	2.213	-2.75819	6.43422e-117	6.41559e-117	1.49305	5.02017e-148	2.64165e-149	1.1083	3.50015e-12	3.92367e-12	-3.14294	0	0	-1.15258	9.15127e-79	6.25151e-80	0.340464	1.84791e-12	4.24962e-13	-2.59122	8.98485e-241	2.34609e-241	-1.31956	1.01518e-17
NCU11365	aminotransferase		32.8	29.13	12.45	14.93	7.42	8.92	25.41	22.29	29.73	4.76	7.74	3.71	3.45	2.64	2.25	4.2	6.27	4.14	24.793	10.423	25.81	5.403	2.78	4.87	-1.90872	7.45653e-178	5.78973e-178	1.3087	2.64371e-253	7.4365e-255	0.811732	1.84922e-23	1.48079e-23	-2.40569	0	0	-1.25049	1.61595e-226	4.31962e-228	0.0582193	0.0549154	0.0595217	-2.19824	0	0	-0.960965	7.69194e-34
NCU17064	5-nitroimidazole antibiotic resistance protein		34.36	27.25	11.08	15.83	5.42	6.16	29.17	24.35	33.08	3.11	4.67	2.18	2.5	2.34	1.63	3.3	4.02	2.93	24.23	9.136	28.866	3.32	2.156	3.416	-2.08234	1.13036e-98	1.23628e-98	1.66021	9.15479e-226	2.93034e-227	0.664285	1.04113e-07	1.4432e-07	-3.07826	0	0	-1.4074	8.73536e-149	3.28021e-150	0.252814	1.37198e-09	3.96094e-10	-2.86625	0	0	-0.623479	6.1586e-07
NCU08176	pectate lyase A		0.07	0.34	0.28	0	0.15	0.07	0.2	0.3	0.45	198.92	62.5	84.76	324.79	212.66	235.47	211.04	130.16	128.08	0.23	0.073	0.316	115.393	257.64	156.426	11.7615	0	0	2.0944	0.00661179	0.00648054	-0.718936	2.11634e-249	3.7733e-250	8.94812	0	0	-1.65315	0.0512235	0.0465984	0.441249	0.278487	0.444906	8.95082	0	0	1.15749	0
NCU10040	hypothetical protein		32.38	63.02	51.92	21.52	9.61	13.8	51.48	49.87	38.64	351.88	242.72	302.13	276.68	366.02	640.58	296.1	284.1	415.08	49.106	14.976	46.663	298.91	427.76	331.76	4.81199	0	0	1.62459	0	0	-0.365878	1.87924e-241	3.42863e-242	2.82153	0	0	-1.70238	0	0	-0.077789	0.0134176	0.0113788	2.59397	0	0	0.515642	0
[truncated: 7 more columns]

## Sheet: Sheet2
gene_id	annotation	Groups in Venn analysis (Suppl Figure 2E)	fpkm_WT_1	fpkm_WT_2	fpkm_WT_3	fpkm_stk-17ko_1	fpkm_stk-17ko_2	fpkm_stk-17ko_3	fpkm_stk-17com_1	fpkm_stk-17com_2	fpkm_stk-17com_3	fpkm_WT+K_1	fpkm_WT+K_2	fpkm_WT+K_3	fpkm_stk-17ko+K_1	fpkm_stk-17ko+K_2	fpkm_stk-17ko+K_3	fpkm_stk-17com+K_1	fpkm_stk-17com+K_2	fpkm_stk-17com+K_3	average_fpkm_WT	average_fpkm_stk17ko	average_fpkm_stk-17com	average_fpkm_WT+K	average_fpkm_stk-17+K	average_fpkm_stk-17com+K	diffexp_log2fc_stk-17ko-vs-stk-17ko+K	diffexp_degseq_qvalue_stk-17ko-vs-stk-17ko+K	diffexp_pvalue_stk-17ko-vs-stk-17ko+K	diffexp_log2fc_stk-17ko-vs-stk-17com	diffexp_degseq_qvalue_stk-17-vs-stk-17com	diffexp_pvalue_stk-17ko-vs-stk-17com	diffexp_log2fc_stk-17ko+K-vs-stk-17com+K	diffexp_degseq_qvalue_stk-17ko+K-vs-stk-17com+K	diffexp_pvalue_stk-17ko+K-vs-stk-17com+K	diffexp_log2fc_stk-17com-vs-stk-17com+K	diffexp_degseq_qvalue_stk-17com-vs-stk-17com+K	diffexp_pvalue_stk-17com-vs-stk-17com+K	diffexp_log2fc_WT-vs-stk-17ko	diffexp_degseq_qvalue_WT-vs-stk-17ko	diffexp_pvalue_WT-vs-stk-17ko	diffexp_log2fc_WT-vs-stk-17com	diffexp_degseq_qvalue_WT-vs-stk-17com	diffexp_pvalue_WT-vs-stk-17com	diffexp_log2fc_WT-vs-WT+K	diffexp_degseq_qvalue_WT-vs-WT+K	diffexp_pvalue_WT-vs-WT+K	diffexp_log2fc_WT+K-vs-stk-17ko+K	diffexp_degseq_qvalue_WT+K-vs-stk-17ko+K
NCU04879	hypothetical protein	19	4.87	4.03	1.1	9.8	7.13	8.08	4.41	5.2	10.65	0.22	0.88	0.37	3.4	3.69	3.1	1.25	1.91	1.33	3.333	8.336	6.753	0.49	3.396	1.496	-1.29697	3.75776e-21	8.2971e-21	-0.303881	0.00904404	0.00913865	-1.18196	2.15041e-08	2.87292e-08	-2.17505	4.94487e-34	6.22028e-34	1.32278	1.10526e-20	1.95794e-21	1.0189	1.47565e-11	3.62355e-12	-2.76575	1.24023e-22	1.24784e-22	2.79156	4.00937e-23
NCU16738	hypothetical protein	19	5.97	4.5	0.76	9.34	7.1	9.69	5.96	5.4	13.35	0.69	0.61	0.38	3.68	3.83	2.76	0.53	2.44	0.84	3.743	8.71	8.236	0.56	3.423	1.27	-1.34787	1.9549e-22	4.21012e-22	-0.0810166	0.260355	0.468769	-1.4264	2.09234e-10	2.52951e-10	-2.69325	3.62838e-50	3.68804e-50	1.21904	1.93747e-18	3.66236e-19	1.13802	9.27549e-16	1.72238e-16	-2.74045	4.23428e-24	4.1071e-24	2.61162	4.39298e-21
NCU00088	4-nitrophenylphosphatase	19	48.48	52.85	46.71	61.02	75.15	70.59	50.45	51.31	60.39	29.68	28.85	25.85	127.91	129.28	93.13	28.76	29.32	30.6	49.346	68.92	54.05	28.126	116.773	29.56	0.759196	3.81779e-291	2.21271e-291	-0.35092	2.99589e-43	4.28622e-44	-1.98147	0	0	-0.871358	5.20876e-172	2.5783e-172	0.482075	7.4881e-77	5.29009e-78	0.131155	4.05424e-06	1.67603e-06	-0.81186	2.53336e-139	9.36448e-140	2.05313	0
NCU05864	hypothetical protein	19	3.9	4.45	3.28	3.8	2.27	3.28	4.6	3.91	3.11	2.06	2	2.81	8.8	7.81	8.08	2.03	2.27	2.13	3.876	3.116	3.873	2.29	8.23	2.143	1.40118	4.64523e-48	7.2603e-48	0.314726	0.00687013	0.00677374	-1.94013	1.18152e-74	4.58128e-75	-0.85367	1.10133e-11	2.23092e-11	-0.316885	0.00919745	0.00640403	-0.00215912	0.477847	0.98434	-0.76114	9.01328e-10	1.3243e-09	1.84544	5.54739e-70
NCU07449	hypothetical protein	19	3.5	3.21	2.46	16	21.24	9.72	1.3	1.5	0.82	0.41	0.69	1.17	3.03	3.78	1.31	0.34	0.75	0.21	3.056	15.653	1.206	0.756	2.706	0.433	-2.53342	2.24726e-97	2.47088e-97	-3.69505	1.11746e-136	6.25948e-138	-2.63889	6.10741e-19	5.58412e-19	-1.47725	1.68984e-05	4.52857e-05	2.35473	1.5233e-88	9.27504e-90	-1.34033	5.3893e-09	1.63261e-09	-2.02191	5.38616e-16	6.4128e-16	1.84321	8.18648e-13
NCU00265	hypothetical protein	19	13.25	10.99	12.84	57.32	15.27	15.38	42.46	36.97	83.6	8.19	7.6	4.94	31.28	19.05	19.64	8.33	9.63	9.9	12.36	29.323	54.343	6.91	23.323	9.286	-0.330797	4.56263e-23	9.72261e-23	0.890799	4.99019e-233	1.5126e-234	-1.32743	3.12849e-191	6.63932e-192	-2.54902	0	0	1.24515	5.31578e-217	1.47736e-218	2.13595	0	0	-0.839265	1.52088e-49	1.02305e-49	1.75362	3.36049e-287
NCU09698	hypothetical protein	19	7.29	5.15	4.34	7.98	5.86	7.96	3.82	3.78	5.83	2.78	2.81	3.7	5.96	10.81	10.32	2.73	2.53	3.51	5.593	7.266	4.476	3.096	9.03	2.923	0.311956	5.77494e-07	1.76161e-06	-0.698942	9.08517e-19	2.30662e-19	-1.62678	3.46735e-87	1.22561e-87	-0.615885	1.29621e-10	2.7317e-10	0.378053	7.53696e-07	2.70228e-07	-0.32089	0.000200988	0.00010906	-0.854196	5.81544e-21	6.11361e-21	1.5442	4.88527e-81
NCU03684	hypothetical protein	19	60.59	57.73	19.49	68.39	41.97	32.56	80.52	67.38	80.1	28.59	29.74	25.88	71.96	91.64	59.88	35.11	62.45	37.7	45.936	47.64	76	28.07	74.493	45.086	0.644886	8.39036e-170	6.70526e-170	0.674883	7.46753e-187	3.04216e-188	-0.721287	7.39092e-206	1.48919e-206	-0.751283	2.1535e-226	9.0954e-227	0.0606039	0.0258704	0.0207519	0.735487	8.33573e-217	1.20516e-218	-0.720103	6.43736e-127	2.50175e-127	1.42559	0
NCU08425	major facilitator superfamily transporter MFS_1	19	8.87	7.25	3.44	5.57	2.49	3.46	11.69	7.88	11.15	2.64	3.02	2.01	7.1	5.83	6.01	3.72	3.62	3.9	6.52	3.84	10.24	2.556	6.313	3.746	0.71544	8.90506e-18	2.08045e-17	1.41517	2.75191e-79	2.52245e-80	-0.750787	9.15651e-19	8.39415e-19	-1.45052	3.47561e-83	2.69346e-83	-0.763568	3.29674e-19	6.03591e-20	0.651602	1.38532e-22	1.92775e-23	-1.35117	3.22694e-48	2.20535e-48	1.30304	4.05135e-44
NCU09498	hypothetical protein	19	3.19	2.7	2.61	7.55	3.09	3.6	8.14	5.95	10.02	0.75	0.39	0.3	3.29	0.12	0.15	0.39	0.51	0.63	2.833	4.746	8.036	0.48	1.186	0.51	-2.0022	1.21482e-51	1.83972e-51	0.759294	9.42605e-20	2.31774e-20	-1.21439	1.14159e-07	1.58484e-07	-3.97589	6.05462e-169	3.02612e-169	0.74494	1.11465e-11	2.7975e-12	1.50423	3.9701e-57	2.45738e-58	-2.55991	1.13986e-41	8.43508e-42	1.30264	2.15788e-08
NCU08155	hypothetical protein	19	89.54	79.93	29.05	163.27	70.49	76.79	123.19	104.34	115.81	28.31	42.49	38.94	85.16	109.31	73.09	34.63	35.65	34.46	66.173	103.516	114.446	36.58	89.186	34.913	-0.215584	3.09186e-21	6.81538e-21	0.145163	4.61941e-11	1.70713e-11	-1.35244	0	0	-1.71318	0	0	0.645359	1.81333e-148	6.84768e-150	0.790522	1.08506e-233	1.4707e-235	-0.855606	4.19442e-156	1.4558e-156	1.28538	0
NCU07720	MATE efflux family protein	19	14.06	15.75	13.3	13.59	12.66	17.71	13.52	14.21	23.24	7.16	8.28	8.43	17.78	22.16	17.63	7.68	10.48	8.9	14.37	14.653	16.99	7.956	19.19	9.02	0.387653	2.5897e-27	5.16304e-27	0.213128	1.99021e-08	9.03926e-09	-1.08805	4.31997e-157	1.02896e-157	-0.913522	2.13417e-105	1.44036e-105	0.0283357	0.31227	0.463807	0.241464	3.33442e-10	9.10682e-11	-0.853977	8.46177e-80	4.26444e-80	1.26997	1.40319e-200
NCU05755	hypothetical protein	19	1.62	3.72	4.17	6.74	3.73	5.5	5.9	7.59	26.67	2.22	1.67	2.28	11.73	1.28	1.34	1.78	3	1.95	3.17	5.323	13.386	2.056	4.783	2.243	-0.155386	0.0493948	0.209444	1.32993	3.71984e-43	5.34001e-44	-1.09093	1.13018e-12	1.24307e-12	-2.57625	2.13131e-104	1.44765e-104	0.747909	1.46243e-07	4.86795e-08	2.07784	5.95714e-80	2.69146e-81	-0.623647	0.000168077	0.000333463	1.21617	8.63735e-15
NCU09428	hypothetical protein	19	15.71	11.4	11.48	9.81	5.83	5.25	9.67	8.13	4.17	3.13	3.77	2.06	7.86	5.74	6.09	4.09	1.74	1.66	12.863	6.963	7.323	2.986	6.563	2.496	-0.0867738	0.044838	0.188844	0.0725967	0.162274	0.257861	-1.39396	1.30109e-59	5.83767e-60	-1.55333	3.42681e-78	2.7496e-78	-0.884888	1.09314e-55	1.02042e-56	-0.812291	3.66671e-48	2.64233e-49	-2.10542	1.15859e-204	3.34481e-205	1.13376	1.05885e-43
NCU16558	hypothetical protein	19	9.82	11.03	9.95	9.2	6.78	9.74	8.37	7.32	8.81	4.44	4.16	3.92	10.87	7.08	8.4	3.31	3.51	2.86	10.266	8.573	8.166	4.173	8.783	3.226	0.0333634	0.144913	0.67994	-0.0710009	0.225047	0.388007	-1.4441	3.49872e-44	1.9356e-44	-1.33974	2.39848e-37	2.86136e-37	-0.26027	0.00141707	0.000807805	-0.331271	5.13304e-05	2.50814e-05	-1.29845	3.60209e-44	2.58688e-44	1.07154	2.22388e-28
NCU04360	hypothetical protein	19	55.26	52.88	31	37.9	18.89	24.47	47.82	43.44	60.35	18.17	16.23	12.49	34.4	31.37	28.87	17.61	25.2	16.91	46.38	27.086	50.536	15.63	31.546	19.906	0.219028	3.94647e-11	1.06552e-10	0.899918	6.93215e-195	2.67277e-196	-0.663563	6.3332e-73	2.49733e-73	-1.34445	0	0	-0.776108	5.74138e-139	2.36301e-140	0.12381	5.98576e-06	2.53943e-06	-1.56946	0	0	1.01238	1.10006e-148
NCU06332	alpha/beta hydrolase	19	19.51	21.51	30.62	22.97	24.77	30.05	22.56	21.71	26.7	13.98	8.93	10.92	20.82	23.53	20.32	13.63	12.33	12.06	23.88	25.93	23.656	11.276	21.556	12.673	-0.268238	4.84671e-15	1.19397e-14	-0.13276	0.000128124	9.05352e-05	-0.765283	3.03232e-75	1.16737e-75	-0.900761	4.53206e-109	2.99765e-109	0.118716	0.000829754	0.000451879	-0.0140435	0.376277	0.684945	-1.08345	1.484e-148	5.26762e-149	0.933929	4.27524e-105
NCU08156	hypothetical protein	19	8.92	8.91	3.82	20.87	10.23	10.05	14.51	13.58	13.37	2.66	3.91	3.25	5.6	6.96	4.76	2.62	3.83	3.21	7.216	13.716	13.82	3.273	5.773	3.22	-1.24896	2.56265e-54	3.78753e-54	0.0115001	0.405286	0.858953	-0.843158	3.09679e-13	3.34928e-13	-2.10362	4.00572e-113	2.59556e-113	0.925542	4.06346e-33	5.46553e-34	0.937042	6.0404e-34	5.79929e-35	-1.14271	1.04188e-25	9.8297e-26	0.819287	1.03348e-12
NCU05126	hypothetical protein	19	392.46	337	364.57	381.34	144.44	150.72	286.25	279.81	142.37	122.76	185.61	163.32	308.61	195.15	324.84	143.12	37.24	97.15	364.676	225.5	236.143	157.23	276.2	92.503	0.291878	1.54186e-109	1.59844e-109	0.0674601	1.3782e-06	7.4694e-07	-1.57729	0	0	-1.35287	0	0	-0.694125	0	0	-0.626665	0	0	-1.2145	0	0	0.81225	0
NCU10031	monooxygenase	24	21.31	41.48	40.09	16.01	11.12	22.75	13.14	16.02	21.81	102.25	64.61	80.89	46.11	46.48	71.42	82.9	89.01	92.88	34.293	16.626	16.99	82.583	54.67	88.263	1.71548	0	0	0.0310951	0.310351	0.592803	0.691654	3.21035e-128	8.70248e-129	2.37604	0	0	-1.0448	1.89261e-100	1.04797e-101	-1.0137	1.6631e-95	5.67303e-97	1.26655	0	0	-0.595873	1.2539e-92
NCU02624	cytochrome P450 51	24	146.01	155.62	148.63	145.24	136.38	140.05	170.37	168.7	154.6	1346.92	1348.34	1339.39	947.25	762.96	959.98	1418.22	1536.11	1420.9	150.086	140.556	164.556	1344.88	890.063	1458.41	2.66128	0	0	0.227384	6.27279e-65	6.61676e-66	0.71315	0	0	3.14705	0	0	-0.0946998	1.2044e-11	3.03041e-12	0.132684	1.96372e-23	2.62173e-24	3.16277	0	0	-0.596189	0
NCU03006	ergosterol-4(erg-4)	24	98.08	69.38	79.14	94.92	78.83	73.54	107.08	74.94	68.79	1308.78	1140.73	1201	824.87	526.64	971.16	1228.35	1208.51	1211.27	82.2	82.43	83.603	1216.84	774.223	1216.04	3.23006	0	0	0.0201093	0.203442	0.341925	0.65217	0	0	3.86212	0	0	0.0044576	0.458704	0.833907	0.0245669	0.179039	0.245923	3.88764	0	0	-0.653128	0
NCU07083	hypothetical protein	24	9.7	6.83	5.18	8.93	8.62	7.12	9.29	7.94	4.11	11.78	14.63	10.72	9.6	6.85	6.85	15.12	12.35	10.38	7.236	8.223	7.113	12.376	7.766	12.616	-0.0837061	0.0354308	0.14668	-0.209465	0.000479656	0.000373944	0.700832	1.97515e-41	1.13306e-41	0.826591	5.04435e-55	4.89677e-55	0.185534	0.00258216	0.00156016	-0.0239312	0.380115	0.69382	0.77464	2.66969e-48	1.82355e-48	-0.672812	5.1286e-38
NCU05137	non-anchored cell wall protein-1(ncw-1)	24	697.7	903.24	991.64	695.77	934.25	1102.45	616.23	773.52	757	1250.22	1397.76	1538.09	805.88	783.42	1024.27	1221.57	1265.14	1419.82	864.193	910.823	715.583	1395.36	871.19	1302.18	-0.0660021	2.70948e-50	4.15614e-50	-0.348314	0	0	0.580463	0	0	0.862775	0	0	0.0758708	1.98808e-64	1.62383e-65	-0.272444	0	0	0.689973	0	0	-0.680105	0
NCU05164	short chain dehydrogenase/reductase SDR	24	41.86	29.86	57.35	28.45	61.99	48.04	24.83	29.93	14.57	101.42	77.94	86.38	60.07	48.82	55.64	114.7	71.12	75.15	43.023	46.16	23.11	88.58	54.843	86.99	0.246858	3.65637e-11	9.8585e-11	-0.99836	8.55515e-98	6.4311e-99	0.666252	1.63385e-92	5.53196e-93	1.91147	0	0	0.102166	0.0156531	0.0116595	-0.896194	4.59915e-76	2.21298e-77	1.04138	1.33601e-200	3.90489e-201	-0.692356	9.61353e-101
NCU00941	hypothetical protein	24	4.02	5.54	4.71	3.17	3.35	4.53	3.37	3.83	2.81	8.25	8.28	7.33	4.73	5.22	4.75	10.42	7.61	5.9	4.756	3.683	3.336	7.953	4.9	7.976	0.411534	2.08409e-14	5.20338e-14	-0.142218	0.016413	0.0179857	0.703391	1.35098e-54	6.50119e-55	1.25714	9.05364e-142	5.11299e-142	-0.369632	7.15771e-11	1.85564e-11	-0.51185	6.67822e-19	1.08923e-19	0.740674	1.22961e-59	7.32871e-60	-0.698772	6.94635e-54
NCU07817	non-anchored cell wall protein-3(ncw-3)	24	481.47	711.73	485.46	432.89	334.9	523.27	601.95	566.7	631.12	1192.14	1166.15	1440.2	531.82	852.27	955.71	1158.79	1842.13	1575.25	559.553	430.353	599.923	1266.16	779.933	1525.39	0.85639	0	0	0.478932	0	0	0.968252	0	0	1.34571	0	0	-0.379031	0	0	0.0999012	2.23213e-35	2.05732e-36	1.17681	0	0	-0.69945	0
NCU02051	hypothetical protein	24	4.57	4.32	3.82	2.71	2.68	3.05	3.52	3.88	2.68	7.59	6.97	6.82	4.02	4.07	4.96	7.55	6.92	6.5	4.236	2.813	3.36	7.126	4.35	6.99	0.626892	4.66366e-24	9.79267e-24	0.256945	0.00015453	0.000110805	0.68501	6.26385e-43	3.51089e-43	1.05496	3.41872e-88	2.54247e-88	-0.590238	2.9351e-20	5.2368e-21	-0.333293	8.18321e-08	2.77476e-08	0.7496	4.00974e-51	2.64409e-51	-0.712947	7.56851e-47
NCU08171	anchored cell wall protein-12(acw-12)	24	90.43	109.38	116.42	84.83	165.89	138.9	109.2	67.77	63.57	884.36	849.59	975.42	471.83	561.11	565.16	810.09	860.7	839.93	105.41	129.873	80.18	903.123	532.7	836.906	2.03441	0	0	-0.696779	3.08458e-291	7.10584e-293	0.652329	0	0	3.38352	0	0	0.301305	3.18681e-63	2.62323e-64	-0.395474	4.67655e-85	1.92273e-86	3.09783	0	0	-0.762116	0
NCU00886	hypothetical protein	24	3.71	4.41	3.26	5.4	3.84	2.91	5.15	3.1	2.94	7.39	7.78	6.56	4.48	3.45	4.01	7.69	6.38	5.77	3.793	4.05	3.73	7.243	3.98	6.613	-0.0275817	0.164297	0.783657	-0.118203	0.156401	0.246177	0.734914	1.37996e-16	1.34055e-16	0.825536	3.34675e-20	5.39165e-20	0.0937338	0.257662	0.355914	-0.0244693	0.421794	0.813251	0.931796	2.75405e-26	2.57663e-26	-0.865644	2.47791e-23
NCU17284	hypothetical protein	24	2.28	3.72	1.89	1.73	2.11	2.05	2.43	2.48	2.54	4.59	5.03	4.06	1.58	3.09	2.39	4.81	6.6	3.95	2.63	1.963	2.483	4.56	2.353	5.12	0.25808	0.0401006	0.167558	0.337326	0.0521614	0.0671012	1.12321	2.23741e-14	2.32766e-14	1.04396	3.12862e-13	6.04859e-13	-0.420785	0.025628	0.0205356	-0.0834592	0.353959	0.626008	0.792958	4.48026e-08	7.12353e-08	-0.955663	2.18264e-10
NCU09906	hypothetical protein	24	25.84	46.37	43.45	8.54	9.03	19.49	9.15	15.81	8.96	165.59	158.03	222.5	68.06	81.14	131.23	142.32	125.38	158.77	38.553	12.353	11.306	182.04	93.476	142.156	2.91754	0	0	-0.128036	0.000693269	0.000554432	0.605352	0	0	3.65093	0	0	-1.64205	0	0	-1.77008	0	0	2.23758	0	0	-0.962087	0
NCU09042	exo-beta-D-glucosaminidase	24	2.69	2.73	2.57	1.96	2.5	2.5	2.42	2.35	1.34	6.95	5.74	6.67	3.32	3.51	2.95	5.92	5.62	4.83	2.663	2.32	2.036	6.453	3.26	5.456	0.498429	1.13805e-09	3.18561e-09	-0.192602	0.0348754	0.0421073	0.737919	2.38443e-27	1.74344e-27	1.42895	8.46752e-78	6.82675e-78	-0.179887	0.047895	0.0429608	-0.372489	9.78217e-05	4.99639e-05	1.30198	1.00866e-79	5.09055e-80	-0.983438	2.56584e-51
NCU07287	hypothetical protein	24	376.88	578.98	874.49	300.74	678.98	735.73	289.92	497.89	487.44	835.25	908.01	1038.82	417.53	460.2	518.64	780.07	778.87	842	610.116	571.816	425.083	927.36	465.456	800.313	-0.29897	7.80014e-196	5.66951e-196	-0.428102	0	0	0.782503	0	0	0.911636	0	0	-0.093448	9.00171e-23	1.52015e-23	-0.52155	0	0	0.602557	0	0	-0.994975	0
NCU09278	oxidoreductase	24	8.64	12.99	11.78	7.26	7.1	9.51	7.06	7.97	6.06	75.99	75.43	80.6	27.6	38.54	46.8	72.61	54.71	59.68	11.136	7.956	7.03	77.34	37.646	62.333	2.24033	1.32664e-288	7.73093e-289	-0.179394	0.0442091	0.0555527	0.728292	2.22584e-86	7.91396e-87	3.14801	0	0	-0.485389	2.00571e-08	6.22954e-09	-0.664784	5.73003e-14	1.17793e-14	2.79424	0	0	-1.0393	7.28232e-194
NCU00716	non-anchored cell wall protein-5(ncw-5)	24	22.17	44.3	20.21	25.55	9.9	17.63	52.31	32.03	27.66	93.67	103.69	151.7	18.87	65.87	74.2	83.6	148.7	101.43	28.893	17.693	37.333	116.353	52.98	111.243	1.58144	0	0	1.07696	6.25365e-138	3.45752e-139	1.0707	0	0	1.57518	0	0	-0.708622	3.72391e-53	3.61837e-54	0.368337	1.83383e-21	2.64716e-22	2.00793	0	0	-1.13511	0
NCU00606	short-chain alcohol dehydrogenase	24	0.33	0.72	0.67	0.33	0.72	0.44	0.39	1.05	1.11	314.07	191.21	251.24	110.12	48.99	166.13	240.39	252.03	267	0.573	0.496	0.85	252.173	108.413	253.14	7.7568	0	0	0.76566	0.0226615	0.0258935	1.22422	0	0	8.21537	0	0	-0.198454	0.372163	0.600849	0.567207	0.0762462	0.0875678	8.77723	0	0	-1.21888	0
NCU05183	hypothetical protein	24	0.56	1.23	0.97	0.74	0.78	1.12	0.64	0.5	0.59	5.24	4.94	5.93	1.82	2.06	2.8	4.65	3.85	3.2	0.92	0.88	0.576	5.37	2.226	3.9	1.33834	1.60518e-34	2.90621e-34	-0.603812	0.00011729	8.22536e-05	0.808422	1.43898e-26	1.0666e-26	2.75058	5.05617e-149	2.75086e-149	-0.0616287	0.393767	0.652088	-0.665441	2.46726e-05	1.14983e-05	2.54594	8.00506e-188	2.463e-188	-1.26922	1.38115e-73
NCU07138	hypothetical protein	24	2.64	3.97	4.05	2.46	3.6	3.22	2.01	2.55	2.11	14.46	17.08	18.4	5.5	5.45	8.1	13.33	11.36	12	3.553	3.093	2.223	16.646	6.35	12.23	1.03584	1.33446e-23	2.8225e-23	-0.476646	0.00054129	0.000426457	0.946283	2.64195e-37	1.61252e-37	2.45877	1.49194e-144	8.2893e-145	-0.199842	0.09422	0.0968665	-0.676489	6.045e-07	2.25184e-07	2.22686	3.52688e-174	1.14074e-174	-1.39086	1.98018e-91
NCU09235	conidiation-8(con-8)	24	13.83	9.71	10.5	5.97	10.11	8.93	3.88	6.87	2.17	107.13	119.33	139.68	39.51	61.69	36.36	114.78	84.9	58.84	11.346	8.336	4.306	122.046	45.853	86.173	2.45823	0	0	-0.951789	1.44724e-26	2.85668e-27	0.910918	5.6873e-245	1.02976e-245	4.32093	0	0	-0.444285	4.67181e-10	1.2855e-10	-1.39607	1.34537e-64	7.62844e-66	3.42661	0	0	-1.41267	0
NCU00607	hypothetical protein	24	0.31	1.38	1.92	0.15	1.46	1.61	0.08	0.76	0.69	1116.76	1271.3	1356.23	297.81	330.59	730.09	1247.06	1162.59	1062.4	1.203	1.073	0.51	1248.1	452.83	1157.35	8.71716	0	0	-1.0734	0.00489006	0.00462105	1.35451	0	0	11.1451	0	0	-0.161416	0.370565	0.597954	-1.23482	0.00125696	0.000804715	10.019	0	0	-1.46322	0
NCU00855	hypothetical protein	24	3.63	7.07	6.13	4.44	2.96	4.8	4.14	3.09	4.58	32.18	24.02	39.49	7.5	9.49	16.76	22.31	27.41	25.38	5.61	4.066	3.936	31.896	11.25	25.033	1.4673	6.06927e-33	1.12416e-32	-0.0474082	0.373357	0.767087	1.15479	5.24687e-49	2.71199e-49	2.6695	7.41422e-152	3.99811e-152	-0.465713	0.00245753	0.00147808	-0.513121	0.000832226	0.000509485	2.50564	9.68773e-180	3.06748e-180	-1.50405	2.63087e-92
NCU00695	hypothetical protein	24	0	0	0	0	0	0	0	0	0	80.37	31.67	40.28	19.46	13.04	11.7	88.94	34.66	23.52	0	0	0	50.773	14.733	49.04	12.0271	1.46477e-245	9.2704e-246	NA	NA	NA	1.73591	0	0	13.766	0	0	NA	NA	NA	NA	NA	NA	13.814	0	0	-1.7861	0
NCU00596	lipoyltransferase	108	25.89	28.29	26.22	26.8	22.76	23.27	28.75	29.83	31.12	17.86	17.5	17.02	11.82	11.17	12.04	18.49	17.1	16.85	26.8	24.276	29.9	17.46	11.676	17.48	-1.05756	6.56624e-133	6.02387e-133	0.300524	3.92108e-18	1.01739e-18	0.58296	2.00911e-35	1.26522e-35	-0.775126	1.27574e-97	8.96594e-98	-0.142834	9.56714e-05	4.43487e-05	0.15769	4.81452e-06	2.01643e-06	-0.618847	1.80029e-59	1.07688e-59	-0.58155	2.71789e-35
NCU02895	MutT/nudix family protein	108	20.88	21.14	14.4	14.06	10.24	12.64	16.33	16.29	17.14	5.66	5.79	5	4.39	3.63	2.97	5.12	6.71	5.51	18.806	12.313	16.586	5.483	3.663	5.78	-1.74997	2.39019e-79	2.93209e-79	0.429403	3.86372e-11	1.41943e-11	0.657349	3.603e-09	4.63894e-09	-1.52203	2.8402e-87	2.13409e-87	-0.610432	2.28277e-22	3.90341e-23	-0.181029	0.00226123	0.00154318	-1.77858	1.60559e-122	6.37209e-123	-0.581828	2.04221e-07
NCU06110	thiazole biosynthetic enzyme	108	14911.6	14051.8	10168.7	12054	12196.4	12885.9	13152.7	13971.3	13734.4	5887.36	7857.93	6303.75	4110.57	4542.6	4350.56	6077.88	7406.18	7748.68	13044	12378.8	13619.5	6683.01	4334.58	7077.58	-1.47501	0	0	0.149131	0	0	0.693309	0	0	-0.930833	0	0	-0.0744503	0	0	0.0746804	0	0	-0.947503	0	0	-0.601959	0
NCU04817	electron transfer protein 1	108	63.17	59.46	58.25	67.94	51.18	50.51	79.12	71.48	70.12	25.96	35.11	29.17	20.73	20.83	17.88	26.33	33.92	32.85	60.293	56.543	73.573	30.08	19.813	31.033	-1.51421	0	0	0.37993	2.72576e-61	3.03387e-62	0.648066	8.25258e-69	3.36276e-69	-1.24608	0	0	-0.0927052	0.000227276	0.000111574	0.287225	2.00201e-36	1.79547e-37	-1.00389	4.45856e-279	1.07797e-279	-0.603034	5.47227e-59
NCU04996	hypothetical protein	108	49.15	48.64	32.73	49.62	30.76	34.02	59.86	51.3	56.98	18.74	20.23	17.11	13.39	13.25	10.24	16.8	21.27	17.37	43.506	38.133	56.046	18.693	12.293	18.48	-1.63424	3.2502e-218	2.21486e-218	0.555698	1.34886e-54	1.63217e-55	0.588974	2.84557e-21	2.42049e-21	-1.60096	0	0	-0.190471	1.20966e-06	4.46798e-07	0.365226	1.233e-25	1.51246e-26	-1.21922	1.4371e-160	4.93129e-161	-0.605487	1.54577e-22
NCU06553	hypothetical protein	108	5.52	5.11	5.73	6.04	5.92	5.16	7.21	5.82	6	3.04	3.2	3.44	2.81	1.64	1.89	3.01	2.59	4.85	5.453	5.706	6.343	3.226	2.113	3.483	-1.43628	3.29482e-27	6.57579e-27	0.153028	0.092515	0.131307	0.723289	1.18647e-06	1.75024e-06	-0.866018	2.37668e-14	4.43936e-14	0.0652538	0.345377	0.535696	0.218282	0.0337248	0.0332928	-0.758153	3.02867e-10	4.374e-10	-0.612872	4.09919e-05
NCU02430	cystathionine gamma-synthase(met-7)	108	67.56	64.94	47.46	59.6	52.07	48.65	67.51	62.78	63.79	25.97	29.3	21.12	18.8	15.66	15.25	23.71	28.41	22.98	59.986	53.44	64.693	25.463	16.57	25.033	-1.6907	0	0	0.275665	1.02299e-37	1.60994e-38	0.595948	1.00242e-60	4.4525e-61	-1.37042	0	0	-0.166599	6.33329e-14	1.42424e-14	0.109065	3.46442e-07	1.24828e-07	-1.23663	0	0	-0.620673	2.4245e-66
NCU06924	kynurenine 3-monooxygenase	108	88.07	92.53	88.32	76.5	64	79.03	89.78	95.01	116.28	40.9	55.88	54.49	31.88	33.37	32.99	44.74	55.06	53.9	89.64	73.176	100.356	50.423	32.746	51.233	-1.16152	0	0	0.455532	3.70147e-108	2.53116e-109	0.646368	1.89493e-104	5.91738e-105	-0.97068	0	0	-0.2928	7.80635e-43	8.86032e-44	0.162731	3.75475e-16	6.83655e-17	-0.831099	2.22404e-281	5.3214e-282	-0.623218	1.52241e-96
NCU17064	5-nitroimidazole antibiotic resistance protein	108	34.36	27.25	11.08	15.83	5.42	6.16	29.17	24.35	33.08	3.11	4.67	2.18	2.5	2.34	1.63	3.3	4.02	2.93	24.23	9.136	28.866	3.32	2.156	3.416	-2.08234	1.13036e-98	1.23628e-98	1.66021	9.15479e-226	2.93034e-227	0.664285	1.04113e-07	1.4432e-07	-3.07826	0	0	-1.4074	8.73536e-149	3.28021e-150	0.252814	1.37198e-09	3.96094e-10	-2.86625	0	0	-0.623479	6.1586e-07
NCU03152	DUF1348 domain-containing protein	108	71.52	71.21	63.84	63.21	56.35	55.2	67.47	63.31	66.31	37.53	37.9	30.81	24.99	22.09	21.79	34.72	36.37	33.56	68.856	58.253	65.696	35.413	22.956	34.883	-1.34474	6.61511e-165	5.35639e-165	0.17336	7.27865e-06	4.2925e-06	0.604178	3.82557e-27	2.80644e-27	-0.913923	1.1826e-100	8.1805e-101	-0.241241	3.6123e-10	9.80936e-11	-0.0678814	0.0557046	0.0605155	-0.960012	4.8521e-114	1.99517e-114	-0.625971	2.89606e-29
NCU02727	glycine cleavage system T protein	108	24.31	25.79	26.33	20.84	20.37	19.25	25.98	27.94	29.45	8.4	10.92	9.4	5.81	6.24	6.54	7.49	11.17	10.1	25.476	20.153	27.79	9.573	6.196	9.586	-1.70247	2.58926e-197	1.8738e-197	0.463546	7.21405e-32	1.25953e-32	0.629959	3.64641e-20	3.20521e-20	-1.53606	1.3117e-234	5.4517e-235	-0.338377	9.87406e-17	2.00682e-17	0.12517	0.00104821	0.000658287	-1.41319	4.25357e-190	1.29655e-190	-0.627658	4.75242e-20
NCU06301	hypothetical protein	108	305.35	290.9	167.98	223.1	136.02	169.55	288.59	266.06	347.02	50.53	74.16	48.79	38.83	36.47	36.32	58.48	79.64	70.59	254.743	176.223	300.556	57.826	37.206	69.57	-2.24498	0	0	0.770256	0	0	0.903667	6.10704e-106	1.87536e-106	-2.11157	0	0	-0.53164	1.79795e-151	6.6752e-153	0.238616	1.46715e-40	1.22962e-41	-2.13981	0	0	-0.63681	5.58868e-49
NCU14008	ncRNA	108	9.07	10.88	8.16	9.38	5.77	6.14	10.32	9.8	11.54	3.9	5.38	3.83	2.85	3.13	2.4	3.72	8.27	3.82	9.37	7.096	10.553	4.37	2.793	5.27	-1.34757	1.06499e-25	2.1716e-25	0.57264	1.56517e-09	6.44837e-10	0.918647	3.753e-11	4.39162e-11	-1.00156	7.24928e-24	1.08452e-23	-0.401344	5.88165e-05	2.64035e-05	0.171296	0.0456832	0.0475026	-1.10173	1.68798e-24	1.62096e-24	-0.647182	5.77956e-06
NCU09789	adenine-8(ad-8)	108	162.84	165.71	107.93	154.42	101.11	101.44	172.73	159.53	209.33	50.46	61	51.67	37.67	32.71	32.87	47.36	62.01	55.42	145.493	118.99	180.53	54.376	34.416	54.93	-1.79077	0	0	0.601484	0	0	0.67522	1.04544e-249	1.85671e-250	-1.71704	0	0	-0.290336	5.35964e-140	2.18315e-141	0.311148	1.29901e-197	2.11283e-199	-1.42061	0	0	-0.660501	6.26875e-238
NCU02450	threonine dehydratase	108	61	59.65	51.8	58.06	55.12	51.8	58.87	58.79	54.63	30.06	34.36	27.92	21.34	17.99	18.85	30.22	33.47	31.83	57.483	54.993	57.43	30.78	19.393	31.84	-1.50548	0	0	0.0619079	0.00749153	0.00745	0.71464	5.86247e-93	1.9748e-93	-0.85275	2.76186e-226	1.16781e-226	-0.0631599	0.00911222	0.00633889	-0.00125193	0.470128	0.956362	-0.901147	3.30466e-248	8.54616e-249	-0.667495	4.17747e-80
NCU00106	proline-4(pro-4)	108	82.67	73.18	63	80.69	75.75	68.57	86.49	80.67	66.25	39.25	46.9	32.58	29.46	22.33	22.94	38.46	37.45	39.19	72.95	75.003	77.803	39.576	24.91	38.366	-1.59182	0	0	0.0528582	0.0102697	0.0105963	0.623996	2.07057e-81	7.59129e-82	-1.02069	0	0	0.0402072	0.0596878	0.0558465	0.0930654	1.73858e-05	7.85106e-06	-0.882834	7.39601e-280	1.78022e-280	-0.668783	8.88645e-95
NCU01528	glyceraldehyde-3-phosphate dehydrogenase-1(gpd-1)	108	8734.18	9405.71	6660.81	8046.54	6056.69	6782.83	8683.96	8645.06	8909.54	3178.35	5133.87	4091.8	2204.66	2674.4	2910.37	3692.18	5470.16	4867.81	8266.9	6962.02	8746.19	4134.67	2596.48	4676.72	-1.42418	0	0	0.329181	0	0	0.849504	0	0	-0.903854	0	0	-0.247954	0	0	0.081227	2.72565e-277	2.89394e-279	-1.00049	0	0	-0.671638	0
NCU08268	TOR signaling pathway regulator	108	42.88	38.31	27.66	34.07	29.41	24.55	37.4	36.79	32.83	21.22	26.74	24.88	15.66	14.44	15.38	21.58	25.42	23.01	36.283	29.343	35.673	24.28	15.16	23.336	-0.954214	8.05441e-103	8.63481e-103	0.282	9.70612e-15	2.98914e-15	0.62319	5.45215e-40	3.18239e-40	-0.613024	5.52523e-59	5.12703e-59	-0.306045	4.10649e-17	8.19799e-18	-0.0240457	0.2927	0.477927	-0.580048	2.88676e-54	1.8374e-54	-0.680211	2.8332e-48
NCU02657	ethionine resistant-1(eth-1)	108	321.7	263.44	268.31	326.85	288.23	223.75	342.67	276.21	253.76	151.11	169.16	134.37	109.71	97.2	77.12	143.03	148	142.89	284.483	279.61	290.88	151.546	94.676	144.64	-1.54978	0	0	0.0559093	2.25587e-08	1.03006e-08	0.609404	0	0	-0.996289	0	0	-0.0284446	0.00567187	0.00375429	0.0274647	0.00613003	0.00469859	-0.894666	0	0	-0.683562	0
NCU02325	guanine-3(gua-3)	108	209.92	197.17	144.45	169.02	135.6	127.32	203.46	187.31	215.35	101.72	114.23	94.01	72.85	66.18	53.96	93.59	110.28	95.84	183.846	143.98	202.04	103.32	64.33	99.903	-1.16352	0	0	0.488781	1.31358e-268	3.34458e-270	0.635773	5.93757e-214	1.16758e-214	-1.01653	0	0	-0.352626	9.9126e-134	4.31111e-135	0.136154	1.90473e-24	2.44831e-25	-0.831859	0	0	-0.68429	6.87492e-252
NCU03935	homoserine dehydrogenase	108	126.77	122.54	115.79	128.41	112.28	112.18	137.33	128.86	117.6	65.71	65.76	59.45	44.84	35.84	38.08	61.62	62.38	65.64	121.7	117.623	127.93	63.64	39.586	63.213	-1.57256	0	0	0.121145	1.95789e-09	8.14706e-10	0.675951	2.48159e-105	7.70639e-106	-1.01775	0	0	-0.0491143	0.0183661	0.0139608	0.072031	0.000401453	0.000229858	-0.935927	0	0	-0.685744	8.24951e-109
NCU10014	hypothetical protein	108	20.44	19.48	20.69	33.61	26.4	26.35	33.52	35.2	41.66	11.94	14.55	12.21	9.8	6.11	7.88	11.98	16.33	17.09	20.203	28.786	36.793	12.9	7.93	15.133	-1.86161	0	0	0.354189	2.6051e-27	5.06003e-28	0.933457	1.2075e-62	5.238e-63	-1.28234	1.66605e-250	6.70007e-251	0.510592	2.84353e-41	3.3119e-42	0.864781	2.95206e-131	7.06889e-133	-0.64789	3.2586e-45	2.30518e-45	-0.70313	1.04647e-33
NCU09504	hypothetical protein	108	20.45	15.55	12.16	15.88	11.07	11.66	18.1	17.75	20.59	4.99	5.58	5.44	3.78	2.98	3.06	4.66	5.71	5.88	16.053	12.87	18.813	5.336	3.273	5.416	-1.97566	1.12045e-217	7.64718e-218	0.548154	5.13053e-41	7.66371e-42	0.727371	1.08193e-20	9.36413e-21	-1.79644	6.68453e-280	2.5242e-280	-0.3186	1.67657e-13	3.8201e-14	0.229553	6.50671e-09	1.99169e-09	-1.58903	5.58483e-201	1.63033e-201	-0.70523	1.87236e-19
NCU07112	hypothetical protein	108	127.3	119.6	103.95	129.12	108.63	102.79	140.62	126.89	122.65	55.84	63.94	54.1	39.55	35.51	31.62	50.9	56.29	53.86	116.95	113.513	130.053	57.96	35.56	53.683	-1.67589	0	0	0.196214	9.67121e-30	1.77296e-30	0.594873	7.24326e-96	2.40732e-96	-1.27723	0	0	-0.0430026	0.0188015	0.0143676	0.153212	1.06692e-18	1.74739e-19	-1.01344	0	0	-0.705454	2.1481e-139
NCU04237	phosphopantothenoylcysteine decarboxylase	108	39.56	45.74	29.46	38.92	19.27	22.75	49.46	44.2	60.15	17.33	20.83	18.65	12.53	10.58	11.6	17.56	17.63	17.77	38.253	26.98	51.27	18.936	11.57	17.653	-1.22231	2.32743e-137	2.09219e-137	0.926501	6.83801e-165	3.18366e-166	0.610175	5.60588e-29	3.96886e-29	-1.53863	0	0	-0.50417	6.22572e-43	7.05307e-44	0.422331	1.83431e-41	1.50833e-42	-1.01523	3.4062e-144	1.23469e-144	-0.711245	4.09545e-40
NCU09810	succinyl-CoA synthetase subunit alpha	108	71.25	70.01	44.07	60.95	30.02	41.28	67.46	66.52	66.8	19.06	32.62	22.99	12.76	16.92	15.94	22.22	33.89	26.78	61.776	44.083	66.926	24.89	15.206	27.63	-1.53655	0	0	0.602611	1.22863e-176	5.39257e-178	0.862193	5.55529e-137	1.45205e-137	-1.27696	0	0	-0.487053	4.35768e-111	2.24651e-112	0.115557	9.38189e-09	2.91607e-09	-1.31211	0	0	-0.71149	3.18984e-89
NCU06311	GMP synthase	108	116.38	91.07	76.06	93.88	78.55	73.41	112.8	101.16	98.45	54.9	56.33	46.8	34.67	30.51	31.31	51.61	51.87	51.66	94.503	81.946	104.136	52.676	32.163	51.713	-1.35055	0	0	0.345732	2.5868e-48	3.41238e-49	0.685869	1.96091e-83	7.12813e-84	-1.01042	0	0	-0.205438	6.26973e-17	1.26496e-17	0.140294	1.93705e-09	5.63608e-10	-0.843473	3.46914e-216	9.66737e-217	-0.712518	8.36036e-91
NCU02041	anchored cell wall protein-11(acw-11)	108	143.72	128.21	138.47	144.3	142.37	145.16	147.13	140.61	140.64	73.51	87.71	76.92	51.55	45.25	48.21	73.75	82.28	88.06	136.8	143.943	142.793	79.38	48.336	81.363	-1.57586	0	0	-0.0117271	0.256506	0.459476	0.751985	1.24571e-214	2.43234e-215	-0.812151	0	0	0.0736308	1.07536e-05	4.3666e-06	0.0619037	0.000211742	0.000115373	-0.785894	0	0	-0.716339	1.16697e-192
NCU09320	histidine-2(his-2)	108	126.89	119.07	112.92	116.68	103.84	97.62	126.37	127.1	116.9	72.61	80.3	66.84	51.96	40.82	40.43	69.96	65.79	69.15	119.626	106.046	123.456	73.25	44.403	68.3	-1.25739	0	0	0.219358	1.09463e-35	1.78905e-36	0.622021	6.45347e-135	1.71363e-135	-0.854729	0	0	-0.173787	2.19644e-22	3.75113e-23	0.045571	0.00868618	0.00691614	-0.708283	3.30114e-296	7.69755e-297	-0.722896	3.84002e-188
NCU00304	hypothetical protein	108	55.37	44.82	37.92	47.27	29.43	29.31	59.54	49.37	38.08	12.52	18.37	10.84	12.59	5.34	7.25	15.99	14.86	12.99	46.036	35.336	48.996	13.91	8.393	14.613	-2.0754	0	0	0.471558	2.61773e-55	3.13579e-56	0.800985	3.27729e-43	1.82558e-43	-1.74597	0	0	-0.381515	2.11925e-35	2.7201e-36	0.0900426	0.00189218	0.0012661	-1.72707	0	0	-0.729848	2.19809e-35
NCU07914	phosphoglycerate kinase(pgk)	108	1272.24	1250.15	994.93	1129.32	829.41	958.34	1306.36	1308.77	1292.55	505.4	710.33	590.18	317.32	362.92	401.81	511.63	664.84	645.27	1172.44	972.356	1302.56	601.97	360.683	607.246	-1.432	0	0	0.421844	0	0	0.752118	0	0	-1.10172	0	0	-0.269967	0	0	0.151877	4.82243e-198	7.73473e-200	-0.962511	0	0	-0.739452	0
NCU02954	lysine-7(lys-7)	108	118.27	109.83	103.81	120.06	101.43	92.67	130.55	123.13	107.56	63.77	76.29	62.06	46.04	37.67	37.15	61.52	64.84	65.64	110.636	104.72	120.413	67.373	40.286	64	-1.37935	0	0	0.201584	8.97482e-34	1.53213e-34	0.668311	2.83099e-163	6.58621e-164	-0.912626	0	0	-0.0793072	5.99304e-06	2.36487e-06	0.122276	2.2042e-13	4.73037e-14	-0.716193	0	0	-0.742467	1.97217e-206
NCU01441	inosine triphosphate pyrophosphatase	108	110.04	97.29	72.36	77.22	63.74	73.32	103.15	88.93	109.84	49.51	51.43	47.77	31.18	30.89	26.54	46.74	51.11	47.24	93.23	71.426	100.64	49.57	29.536	48.363	-1.27528	8.71947e-243	5.5737e-243	0.494436	4.95409e-68	5.00952e-69	0.712038	2.10242e-63	9.02546e-64	-1.05768	4.90518e-254	1.95375e-254	-0.384012	7.10476e-40	8.51619e-41	0.110424	5.60277e-05	2.76298e-05	-0.91183	3.07954e-184	9.59648e-185	-0.747461	1.32878e-70
NCU08397	hypothetical protein	108	174.71	86.78	38.95	48.35	27.58	44.38	89.81	105.11	98.88	18.69	31.23	24.08	14.69	11.71	17.2	21.57	33.58	35.51	100.146	40.103	97.933	24.666	14.533	30.22	-1.46571	0	0	1.28833	0	0	1.05668	1.66126e-254	2.91591e-255	-1.69736	0	0	-1.3191	0	0	-0.0307616	0.0313643	0.0305234	-2.02119	0	0	-0.763618	4.61147e-121
NCU00878	hypothetical protein	108	506.68	574.12	221.42	375.91	144.94	203.99	453.77	428.39	471.76	111.99	280.7	137.51	64.44	159.2	86.86	189.92	342.73	181.25	434.073	241.613	451.306	176.733	103.5	237.966	-1.22356	0	0	0.901836	0	0	1.20163	0	0	-0.923766	0	0	-0.845784	0	0	0.056052	7.20929e-06	3.08456e-06	-1.29725	0	0	-0.77209	9.25699e-275
NCU04195	purine-cytosine permease FCY21	108	47.42	41.06	39.29	47.95	41.25	39.59	58.44	51.44	47.45	19.85	22.98	19.28	14.01	11.08	11.29	19.63	18.32	19.68	42.59	42.93	52.443	20.703	12.126	19.21	-1.82529	0	0	0.288683	1.53955e-36	2.47515e-37	0.664465	7.92712e-62	3.46615e-62	-1.4495	0	0	0.0116779	0.382465	0.624053	0.300361	4.62649e-39	3.97151e-40	-1.04108	1.12121e-289	2.63048e-290	-0.772529	3.8377e-86
NCU05420	aromatic-3(aro-3)	108	90.47	92.09	75.31	83.89	74.52	72.84	92.78	86.17	94.84	41.67	52.23	41.38	29.99	24.63	24.25	39.53	39.8	41.25	85.956	77.083	91.263	45.093	26.29	40.193	-1.55339	0	0	0.243486	2.28183e-30	4.1278e-31	0.613223	2.75817e-73	1.08666e-73	-1.18365	0	0	-0.157174	7.06606e-13	1.65648e-13	0.0863119	4.88558e-05	2.37729e-05	-0.931363	0	0	-0.779198	3.35669e-124
NCU09094	pre-rRNA-processing protein ipi-1	108	7.69	5.48	4.64	9.04	4.99	3.32	9.29	5.77	4.14	3.91	4.26	2.74	2.68	2.29	1.36	3.79	3.54	2.7	5.936	5.783	6.4	3.636	2.11	3.343	-1.45473	5.309e-32	9.96234e-32	0.146733	0.0847206	0.118231	0.669468	1.67862e-06	2.50223e-06	-0.931995	2.7865e-18	4.68479e-18	-0.0372802	0.410442	0.697045	0.109453	0.176003	0.240774	-0.70615	3.64526e-11	5.08561e-11	-0.785861	1.21812e-08
NCU06512	methionine-8(met-8)	108	1490.08	1332.91	1416.12	1779.5	1822.35	1472.77	1664.43	1595.19	1527.91	516.41	563.09	458.85	346.13	265	278.55	461.89	434.83	511.91	1413.04	1691.54	1595.84	512.783	296.56	469.543	-2.51336	0	0	-0.0840402	2.71744e-136	1.52877e-137	0.663621	0	0	-1.7657	0	0	0.259619	0	0	0.175579	0	0	-1.46295	0	0	-0.790787	0
NCU07608	pentose phosphate metabolism-3(ppm-3)	108	95.07	74.52	74.4	73.97	69.66	68.57	92.61	92.59	75.2	48.51	49.42	43.8	29.97	26.6	24.48	46.06	44.65	46.66	81.33	70.733	86.8	47.243	27.016	45.79	-1.37478	0	0	0.293608	4.21827e-28	8.07064e-29	0.748118	1.87544e-80	6.92133e-81	-0.920265	5.23108e-215	2.27983e-215	-0.196852	8.95876e-13	2.11159e-13	0.0967559	0.00026203	0.000145378	-0.778883	1.33703e-151	4.69326e-152	-0.792744	1.37895e-91
NCU07111	metallo-beta-lactamase domain-containing protein	108	8.26	8.21	7.42	7.63	7.46	7.26	7.92	7.95	7.08	3.26	4.54	4.01	1.81	2.46	2.53	2.98	4.54	3.89	7.963	7.45	7.65	3.936	2.266	3.803	-1.71777	3.98793e-63	5.45411e-63	0.0385194	0.317044	0.610123	0.747281	5.89325e-10	7.27757e-10	-1.00901	1.09559e-29	1.47619e-29	-0.0961369	0.167328	0.19883	-0.0576174	0.27535	0.437965	-1.01719	5.24734e-31	4.54467e-31	-0.796709	2.78992e-11
NCU06549	pyridoxine-2(pdx-2)	108	74.4	61.78	59.86	70.56	63.32	49.06	74.4	70.74	61.25	19.06	24.31	16.45	12.81	10.45	10.85	17.89	27.32	24.04	65.346	60.98	68.796	19.94	11.37	23.083	-2.42447	0	0	0.174097	2.18179e-14	6.83551e-15	1.02235	7.04186e-115	2.05028e-115	-1.57621	0	0	-0.0996382	2.56996e-05	1.09208e-05	0.0744592	0.00110931	0.00070117	-1.71281	0	0	-0.811289	4.98156e-68
NCU06652	S-(hydroxymethyl)glutathione dehydrogenase	108	235.53	179.55	177.32	188.1	186.47	175.19	205.63	223.13	180.08	122.15	136.75	124.63	77.42	68.98	72.09	124.51	119.68	118.67	197.466	183.253	202.946	127.843	72.83	120.953	-1.33263	0	0	0.147359	4.60666e-27	8.99245e-28	0.732526	0	0	-0.747465	0	0	-0.107337	1.29378e-14	2.83261e-15	0.0400223	0.00348869	0.00250538	-0.627609	0	0	-0.81236	0
NCU09505	hypothetical protein	108	39.1	28.31	18.61	26.62	15.05	18.02	39.78	37.37	43.23	3.8	5.07	4.06	2.68	2.55	2.13	4.34	6.5	5.98	28.673	19.896	40.126	4.31	2.453	5.606	-3.02007	0	0	1.01214	9.45405e-181	4.03484e-182	1.19213	2.22462e-34	1.42327e-34	-2.84009	0	0	-0.526703	3.73453e-42	4.30213e-43	0.485441	1.64866e-50	1.12848e-51	-2.7338	0	0	-0.812977	4.42698e-15
NCU05410	arginine-5(arg-5)	108	84.11	73.94	49.51	72.02	51.78	44.41	91.75	77.39	77.85	21.27	30.52	17.21	16.64	12.54	10.12	19.28	21.64	20.71	69.186	56.07	82.33	23	13.1	20.543	-2.09892	0	0	0.554324	3.02972e-161	1.45467e-162	0.650022	9.15466e-55	4.39907e-55	-2.00322	0	0	-0.303358	5.40842e-45	5.8862e-46	0.250966	2.13727e-37	1.87815e-38	-1.58929	0	0	-0.812986	1.41308e-89
NCU07308	chain elongation-1(cel-1)	108	81.41	92.66	105.06	94.09	103.02	103.74	88.68	78.85	91.55	47.92	33.47	28.39	27.6	20.78	14.05	38.5	29.77	26.22	93.043	100.283	86.36	36.593	20.81	31.496	-2.2702	0	0	-0.216048	9.86501e-92	7.84634e-93	0.598557	1.74969e-192	3.68293e-193	-1.4556	0	0	0.10805	1.37555e-24	2.22663e-25	-0.107998	8.39528e-23	1.14929e-23	-1.34703	0	0	-0.815121	0
NCU04656	MFS transporter	108	117.81	125.94	116.77	138.8	117.17	120.38	140.67	129.11	155.9	49.01	57.18	46.32	32.91	24.39	29.09	43.13	46.11	51.92	120.173	125.45	141.893	50.836	28.796	47.053	-2.12464	0	0	0.177517	4.49026e-44	6.39154e-45	0.709148	4.35351e-190	9.29938e-191	-1.59301	0	0	0.0618797	6.53023e-06	2.58655e-06	0.239396	3.07204e-77	1.43654e-78	-1.24204	0	0	-0.820718	4.03876e-264
NCU02629	adenine-5(ad-5)	108	212.9	206.08	170.47	196.37	174.75	162.47	207.93	193.94	213.7	81.27	109.51	97.18	54.55	54.16	54.13	75.9	80.22	89.79	196.483	177.863	205.19	95.986	54.28	81.97	-1.71355	0	0	0.206157	3.51998e-71	3.51669e-72	0.595245	5.38991e-205	1.08788e-205	-1.32446	0	0	-0.143668	2.49875e-34	3.28671e-35	0.0624885	6.96746e-08	2.34678e-08	-1.03427	0	0	-0.822952	0
NCU01652	O-acetylhomoserine	108	65.52	48.83	28.18	52.55	31.41	30.85	68.15	56.42	52.81	18.15	23.99	14.66	11.89	12.03	8.11	19.94	30.48	19.45	47.51	38.27	59.126	18.933	10.676	23.29	-1.84266	0	0	0.627752	1.30886e-113	8.56942e-115	1.12592	2.15497e-121	6.01318e-122	-1.34449	0	0	-0.311735	6.41673e-26	9.96488e-27	0.316017	1.02142e-32	1.0291e-33	-1.32729	0	0	-0.8271	4.99805e-60
NCU02632	sulfate transporter	108	22.88	22.62	31.6	17.07	20.67	25.82	19.98	21.94	28.72	13.8	17.38	16.7	8.47	8.84	9.69	12.01	13.92	17	25.7	21.186	23.546	15.96	9	14.31	-1.23737	2.19948e-303	1.23529e-303	0.152082	1.23062e-08	5.50576e-09	0.670377	2.49061e-74	9.70897e-75	-0.719078	1.31464e-137	7.53185e-138	-0.278399	7.10552e-27	1.07331e-27	-0.126316	9.77106e-07	3.70827e-07	-0.688396	7.44464e-139	2.76522e-139	-0.827376	1.34661e-118
NCU05259	acyl-CoA desaturase 1	108	960.23	1040.68	963.35	1053.73	1123.49	1058.13	999.04	953.38	971.88	565.53	514.92	424.78	324.99	318.04	202.99	577.9	603.09	425.73	988.086	1078.45	974.766	501.743	282.006	535.573	-1.93659	0	0	-0.146015	1.75123e-224	5.64796e-226	0.926131	0	0	-0.864447	0	0	0.126235	5.65867e-169	1.87278e-170	-0.0197794	4.35642e-05	2.10406e-05	-0.97841	0	0	-0.831947	0
NCU06558	D-amino-acid oxidase	108	49.7	45.02	31.89	40.26	29.68	32.08	46.5	47.68	57	13.1	16.92	11.66	9.22	6.89	7.25	14.09	17.34	15.55	42.203	34.006	50.393	13.893	7.786	15.66	-2.12829	0	0	0.567402	6.14424e-61	6.86855e-62	1.00875	5.30406e-52	2.64056e-52	-1.68694	0	0	-0.311171	1.61682e-17	3.16256e-18	0.256231	1.26132e-14	2.50742e-15	-1.60317	5.25707e-281	1.2635e-281	-0.83629	2.45958e-34
NCU08269	pyridoxine-4(pdx-4)	108	343.47	364.56	218.4	313.26	166.62	195.77	386.57	383.82	451.85	86.33	137.95	106.04	61.33	62.19	60.93	110	155.8	126.66	308.81	225.216	407.413	110.106	61.483	130.82	-1.87399	0	0	0.855465	0	0	1.08994	0	0	-1.63951	0	0	-0.455752	7.15962e-257	1.59487e-258	0.399713	8.60015e-266	1.01025e-267	-1.48863	0	0	-0.841106	2.77118e-273
NCU03518	hypothetical protein	108	5.12	6.8	4.13	5.77	5.04	5.62	5.66	6.07	8.8	2.8	4.08	2.8	2	1.81	1.59	2.96	3.36	3.4	5.35	5.476	6.843	3.226	1.8	3.24	-1.60587	7.71692e-43	1.277e-42	0.321098	0.000180183	0.000130641	0.846603	2.09728e-10	2.53693e-10	-1.08037	1.16454e-29	1.57022e-29	0.0340218	0.413018	0.703225	0.35512	5.2929e-05	2.59582e-05	-0.730667	5.82115e-13	7.62293e-13	-0.84118	2.61601e-10
NCU04385	leucine-2(leu-2)	108	91.76	85.16	59.79	95.96	94.48	62.13	99.85	90.66	53.14	41.95	52.48	35	28.75	19.97	23.51	38.2	33.89	36.61	78.903	84.19	81.216	43.143	24.076	36.233	-1.80713	0	0	-0.0516316	0.00089399	0.000729914	0.590204	6.16584e-117	1.76747e-117	-1.1653	0	0	0.0935588	4.21061e-09	1.24257e-09	0.0419272	0.00871255	0.00694573	-0.871329	0	0	-0.842244	5.96206e-258
NCU00754	multidrug resistant protein	108	27.25	14.97	7.43	15.64	6.23	7.85	31	23.87	23.6	2.32	3.6	1.88	1.55	1.31	1.49	1.97	3.31	3.28	16.55	9.906	26.156	2.6	1.45	2.853	-2.77472	1.35636e-253	8.46255e-254	1.40132	4.26986e-274	1.05611e-275	0.980658	1.32214e-18	1.21389e-18	-3.19538	0	0	-0.740152	1.44937e-61	1.22072e-62	0.661166	2.00102e-79	9.0859e-81	-2.66915	0	0	-0.845715	9.93305e-14
NCU06075	acetate-8(ace-8)	108	959.95	982.53	628.08	921.48	565.2	580.88	1047.27	917.94	1076.7	437.39	554.09	430.85	283.89	243.08	259.15	440.22	477.31	449	856.853	689.186	1013.97	474.11	262.04	455.51	-1.38328	0	0	0.552287	0	0	0.792855	0	0	-1.14271	0	0	-0.315483	0	0	0.236805	0	0	-0.850072	0	0	-0.848686	0
NCU00177	phosphoribosylformylglycinamidine cyclo-ligase	108	123.31	121.92	102.59	112.71	96.28	91.23	121.23	114.48	112.79	52.51	64.1	53.77	37.08	28.87	28.45	46.79	52.57	51.56	115.94	100.073	116.166	56.793	31.466	50.306	-1.67069	0	0	0.215144	5.18528e-46	7.20482e-47	0.677674	2.0266e-165	4.69378e-166	-1.20816	0	0	-0.212344	1.14203e-44	1.25746e-45	0.00280011	0.431226	0.846048	-1.03034	0	0	-0.852693	2.87797e-277
NCU09759	endonuclease/exonuclease/phosphatase	108	26.01	21.6	19.39	23.99	23.22	25.02	27.44	30.85	20.47	12.45	17.68	13.54	8.84	8.68	6.63	13.91	19.22	16.98	22.333	24.076	26.253	14.556	8.05	16.703	-1.58155	9.6016e-228	6.38592e-228	0.125044	0.000750475	0.000604914	1.05322	5.51078e-85	1.98225e-85	-0.653373	4.55814e-60	4.19456e-60	0.108845	0.00623409	0.00416347	0.233889	1.06885e-09	3.06165e-10	-0.61799	1.60411e-46	1.11753e-46	-0.854713	5.49841e-53
NCU07930	cysteine-18(cys-18)	108	865.44	761.41	796.69	883.37	815.48	691.34	842.03	772.79	712.14	405.6	428.1	353.16	259.33	201.93	193.21	372.79	340.53	342.79	807.846	796.73	775.653	395.62	218.156	352.036	-1.86599	0	0	-0.0382945	8.57405e-09	3.79026e-09	0.690934	0	0	-1.13676	0	0	-0.0208738	0.00199998	0.00117786	-0.0591683	3.90308e-19	6.26017e-20	-1.02867	0	0	-0.858185	0
NCU06918	purine permease	108	18.92	12.74	8.96	9.08	5.66	8.27	11.01	10.94	13.22	3.13	4.79	3.59	2.33	1.6	2.35	3.34	3.25	3.31	13.54	7.67	11.723	3.836	2.093	3.3	-1.87446	1.28465e-120	1.25042e-120	0.61229	3.87638e-31	6.8901e-32	0.657216	2.85651e-11	3.32378e-11	-1.82953	1.37972e-177	6.71668e-178	-0.818922	1.41126e-58	1.26049e-59	-0.206632	1.10361e-05	4.84405e-06	-1.81882	1.01285e-202	2.94945e-203	-0.874557	5.27128e-20
NCU07959	hypothetical protein	108	332.94	272.37	176.94	248.72	196.27	212.71	275.33	274.17	272.97	107.35	123.24	104.23	73.85	53.24	53.14	108.71	93.43	90.71	260.75	219.233	274.156	111.606	60.076	97.616	-1.86901	0	0	0.322589	3.01528e-186	1.243e-187	0.701149	3.70943e-274	6.02294e-275	-1.49045	0	0	-0.249864	3.05693e-109	1.61485e-110	0.0727246	2.41815e-11	6.03077e-12	-1.22456	0	0	-0.894317	0
NCU08748	hypothetical protein	108	25.69	21.47	18.37	17.54	14.87	15.19	21.02	19.24	19.18	11.49	12.06	10.26	7.25	5.1	5.7	10.41	9.83	10.6	21.843	15.866	19.813	11.27	6.016	10.28	-1.4003	9.59159e-172	7.59942e-172	0.32009	2.56535e-17	6.88014e-18	0.773554	2.31839e-43	1.28742e-43	-0.946841	1.5577e-115	9.94348e-116	-0.460763	4.37065e-36	5.53564e-37	-0.140673	8.11924e-05	4.09016e-05	-0.955087	9.8144e-129	3.78254e-129	-0.905981	1.42118e-61
NCU08749	hypothetical protein	108	6.32	5.72	3.5	3.81	2.82	2.91	4.64	4.95	3.92	2.31	2.95	2.69	1.7	1.43	1.1	2.15	3.58	2.59	5.18	3.18	4.503	2.65	1.41	2.773	-1.17444	5.8297e-31	1.10902e-30	0.503147	1.04942e-10	3.96471e-11	0.97672	2.46358e-20	2.15697e-20	-0.700868	3.64932e-19	6.02304e-19	-0.703635	6.65264e-21	1.17285e-21	-0.200488	0.00404124	0.00294145	-0.966777	4.83364e-36	3.84876e-36	-0.911299	1.35516e-17
NCU08137	hypothetical protein	108	507.16	462.04	454.46	493.34	407.33	408.9	505.01	532.03	495.9	245.67	372.68	295.77	167.58	156.17	157.41	268.89	304.54	346.26	474.553	436.523	510.98	304.706	160.386	306.563	-1.44581	0	0	0.227327	2.02875e-121	1.26432e-122	0.935197	0	0	-0.737941	0	0	-0.120469	1.32595e-33	1.76095e-34	0.106858	1.11988e-28	1.23709e-29	-0.639874	0	0	-0.926407	0
NCU02252	embden-meyerhof pathway-6(emp-6)	108	904.56	919.34	696.97	799.86	562.58	653.09	863.93	866.68	920.63	428.43	618.68	498.36	237.91	270.42	286.87	439.39	626.02	552.97	840.29	671.843	883.746	515.156	265.066	539.46	-1.34297	0	0	0.395576	0	0	1.02575	0	0	-0.712799	0	0	-0.322845	0	0	0.0727302	1.23311e-37	1.07803e-38	-0.706687	0	0	-0.959131	0
NCU11365	aminotransferase	108	32.8	29.13	12.45	14.93	7.42	8.92	25.41	22.29	29.73	4.76	7.74	3.71	3.45	2.64	2.25	4.2	6.27	4.14	24.793	10.423	25.81	5.403	2.78	4.87	-1.90872	7.45653e-178	5.78973e-178	1.3087	2.64371e-253	7.4365e-255	0.811732	1.84922e-23	1.48079e-23	-2.40569	0	0	-1.25049	1.61595e-226	4.31962e-228	0.0582193	0.0549154	0.0595217	-2.19824	0	0	-0.960965	7.69194e-34
NCU09345	no message in thiamine-1(nmt-1)	108	15715.7	15045.3	10643.6	12755.2	13065.6	13371	13958.4	14553.6	14022.5	4751.46	7866.75	5257.29	2905.36	3278.11	2990.45	5361.99	7525.42	7199.61	13801.5	13063.9	14178.1	5958.5	3057.97	6695.67	-2.08792	0	0	0.115126	0	0	1.12902	0	0	-1.07403	0	0	-0.075441	0	0	0.0396849	1.1261e-113	3.3325e-115	-1.20043	0	0	-0.962933	0
NCU05752	indoleamine 2,3-dioxygenase	108	65.29	64.85	57.35	57.91	43.68	44.9	67.5	62.63	64.12	18.06	24.22	16.86	10.85	8.05	11.06	16.02	21.12	22.62	62.496	48.83	64.75	19.713	9.986	19.92	-2.2908	0	0	0.407152	1.65092e-90	1.32511e-91	0.996617	1.05669e-135	2.79493e-136	-1.70133	0	0	-0.356203	3.43861e-68	2.65541e-69	0.0509492	0.00865457	0.00688778	-1.66544	0	0	-0.981566	4.16149e-131
NCU06042	FAD dependent oxidoreductase	108	112.44	120.69	62.2	98.31	57.37	68.31	100.77	102.21	109.75	38.14	79.43	56.83	26.13	33.19	28.99	50.84	79.77	57	98.443	74.663	104.243	58.133	29.436	62.536	-1.34387	0	0	0.48177	4.31591e-180	1.85243e-181	1.08781	0	0	-0.73783	0	0	-0.399138	2.69019e-120	1.28985e-121	0.0826324	3.56495e-07	1.28767e-07	-0.760797	0	0	-0.98221	0
NCU06518	NADH-cytochrome b5 reductase 2	108	37.22	37.91	24.28	24.07	18.34	22.34	30.88	33.36	24.6	14.57	25.13	19.06	8.26	9.98	10.9	15.45	17.32	18.98	33.136	21.583	29.613	19.586	9.713	17.25	-1.15285	3.60314e-131	3.34356e-131	0.456512	1.48639e-36	2.38249e-37	0.828434	3.21259e-61	1.41472e-61	-0.780924	1.27483e-94	9.1619e-95	-0.618321	1.26503e-69	9.60793e-71	-0.161809	1.21433e-06	4.67168e-07	-0.759437	1.76821e-100	7.80283e-101	-1.01173	2.32935e-96
NCU02677	arginine-3(arg-3)	108	50.97	43.65	39.68	50.61	48.08	38.09	55.03	46.53	42	22.17	27.86	20.76	14.18	11.2	9.62	18.64	17.84	18.83	44.766	45.593	47.853	23.596	11.666	18.436	-1.968	0	0	0.0698491	2.48389e-05	1.58652e-05	0.661366	3.61639e-115	1.05168e-115	-1.37649	0	0	0.0264914	0.102535	0.107547	0.0963405	9.90645e-09	3.08605e-09	-0.924424	0	0	-1.01709	1.93329e-305
NCU01977	urea transporter	108	279.8	285.55	221.05	256.98	207.18	197.08	304.09	283.07	271.32	126.42	201.43	145.94	76.63	74.69	81.38	121.12	162.15	165.67	262.133	220.413	286.16	157.93	77.566	149.646	-1.49444	0	0	0.391931	0	0	0.941429	0	0	-0.944939	0	0	-0.252045	2.30401e-129	1.03137e-130	0.139885	2.99533e-46	2.22618e-47	-0.72556	0	0	-1.02092	0
NCU07334	uracil permease	108	36.7	35.22	24.99	25.25	22.05	20.27	28.82	30.21	37.24	14.82	24.19	18.67	8.25	10.09	10.02	16.63	23.54	21	32.303	22.523	32.09	19.226	9.453	20.39	-1.254	3.50126e-234	2.29353e-234	0.510734	3.36663e-72	3.31449e-73	1.10991	1.48947e-174	3.32083e-175	-0.654826	3.20349e-113	2.07267e-113	-0.520267	6.09779e-75	4.39844e-76	-0.00953276	0.386361	0.711592	-0.749178	1.44061e-143	5.2323e-144	-1.02509	5.7106e-145
NCU07205	nitrate nonutilizer-10(nit-10)	108	374.99	261.84	121.51	216.65	93.65	149.31	255.78	254.53	334.92	14.38	37.23	19.72	12.01	10.59	12.29	20.57	30.44	37.25	252.78	153.203	281.743	23.776	11.63	29.42	-3.72076	0	0	0.879134	0	0	1.33964	0	0	-3.26026	0	0	-0.721956	0	0	0.157178	1.07096e-62	6.16928e-64	-3.41038	0	0	-1.03233	1.96283e-167
NCU06550	pyridoxine 1(pdx-1)	108	632.5	612.64	541.87	609.71	504.49	468.7	677.13	656.94	596.01	150.85	179.82	123.35	93.16	71.1	56.66	135.44	201.94	183.66	595.67	527.633	643.36	151.34	73.64	173.68	-2.84225	0	0	0.286184	4.99952e-232	1.52755e-233	1.23852	0	0	-1.88992	0	0	-0.175036	4.46646e-84	2.84271e-85	0.111148	5.9631e-38	5.18625e-39	-1.97732	0	0	-1.03998	0
NCU06232	leucine-1(leu-1)	108	172.21	148.01	120.25	166.82	144.42	117.82	175.63	167.42	120.11	67.15	87.32	62.13	40.68	30.4	33.83	58.5	59.93	63.9	146.823	143.02	154.386	72.2	34.97	60.776	-2.03338	0	0	0.110536	1.31352e-12	4.44969e-13	0.798199	3.12998e-185	6.75084e-186	-1.34572	0	0	-0.0377784	0.0190287	0.0145695	0.0727574	3.88535e-06	1.60006e-06	-1.02446	0	0	-1.0467	0
NCU00187	menadione-induced gene-11(mig-11)	108	16.42	13.97	14.06	16.04	16.12	13.19	17.73	17.47	12.31	5.61	8.28	5.44	3.59	2.78	2.97	4.67	6.75	7.01	14.816	15.116	15.836	6.443	3.113	6.143	-2.28136	5.02297e-155	4.21567e-155	0.0672094	0.153092	0.239748	0.981615	8.91371e-20	7.93704e-20	-1.36696	3.93928e-81	3.09068e-81	0.0289831	0.37947	0.618201	0.0961926	0.0810151	0.0940514	-1.20184	2.23419e-62	1.29801e-62	-1.05053	6.24335e-23
NCU00260	oxidoreductase	108	276.63	200.22	180.52	200.14	162.98	137.72	241.37	219.63	120.71	100	86.26	70.74	45.66	40.02	38.09	94.74	90.22	77.69	219.123	166.946	193.903	85.666	41.256	87.55	-2.01793	0	0	0.216158	1.84804e-45	2.59021e-46	1.08627	0	0	-1.14781	0	0	-0.392078	1.04041e-155	3.6861e-157	-0.175919	1.52507e-34	1.43319e-35	-1.35504	0	0	-1.05496	0
NCU09761	hypothetical protein	108	15.15	27.63	9.35	18.94	6.24	6.72	17.07	14.92	16.74	2.87	7.27	3.73	2.1	1.78	2.68	4.38	5.11	2.73	17.376	10.633	16.243	4.623	2.186	4.073	-2.28086	3.0893e-66	4.124e-66	0.612037	8.00658e-14	2.59193e-14	0.897203	7.71349e-08	1.06203e-07	-1.99569	6.12767e-85	4.68974e-85	-0.710323	1.32943e-18	2.49607e-19	-0.0982858	0.130024	0.16646	-1.91106	1.33262e-85	6.43434e-86	-1.08012	3.14685e-11
NCU01348	agmatinase	108	404.98	290.7	75.37	270.01	80.78	194.55	283.69	282.45	304.61	3.53	29.46	6.14	4.28	8.58	5.27	13.29	16.43	14.97	257.016	181.78	290.25	13.043	6.043	14.896	-4.91127	0	0	0.675376	0	0	1.30157	8.8366e-109	2.65848e-109	-4.28507	0	0	-0.499152	0	0	0.176224	1.49891e-57	9.24399e-59	-4.30033	0	0	-1.11008	1.13154e-74
NCU06340	TPR repeat protein	108	5.07	3.69	3.73	5.91	4.49	3.67	7.1	4.99	3.6	2.34	2.77	2.27	1.21	1.28	0.89	2.53	1.75	2.19	4.163	4.69	5.23	2.46	1.126	2.156	-2.05902	1.67691e-60	2.34388e-60	0.156464	0.0522316	0.0672042	0.938798	6.12054e-10	7.56462e-10	-1.27668	7.29771e-35	9.05009e-35	0.171115	0.0623055	0.058689	0.327579	0.000350543	0.000198763	-0.759434	6.98103e-13	9.18433e-13	-1.12847	1.88962e-14
NCU07503	hypothetical protein	108	85.35	76.93	69.47	71.78	68.89	79.28	75.74	74.93	85.07	34.86	42.5	33.84	20.27	15.75	14.67	35.95	38.34	39.3	77.25	73.316	78.58	37.066	16.896	37.863	-2.11911	0	0	0.0997603	0.000145494	0.000103765	1.16483	8.42077e-150	2.06694e-150	-1.05404	2.31826e-264	9.02184e-265	-0.0751608	0.00547924	0.00360354	0.0245995	0.223776	0.332124	-1.05995	5.66833e-262	1.41309e-262	-1.13433	9.05867e-141
NCU09852	hypothetical protein	108	4.37	3.36	4.38	6.24	4.03	3.03	7.25	5.42	5.38	2.22	2.2	2.32	1.48	0.78	0.78	1.71	1.53	2.17	4.036	4.433	6.016	2.246	1.013	1.803	-2.12579	5.41553e-52	8.17839e-52	0.440257	1.758e-06	9.64291e-07	0.82947	1.58022e-06	2.34984e-06	-1.73658	9.5487e-54	9.34743e-54	0.134157	0.1525	0.176745	0.574414	1.45755e-09	4.22117e-10	-0.847456	4.63741e-13	6.03459e-13	-1.14418	5.0199e-12
NCU16555	hypothetical protein	108	34.55	24.63	34.71	42.21	50.57	44.28	32.35	29.53	19.14	3.54	5.94	3.75	2.49	2.36	1.03	3.37	3.15	3.36	31.296	45.686	27.006	4.41	1.96	3.293	-4.50841	0	0	-0.757248	1.96388e-80	1.77155e-81	0.757424	1.38881e-07	1.93573e-07	-2.99373	0	0	0.53785	3.40463e-44	3.78485e-45	-0.219397	1.16869e-06	4.48817e-07	-2.80029	0	0	-1.17026	5.65135e-18
NCU02086	hypothetical protein	108	38.51	35.49	33.55	29.94	18.7	25.04	40.11	33.06	38.21	10.6	11.97	11.37	6.55	3.38	5.13	9.12	5.65	10.96	35.85	24.56	37.126	11.313	5.02	8.576	-2.29197	0	0	0.595992	1.32484e-103	9.57357e-105	0.773174	4.08471e-39	2.42383e-39	-2.11479	0	0	-0.545755	2.1645e-85	1.36843e-86	0.0502377	0.0428402	0.0439948	-1.66438	0	0	-1.17334	1.10169e-100
NCU00469	alpha-tubulin suppressor protein Aats1	108	16.7	15.48	14.79	15.62	15.26	17.81	18.2	18.46	13.78	8.79	11.69	9.96	4.46	3.74	5.13	7.66	7.69	8.64	15.656	16.23	16.813	10.146	4.443	7.996	-1.87046	2.84513e-167	2.28423e-167	0.0511671	0.179575	0.292059	0.849041	1.31146e-25	9.96597e-26	-1.07258	2.33674e-76	1.90755e-76	0.0519812	0.224245	0.293249	0.103148	0.0354749	0.035269	-0.626134	2.36619e-29	2.10442e-29	-1.19234	8.22636e-55
NCU03257	ammonium transporter MEP1	108	295.19	292.84	237.16	239.19	220.74	224.77	250.71	260.35	221.49	154.07	194.9	177.4	81.19	62.89	85.07	152.65	141.44	171.87	275.063	228.233	244.183	175.456	76.383	155.32	-1.58063	0	0	0.097477	1.09691e-21	2.4684e-22	1.02457	0	0	-0.653544	0	0	-0.269168	1.03381e-166	3.46533e-168	-0.171691	1.06714e-70	5.56869e-72	-0.649381	0	0	-1.20042	0
NCU07607	sugar transporter	108	24.27	16.62	12.1	7.11	7.3	6.55	7.97	11.86	4.97	2.88	3.7	2.75	1.55	1.05	1.43	2.92	1.7	2.19	17.663	6.986	8.266	3.11	1.343	2.27	-2.37923	1.39839e-123	1.33898e-123	0.243538	0.000185691	0.00013486	0.756641	1.04254e-08	1.37334e-08	-1.86613	6.97595e-108	4.64433e-108	-1.33788	2.82881e-140	1.14626e-141	-1.09434	2.71816e-102	8.90356e-104	-2.50656	0	0	-1.21054	9.81946e-23
NCU09650	hypothetical protein	108	4.03	3.91	4.11	7.95	4.22	4.91	6.43	9.3	4.81	1.5	2.91	1.51	1.01	0.91	0.6	1.71	0.8	1.71	4.016	5.693	6.846	1.973	0.84	1.406	-2.76164	4.25307e-28	8.38947e-28	0.267075	0.0565802	0.0736912	0.74429	0.0172833	0.0378397	-2.28442	2.88178e-27	4.03263e-27	0.503355	0.00491643	0.00319376	0.77043	5.34999e-06	2.2552e-06	-1.02446	2.34679e-06	4.10709e-06	-1.23382	0.000100424
NCU06911	hypothetical protein	108	63.84	41.34	35.35	113.1	45.35	49.44	92.83	74.52	79.57	3.96	7.21	2.95	2.11	1.51	2.29	4.51	3.78	4.63	46.843	69.296	82.306	4.706	1.97	4.306	-5.13712	0	0	0.248641	2.14858e-13	7.1014e-14	1.12931	2.22394e-11	2.58081e-11	-4.25645	0	0	0.564901	2.37605e-48	2.43473e-49	0.813542	8.33717e-108	2.58024e-109	-3.31537	0	0	-1.25684	2.91557e-14
NCU04067	hypothetical protein	108	6.44	4.98	4.53	3.45	3.36	3.87	3.56	3.83	2.61	2.29	3.36	3.02	1.35	0.95	1.3	2.38	1.58	1.72	5.316	3.56	3.333	2.89	1.2	1.893	-1.56948	7.12682e-30	1.3712e-29	-0.0950897	0.219571	0.376328	0.659401	3.11183e-05	5.04078e-05	-0.814987	4.53019e-11	9.39242e-11	-0.578927	4.85137e-09	1.43783e-09	-0.674017	1.66479e-11	4.10303e-12	-0.880747	2.11982e-18	2.36366e-18	-1.26766	4.74337e-18
NCU06137	cytochrome P450 55A2	108	18.95	19.13	8.27	13.64	2.6	4.61	22.11	18.46	18.1	0.66	5.87	1.16	0.36	0.64	2.08	1.33	2.32	2.99	15.45	6.95	19.556	2.563	1.026	2.213	-2.75819	6.43422e-117	6.41559e-117	1.49305	5.02017e-148	2.64165e-149	1.1083	3.50015e-12	3.92367e-12	-3.14294	0	0	-1.15258	9.15127e-79	6.25151e-80	0.340464	1.84791e-12	4.24962e-13	-2.59122	8.98485e-241	2.34609e-241	-1.31956	1.01518e-17
NCU05298	nitrate nonutilizer-3(nit-3)	108	82.92	55.77	25.81	38.98	30.99	36.74	42.88	52.28	61.89	5.66	10.52	5.79	3.27	2.91	2.58	6.46	9.94	10.23	54.833	35.57	52.35	7.323	2.92	8.876	-3.60866	0	0	0.557704	2.46272e-139	1.34964e-140	1.60489	2.4284e-136	6.37264e-137	-2.56148	0	0	-0.623497	1.42474e-177	4.44326e-179	-0.0657927	0.00140054	0.00090581	-2.90417	0	0	-1.32798	1.54557e-85
NCU04720	nitrate nonutilizer-6(nit-6)	108	385.34	317.91	186.95	295.82	201.94	201.99	350.96	337.18	359.16	132.43	193.1	131.02	69.14	62.64	43.92	180.74	196.09	157.63	296.733	233.25	349.1	152.183	58.566	178.153	-1.99488	0	0	0.581916	0	0	1.60575	0	0	-0.971041	0	0	-0.347119	0	0	0.234797	2.51604e-234	3.35344e-236	-0.963708	0	0	-1.37829	0
NCU09651	hypothetical protein	108	20.53	22.22	20.94	17.54	15.14	14.85	17.89	19.5	17.94	10.66	18.22	12.64	6.02	4.51	5.43	10.7	10.52	9.72	21.23	15.843	18.443	13.84	5.32	10.313	-1.57491	3.63122e-142	3.20094e-142	0.219599	2.3604e-06	1.31478e-06	0.954923	3.11836e-43	1.73597e-43	-0.839583	6.31611e-62	5.72723e-62	-0.422644	3.10187e-21	5.40932e-22	-0.203045	3.62392e-06	1.4834e-06	-0.61834	3.31912e-42	2.4431e-42	-1.37921	4.4335e-102
NCU03873	hypothetical protein	108	120.34	98.84	84.16	126.85	85.43	86.37	136.34	130.57	115.41	51.69	61.3	47.64	22.49	17.33	21.64	49.9	52.77	46.77	101.113	99.55	127.44	53.543	20.486	49.813	-2.28179	0	0	0.356503	4.45072e-76	4.24149e-77	1.28239	5.32534e-276	8.57293e-277	-1.35591	0	0	-0.0223616	0.211553	0.271443	0.334141	3.14616e-67	1.71996e-68	-0.917606	0	0	-1.38655	0
NCU00798	hypothetical protein	108	5.43	6.04	12.98	7.77	9.1	9.49	7.74	11.31	9.74	2.67	3.35	5.48	2.46	0	1.68	2.96	2.01	5.8	8.15	8.786	9.596	3.833	1.38	3.59	-2.67482	1.31113e-129	1.22775e-129	0.127559	0.0473975	0.0601453	1.38243	1.75176e-23	1.40154e-23	-1.41996	9.308e-63	8.3551e-63	0.108364	0.116259	0.125444	0.235923	0.0010279	0.000643902	-1.08945	7.25918e-36	5.79828e-36	-1.47701	1.96549e-27
NCU08407	MFS transporter	108	46.28	27.71	17.34	26.26	13.92	15.26	29.23	32.38	31.98	3.29	6.48	2.79	1.56	1.24	1.47	3.95	4.65	4.38	30.443	18.48	31.196	4.186	1.423	4.326	-3.69875	0	0	0.755944	2.60838e-77	2.43516e-78	1.60291	4.81912e-37	2.95138e-37	-2.85178	0	0	-0.719876	3.45418e-69	2.64545e-70	0.0360689	0.212827	0.311065	-2.86109	0	0	-1.55753	1.32536e-34
NCU09909	urea active transporter	108	25.66	13.33	8.06	14.86	10.42	10.48	14.42	14.33	12.19	1.87	3.28	2.1	1.07	0.59	0.77	2.32	2.23	2.82	15.683	11.92	13.646	2.416	0.81	2.456	-3.87875	0	0	0.195552	1.44224e-05	8.86567e-06	1.59836	2.61747e-33	1.71085e-33	-2.47593	0	0	-0.394815	9.18883e-20	1.65897e-20	-0.199263	3.05691e-06	1.24232e-06	-2.6971	0	0	-1.57646	2.88952e-32
NCU14174	ncRNA	108	1035.3	824.75	467.17	1295.51	984.95	776.46	1116.58	895.74	648.45	297.75	566.07	358.4	127.95	123.49	112.85	335.43	523.96	355.6	775.74	1018.97	886.923	407.406	121.43	404.996	-3.06998	0	0	-0.200088	2.74132e-125	1.66186e-126	1.73855	0	0	-1.13134	0	0	0.393661	0	0	0.193573	3.37627e-102	1.11355e-103	-0.929469	0	0	-1.74685	0
NCU06416	thymine dioxygenase	108	181.15	139.08	79.47	108.43	93.67	93.09	102.54	115.34	84.02	43.81	68.35	45.71	19.34	12.39	13.93	51.52	49.08	42.02	133.233	98.396	100.633	52.623	15.22	47.54	-2.69402	0	0	0.0326061	0.0846992	0.11816	1.64384	0	0	-1.08279	0	0	-0.436698	3.27011e-110	1.70665e-111	-0.404092	1.90277e-95	6.53355e-97	-1.34042	0	0	-1.7903	0
NCU08225	high affinity nickel transporter nic1	108	58.48	49.51	37.93	51.71	40.51	36.34	48.8	45.19	38.16	16.67	20.55	15.65	6.12	3.68	4.13	15.84	16.62	14.72	48.64	42.853	44.05	17.623	4.643	15.726	-3.20752	0	0	0.0399513	0.0478562	0.0608087	1.76093	2.38932e-292	3.69752e-293	-1.48654	0	0	-0.182656	8.22623e-18	1.58814e-18	-0.142704	1.90899e-11	4.73077e-12	-1.46486	0	0	-1.92531	0
NCU01195	amination-deficient(am)	108	770.12	745.06	536.05	866.03	806.78	642.2	832.25	734.98	575.36	291	295.52	198.47	106.43	38.53	50.84	255.45	258.79	260.1	683.743	771.67	714.196	261.663	65.266	258.113	-3.56512	0	0	-0.111619	1.1673e-64	1.2398e-65	1.98456	0	0	-1.46895	0	0	0.174528	9.07706e-153	3.31223e-154	0.0629092	5.32677e-20	8.18265e-21	-1.38622	0	0	-2.00438	0
NCU16891	hypothetical protein	108	14.36	9.33	5.66	14.37	8.16	10.53	13.66	11.1	12.26	3.03	9.93	3.19	3.64	0	0	2.81	2.61	2.49	9.783	11.02	12.34	5.383	1.213	2.636	-3.18526	3.39234e-106	3.57591e-106	0.163653	0.0364502	0.0442897	1.12105	5.25932e-08	7.18481e-08	-2.22787	1.28607e-81	1.00532e-81	0.172276	0.0505462	0.0458429	0.335928	0.000118306	6.1282e-05	-0.861861	5.75891e-17	6.69158e-17	-2.15113	6.38193e-35
NCU14086	ncRNA	108	6.88	14.49	4.68	11.53	1.51	3.25	9.37	11.3	7.1	0.91	3.77	2.15	0.44	0.6	0.44	1.23	1.23	1.79	8.683	5.43	9.256	2.276	0.493	1.416	-3.46613	2.22393e-79	2.72697e-79	0.770776	8.3553e-18	2.18817e-18	1.52784	2.23548e-09	2.85038e-09	-2.70906	7.65589e-107	5.12279e-107	-0.679414	1.44651e-13	3.28976e-14	0.091362	0.177561	0.243397	-1.9337	2.22359e-67	1.23371e-67	-2.21185	4.00841e-22
NCU09420	hsp20 family	108	4.04	6.28	5.95	1.52	0.49	2.3	1.42	3.13	1.78	2.25	1.24	2.93	0	0	1.13	0.72	1.44	1.6	5.423	1.436	2.11	2.14	0.376	1.253	-1.93242	1.1271e-10	3.07346e-10	0.558612	0.00528139	0.00502543	1.7342	3.54127e-08	4.79363e-08	-0.756836	8.52751e-05	0.000239973	-1.91873	2.54266e-33	3.40381e-34	-1.36012	1.09107e-20	1.6292e-21	-1.34321	3.83691e-21	4.01165e-21	-2.50795	1.81979e-19
NCU02545	hypothetical protein	108	26.55	21.82	27.55	34.9	25.05	18.14	36.84	31.29	23.98	11.56	12.36	11.24	0.52	0	0.16	10.31	12.76	13.69	25.306	26.03	30.703	11.72	0.226	12.253	-6.85081	0	0	0.238357	3.89825e-09	1.65521e-09	5.7633	3.46714e-272	5.68956e-273	-1.32586	1.74902e-169	8.72481e-170	0.0405535	0.242745	0.328615	0.278911	1.01333e-11	2.45625e-12	-1.11087	3.62967e-106	1.54451e-106	-5.69938	1.44528e-260
NCU07457	crossover junction endonuclease mus-81	122	8.52	8.43	7.93	8.54	8.8	9.14	7.47	7.16	6.95	6.49	7.48	6.41	4.29	4.58	4.74	6.13	8	6.4	8.293	8.826	7.193	6.793	4.536	6.843	-0.961562	1.39708e-47	2.20055e-47	-0.295062	1.14916e-06	6.16399e-07	0.594435	5.1571e-17	4.94733e-17	-0.072066	0.0662571	0.253131	0.0903499	0.107443	0.113812	-0.204712	0.00104924	0.000659166	-0.287946	1.36347e-06	2.35055e-06	-0.583266	2.04525e-16
NCU01546	coproporphyrinogen III oxidase	122	610.21	662.58	400.42	537.62	366.39	364.04	649.02	631.64	608.46	258.4	479	344.14	212.66	287.42	212.7	351.68	522.7	399.76	557.736	422.683	629.706	360.513	237.593	424.713	-0.832062	0	0	0.575303	0	0	0.838564	0	0	-0.568802	0	0	-0.400273	0	0	0.17503	9.63919e-114	2.83077e-115	-0.630453	0	0	-0.601882	0
NCU01233	aldose reductase	122	52.21	47.86	66.75	43.69	51.1	56.67	49.03	64.75	45.45	31.27	34.37	32.26	21.15	22.47	20.72	39.25	34.68	41.19	55.606	50.486	53.076	32.633	21.446	38.373	-1.23684	0	0	0.0721177	0.00326328	0.00296506	0.839858	3.02025e-145	7.54933e-146	-0.469105	1.05833e-72	8.8736e-73	-0.139047	2.2094e-08	6.8903e-09	-0.0669294	0.00616009	0.00472441	-0.769555	2.81266e-181	8.86558e-182	-0.606337	8.76013e-71
NCU09073	hypothetical protein	122	7.89	8.1	8.13	7.79	7.64	8.31	8.13	8.31	8.26	6.57	5.88	5.08	4.21	4.04	3.23	6.13	6.11	4.92	8.04	7.913	8.233	5.843	3.826	5.72	-1.04949	5.06629e-31	9.62992e-31	0.0570389	0.251084	0.447362	0.58075	3.17118e-09	4.06889e-09	-0.525775	5.1172e-11	1.06242e-10	-0.023369	0.432215	0.757038	0.03367	0.364482	0.652417	-0.461239	9.80299e-09	1.50459e-08	-0.611615	3.60664e-10
NCU02904	alpha/beta hydrolase fold protein	122	298.73	343.64	356.84	295.48	244.2	314.96	345.42	380.51	346.92	306.38	304.46	271.57	145.26	189.81	239.25	287.95	302.36	302.3	333.07	284.88	357.616	294.136	191.44	297.536	-0.574878	0	0	0.328024	2.96489e-189	1.19347e-190	0.636729	0	0	-0.266173	1.04997e-128	6.26299e-129	-0.225565	8.18578e-87	5.12306e-88	0.102459	7.33565e-21	1.09371e-21	-0.180262	1.4625e-57	8.92632e-58	-0.620181	0
NCU07027	glycogen phosphorylase	122	826.31	763.22	521.33	668.58	538.58	593.22	720.2	767.05	689.8	432.03	622.29	561.54	318.95	331.53	397.95	488.16	570.73	573.43	703.62	600.126	725.683	538.62	349.476	544.106	-0.781393	0	0	0.274167	0	0	0.639301	0	0	-0.416259	0	0	-0.229346	0	0	0.0448212	3.32534e-15	6.37771e-16	-0.386194	0	0	-0.624545	0
NCU00642	glycosylhydrolase family 35-1(gh35-1)	122	32.49	29.31	16.47	30.72	20.74	22.03	25.89	27.92	20.99	19.37	25.56	20.38	13.76	14.3	14.1	21.47	24.39	20.49	26.09	24.496	24.933	21.77	14.053	22.116	-0.802808	2.53377e-157	2.10648e-157	0.0260046	0.191081	0.316934	0.655067	8.12946e-100	2.63149e-100	-0.173746	3.45452e-11	7.13336e-11	-0.0909537	0.000744672	0.000402226	-0.0649491	0.0131274	0.0110969	-0.261649	4.86542e-23	4.84825e-23	-0.632113	2.03098e-92
NCU08333	bleomycin hydrolase	122	105.25	97.73	70.49	70.17	60.45	58.16	82.54	88.97	65.83	143.86	106.52	116.52	80.82	77.25	78.46	140.35	116.76	108.61	91.156	62.926	79.113	122.3	78.843	121.906	0.323921	5.60512e-58	8.03866e-58	0.330331	2.19605e-59	2.49753e-60	0.629463	8.56982e-295	1.32026e-295	0.623053	1.48724e-290	5.44437e-291	-0.534491	1.81858e-164	6.17306e-166	-0.204161	9.85594e-28	1.11547e-28	0.42359	3.88704e-145	1.40203e-145	-0.63416	7.94675e-300
NCU16306	hypothetical protein	122	72.15	48.16	47.73	64.38	54.24	42.46	76.21	65.59	46.76	35.39	45.6	40.63	24.81	25.42	27.9	34.3	38.46	45.98	56.013	53.693	62.853	40.54	26.043	39.58	-1.04497	8.67013e-125	8.28807e-125	0.22744	2.77806e-10	1.0792e-10	0.604508	6.04988e-37	3.70723e-37	-0.667903	5.3494e-69	4.5856e-69	-0.0607403	0.0919426	0.0940766	0.166699	4.18499e-06	1.73386e-06	-0.466608	4.77093e-33	3.9868e-33	-0.639104	1.28712e-41
NCU06382	ABC transporter	122	4.36	5.33	5.73	3.82	6.12	5.62	3.76	3.88	2.68	4.85	5.56	6.49	3.09	4.29	3.44	4.85	6.92	6.13	5.14	5.186	3.44	5.633	3.606	5.966	-0.525067	3.56772e-23	7.58935e-23	-0.592502	2.25897e-27	4.38224e-28	0.72614	7.87092e-45	4.31083e-45	0.793576	1.96374e-52	1.94879e-52	0.0132316	0.442094	0.786251	-0.579271	6.80202e-26	8.26686e-27	0.131178	0.00274527	0.00606015	-0.643013	1.27224e-34
NCU02701	dipeptidyl peptidase	122	68.1	63.59	58.2	53.15	63.46	57.49	57.7	66.41	46.44	92.32	92.33	86.74	60.46	56.21	56.51	91.99	100.25	83.48	63.296	58.033	56.85	90.463	57.726	91.906	-0.00920527	0.139849	0.651898	-0.0296787	0.101736	0.146763	0.671695	1.1986e-297	1.82995e-298	0.692169	0	0	-0.124954	1.24937e-09	3.5438e-10	-0.154633	5.36695e-14	1.10087e-14	0.514584	1.00623e-182	3.15363e-183	-0.648743	9.99817e-276
NCU14128	ncRNA	122	12.14	14.79	6.7	13.44	8.49	9.68	11.27	9.86	11.67	5.24	9.44	6.98	4	5.05	4.68	6.5	8.65	7.4	11.21	10.536	10.933	7.22	4.576	7.516	-1.20421	3.51715e-32	6.58879e-32	0.0532933	0.280286	0.517171	0.716115	1.10731e-10	1.32525e-10	-0.54139	6.80365e-10	1.47998e-09	-0.0895603	0.212591	0.273542	-0.036267	0.364482	0.654342	-0.636642	1.08159e-12	1.4338e-12	-0.65713	3.8982e-09
NCU02136	transaldolase	122	590.36	480.48	497.66	481.06	434.46	468.15	525.08	506.78	508.34	372.3	368.15	368.43	244.62	219.18	237.08	353.19	342.33	356.84	522.833	461.223	513.4	369.626	233.626	350.786	-0.982709	0	0	0.154492	1.04189e-90	8.3374e-92	0.587039	0	0	-0.550162	0	0	-0.180555	2.26571e-124	1.05748e-125	-0.0260629	0.00067368	0.000403445	-0.500751	0	0	-0.662513	0
NCU01300	imidazoleglycerol-phosphate dehydratase	122	54.52	44.12	47.93	50.82	48.72	39.35	53.05	47.97	40.59	41.31	40.54	38.95	28.95	25.03	22.13	42.53	40.11	38.67	48.856	46.296	47.203	40.266	25.37	40.436	-0.869086	2.4634e-102	2.65001e-102	0.027933	0.238715	0.419505	0.673294	7.29604e-58	3.35945e-58	-0.223726	1.92716e-10	4.09384e-10	-0.0775846	0.0290007	0.0237735	-0.0496515	0.116801	0.14578	-0.279534	2.9881e-15	3.63899e-15	-0.667137	8.57154e-57
NCU12085	hypothetical protein	122	5.32	6.27	4.23	1.49	4.33	5.86	3.87	4.96	2.76	4.68	4.14	0.44	3.16	2.43	0.24	2.26	5.62	3.42	5.273	3.893	3.863	3.086	1.943	3.766	-1.00579	1.40769e-05	4.53929e-05	-0.0127031	0.436069	0.951158	0.956562	7.22074e-05	0.000120167	-0.0365274	0.197727	0.861361	-0.435748	0.0284168	0.0232044	-0.448451	0.0215685	0.0196844	-0.772887	7.53003e-05	0.000145511	-0.668653	0.00493666
NCU00957	anchored cell wall protein-2(acw-2)	122	183.59	190.25	196.51	166.33	168.27	169.19	195.64	176.68	171.09	182.95	188.22	165.56	118.02	111.87	107.75	174.62	189.62	173.95	190.116	167.93	181.136	178.91	112.546	179.396	-0.578789	0	0	0.109002	1.57534e-18	4.0187e-19	0.673308	0	0	-0.0144826	0.060119	0.227425	-0.17901	6.86353e-49	6.98934e-50	-0.0700084	1.02184e-08	3.19245e-09	-0.0884491	7.10487e-14	9.00625e-14	-0.66935	0
NCU08168	hypothetical protein	122	37.68	42.38	20.6	34.11	24.23	28.98	33.28	34.13	37.07	21.66	35.47	24.55	16.92	20.93	13.17	28.31	32.27	18.76	33.553	29.106	34.826	27.226	17.006	26.446	-0.776365	1.30121e-37	2.2707e-37	0.25888	6.42552e-07	3.34531e-07	0.637805	1.58077e-24	1.23025e-24	-0.39744	1.09898e-14	2.03216e-14	-0.205401	0.000128414	6.07526e-05	0.0534798	0.19434	0.274606	-0.302379	4.23632e-09	6.4064e-09	-0.679387	5.11121e-28
NCU04040	tRNA (uridine-2'-O-)-methyltransferase TRM7	122	9.47	6.59	7.91	10.19	9.27	7.24	10.43	7.78	7.24	10.46	9.05	8.99	6.25	6.61	4.94	12.08	8.33	6.94	7.99	8.9	8.483	9.5	5.933	9.116	-0.585979	1.60061e-13	4.07402e-13	-0.0688838	0.207332	0.350475	0.620337	1.08888e-14	1.12224e-14	0.103242	0.0431011	0.159192	0.155766	0.0429363	0.0376203	0.0868824	0.181562	0.251615	0.249846	0.00034286	0.000698773	-0.680059	1.14823e-17
NCU03151	peroxisomal membrane protein	122	403.66	312.7	327.5	337.11	281.04	260.96	350.81	355.53	276.58	276.79	252.22	239.57	171.19	144.9	162	263.02	232.49	225.51	347.953	293.036	327.64	256.193	159.363	240.34	-0.880041	0	0	0.161211	2.68799e-26	5.34487e-27	0.593517	3.71742e-216	7.20706e-217	-0.447735	1.48149e-177	7.22637e-178	-0.247603	4.95587e-62	4.14251e-63	-0.0863927	5.736e-09	1.7467e-09	-0.441969	1.02511e-183	3.2018e-184	-0.685675	2.24273e-297
NCU06991	hypothetical protein	122	6.5	6.66	8.08	4.97	2.88	5.2	6.86	5.92	8.7	10.51	7.98	8.57	5.19	4.48	7.13	8.36	8.27	11.84	7.08	4.35	7.16	9.02	5.6	9.49	0.362894	1.54091e-06	4.78016e-06	0.718553	2.26694e-21	5.18378e-22	0.761023	3.1744e-31	2.14521e-31	0.405364	1.86471e-11	3.81496e-11	-0.702622	3.01994e-20	5.39458e-21	0.0159313	0.420294	0.809124	0.348471	1.42522e-08	2.2043e-08	-0.688199	2.67352e-25
NCU07057	hypothetical protein	122	50.99	41.26	44.66	51.63	49.46	39.68	52.71	45.11	40.65	37.06	40.13	32.3	26.7	21.71	19.48	37.74	32.24	33.42	45.636	46.923	46.156	36.496	22.63	34.466	-1.05333	4.66936e-161	3.81784e-161	-0.0239311	0.25753	0.462059	0.60758	5.17642e-47	2.74368e-47	-0.421817	2.77896e-33	3.53716e-33	0.0403732	0.178981	0.21617	0.0164422	0.349741	0.615766	-0.322794	1.50222e-20	1.58839e-20	-0.690161	6.5337e-62
NCU16450	hypothetical protein	122	66.66	66.62	60.98	44.32	45.5	46.14	54.23	55.73	52.2	72.92	102.38	83.1	55.3	53.29	51.43	84.71	109.83	103.89	64.753	45.32	54.053	86.133	53.34	99.476	0.233583	2.87972e-14	7.21265e-14	0.254159	9.50893e-16	2.79006e-16	0.899785	6.33145e-269	1.04995e-269	0.879209	1.20085e-259	4.70793e-260	-0.514705	3.5972e-66	2.86183e-67	-0.260546	2.9217e-19	4.65973e-20	0.410729	4.63886e-59	2.78313e-59	-0.691851	8.53853e-149
NCU08270	dicer-like protein 1(dcl-1)	122	8.49	8.46	4.87	8.54	5.38	6.54	7.71	8.94	7.4	4.04	6.56	5.18	3.15	3.54	3.07	5.56	9.01	5.49	7.273	6.82	8.016	5.26	3.253	6.686	-1.06875	1.00104e-96	1.10488e-96	0.234082	2.14638e-08	9.78498e-09	1.04062	1.97e-90	6.74516e-91	-0.262212	7.8127e-11	1.63108e-10	-0.0926071	0.0322309	0.026907	0.141475	0.000710183	0.000427711	-0.468115	1.09608e-25	1.0349e-25	-0.693244	1.07412e-36
NCU05826	hypothetical protein	122	15.51	12.9	15.55	21.3	20.6	14.52	21.71	18.13	13.71	23.71	26.84	20.2	19.05	11.96	12.54	27.3	23.59	21.55	14.653	18.806	17.85	23.583	14.516	24.146	-0.374807	2.88771e-26	5.85321e-26	-0.0751737	0.0226247	0.0258404	0.735093	9.97054e-107	3.04105e-107	0.435459	5.13418e-43	5.68785e-43	0.360187	1.81283e-23	2.99984e-24	0.285013	1.02787e-14	2.03174e-15	0.686347	5.8147e-93	2.68881e-93	-0.700968	3.59274e-96
NCU04856	glutamine-2(gln-2)	122	461.74	602.15	534.01	341.26	378.8	417.1	378.29	507.63	531.14	562.54	584.28	602.95	343.94	322.76	398.81	531.91	608.86	602.22	532.633	379.053	472.353	583.256	355.17	580.996	-0.0960943	4.48151e-22	9.72718e-22	0.316397	1.11275e-250	3.211e-252	0.709846	0	0	0.297354	4.92749e-275	1.8773e-275	-0.489322	0	0	-0.172924	3.50751e-89	1.33908e-90	0.130012	2.49087e-57	1.52654e-57	-0.715428	0
NCU08595	ribosome biogenesis protein	122	27.91	17.62	20.93	31.99	25.6	17.71	31.58	21.67	12.59	28.3	30.77	25.69	20.23	19.23	12.17	27.25	27.06	23.3	22.153	25.1	21.946	28.253	17.21	25.87	-0.5457	6.39063e-32	1.20089e-31	-0.193792	1.57095e-05	9.71403e-06	0.58897	6.65916e-37	4.08749e-37	0.237062	2.15726e-08	4.978e-08	0.180307	8.15076e-05	3.72816e-05	-0.0134855	0.405628	0.765404	0.35048	1.2737e-16	1.49275e-16	-0.715873	4.41379e-56
NCU06697	Ser/Thr protein phosphatase	122	18.01	17.38	19.69	15.07	18.46	17.02	18.25	18.63	15.01	23.57	20.98	24.5	14.19	14.44	13.31	19.92	27.1	22.75	18.36	16.85	17.296	23.016	13.98	23.256	-0.270829	3.14633e-12	8.24083e-12	0.037763	0.189661	0.314179	0.734903	2.17231e-89	7.51304e-90	0.426312	6.10324e-35	7.56293e-35	-0.123685	0.00144138	0.000823499	-0.0859225	0.0211848	0.0192816	0.325426	1.76358e-21	1.82747e-21	-0.719941	1.68762e-85
NCU01157	glutamate-cysteine ligase catalytic subunit	122	23.8	21.46	25.1	26.28	26.84	22.1	29.24	26.1	22.31	22.25	29.21	25.82	15.71	15.56	15.41	21.29	25.07	28.01	23.453	25.073	25.883	25.76	15.56	24.79	-0.689976	2.25657e-104	2.40013e-104	0.0455095	0.0757558	0.103681	0.672506	3.66157e-98	1.19792e-98	-0.0629793	0.00745773	0.0247536	0.096595	0.00133764	0.000755431	0.142105	1.48733e-06	5.80592e-07	0.134692	1.30876e-06	2.25388e-06	-0.728073	4.79507e-117
NCU12057	hypothetical protein	122	6.32	6.39	4.47	6.01	7.42	5.18	6.92	7.6	5.38	7.72	8.44	6.21	3.47	4.49	5.51	6.31	7.93	7.44	5.726	6.203	6.633	7.456	4.49	7.226	-0.467409	0.00119701	0.00428957	0.0959959	0.280292	0.517307	0.686144	8.52582e-06	1.33208e-05	0.122739	0.0981088	0.389839	0.115675	0.306778	0.452136	0.211671	0.127129	0.161628	0.380269	0.00430276	0.00965088	-0.732003	1.78049e-06
NCU07794	2Fe-2S iron-sulfur cluster binding domain-containing protein	122	19.82	16.06	19.18	21.76	19.36	15.55	21.9	18.49	16.24	17.64	15.87	17.66	10.09	10.87	9.72	14.4	16.34	15.83	18.353	18.89	18.876	17.056	10.226	15.523	-0.886436	8.53731e-55	1.25413e-54	-0.000992743	0.44567	0.983766	0.602828	8.70661e-24	6.90563e-24	-0.282615	1.52432e-08	3.48959e-08	0.0416166	0.279426	0.397181	0.0406238	0.261747	0.408373	-0.105939	0.0148842	0.0356184	-0.73888	1.66887e-36
NCU17258	hypothetical protein	122	26.7	24.75	27.45	14.27	18.9	20.1	13.94	19.43	12.88	24.8	26.88	30.67	13.26	17	18.71	26.22	23.29	24.76	26.3	17.756	15.416	27.45	16.323	24.756	-0.10338	0.0202618	0.0813472	-0.203063	0.000922393	0.00075467	0.588364	5.23709e-27	3.85281e-27	0.688047	1.73521e-35	2.12851e-35	-0.563599	8.53102e-26	1.33388e-26	-0.766661	1.36161e-43	1.07657e-44	0.0771225	0.039989	0.102556	-0.744101	1.91695e-44
NCU00355	catalase-3(cat-3)	122	567.23	466.15	414.62	502.4	426.62	387.53	526.2	534.21	365.52	523.62	661.1	712.74	321.9	350.81	459.1	556.41	556.61	634.59	482.666	438.85	475.31	632.486	377.27	582.536	-0.21935	3.21955e-199	2.32483e-199	0.115367	1.85311e-62	2.01314e-63	0.627324	0	0	0.292607	0	0	-0.137111	3.42209e-88	2.09815e-89	-0.0217445	0.00176768	0.00117281	0.389425	0	0	-0.745887	0
NCU08954	hypothetical protein	122	78.49	73.84	76.72	82.32	81.1	80.9	80.03	82.59	63.88	87.44	73.18	71.93	49.23	43.52	44.32	76.36	77.52	71.21	76.35	81.44	75.5	77.516	45.69	75.03	-0.835296	2.03425e-185	1.53228e-185	-0.109236	2.51287e-05	1.60624e-05	0.716288	5.77944e-131	1.55466e-131	-0.00977248	0.166277	0.705397	0.0933035	0.000428242	0.000221403	-0.0159321	0.31855	0.535823	0.0213185	0.140142	0.404537	-0.763311	5.2754e-151
NCU08791	catalase-1(cat-1)	122	170.48	150.94	153.47	115.77	144.69	162.35	118.14	157.07	95.47	118.24	176.16	154.6	81.27	92.1	90.25	146.78	155.64	141.89	158.296	140.936	123.56	149.666	87.873	148.103	-0.68317	0	0	-0.189786	8.44128e-46	1.17699e-46	0.753675	0	0	0.260291	4.10913e-88	3.0579e-88	-0.167071	3.52355e-40	4.19364e-41	-0.356857	6.32184e-168	1.11393e-169	-0.0815711	2.05e-11	2.83652e-11	-0.76867	0
NCU01353	glycosylhydrolase family 16-1(gh16-1)	122	177.73	160.15	179.07	199.35	160.14	141.6	219.34	171.85	151.9	257.42	252.18	224.5	146.32	135.39	149.17	249.49	231.81	203.53	172.316	167.03	181.03	244.7	143.626	228.276	-0.218982	1.02861e-76	1.28082e-76	0.116067	9.7783e-25	2.03208e-25	0.669215	0	0	0.334166	2.16654e-230	9.08795e-231	-0.0450468	0.00013733	6.53204e-05	0.0710202	4.70571e-10	1.30852e-10	0.505368	0	0	-0.769397	0
NCU07221	high conidial production-1(hcp-1)	122	58.57	79.64	77.26	41.82	35.31	62.75	42.54	66.07	74.18	33.54	52.67	45.48	27.33	21.58	28.32	46.79	45.32	58	71.823	46.626	60.93	43.896	25.743	50.036	-0.858665	0	0	0.385946	1.71605e-108	1.16932e-109	0.959453	0	0	-0.285158	9.0112e-63	8.08435e-63	-0.623436	5.32992e-305	1.0516e-306	-0.23749	2.24302e-51	1.52518e-52	-0.711718	0	0	-0.770383	6.3215e-271
NCU09549	C6 zinc finger domain-containing protein	122	14.24	12.23	10.09	14.26	13.3	10.63	14.96	12.66	8.96	8.66	10.52	7.99	6.25	4.7	4.95	8.49	8.65	7.86	12.186	12.73	12.193	9.056	5.3	8.333	-1.26506	8.9785e-139	8.01413e-139	-0.0621445	0.0908587	0.128647	0.653048	3.59128e-31	2.43191e-31	-0.549865	9.2118e-34	1.16232e-33	0.0629472	0.115138	0.123977	0.000802687	0.477847	0.984509	-0.428552	6.44695e-22	6.60893e-22	-0.773558	7.58633e-45
NCU03530	anchored cell wall protein-6(acw-6)	122	358.08	585.44	928.12	422.53	914.08	944.46	434.22	988.32	785.62	428.51	667.47	627.36	296.13	283.31	428.56	456.09	490.29	666.81	623.88	760.356	736.053	574.446	336	537.73	-1.18028	0	0	-0.0467865	4.70102e-10	1.86383e-10	0.678921	0	0	-0.454569	0	0	0.285363	2.04408e-302	4.07637e-304	0.238576	3.23476e-208	4.96903e-210	-0.120752	9.06959e-49	6.16582e-49	-0.774162	0
NCU07656	hypothetical protein	122	7.71	5.58	5.76	6.92	6.52	6.33	7.84	5.32	4.16	5.51	5.66	5.45	3.18	3.47	3.04	4.84	4.84	4.82	6.35	6.59	5.773	5.54	3.23	4.833	-1.0303	1.25845e-23	2.6604e-23	-0.19158	0.0275038	0.0322734	0.582565	1.40232e-07	1.95554e-07	-0.256154	0.00254649	0.00807132	0.0538039	0.346498	0.538169	-0.137776	0.104226	0.127095	-0.196327	0.013225	0.0314489	-0.780167	4.75027e-13
NCU03255	3-phytase A	122	139.11	105.26	92.52	99.02	97.21	89.71	114.85	130.87	83.26	99.84	120.92	93.42	74.49	57.26	50.28	113.32	101.68	86.07	112.296	95.313	109.66	104.726	60.676	100.356	-0.652971	7.39102e-255	4.59968e-255	0.202519	6.3165e-34	1.07372e-34	0.726722	0	0	-0.128768	1.39571e-15	2.51504e-15	-0.236086	4.81074e-46	5.11325e-47	-0.0335667	0.034242	0.0338576	-0.100973	1.99044e-10	2.8582e-10	-0.788084	0
NCU01258	cyanase	122	151.19	100.3	110.74	121.99	146.7	119.93	132.46	137.78	79.88	96.6	103.34	93.63	61.82	57.73	50.47	103.78	76.65	82.39	120.743	129.54	116.706	97.856	56.673	87.606	-1.19419	0	0	-0.150424	1.063e-11	3.77629e-12	0.629126	2.5667e-106	7.8463e-107	-0.414639	1.93306e-67	1.67472e-67	0.102124	5.11791e-06	2.00326e-06	-0.0482997	0.02951	0.0284321	-0.303409	1.82027e-39	1.38874e-39	-0.788655	1.47706e-175
NCU03948	amidohydrolase 3	122	25.48	24.11	23.34	24.84	25.2	22.65	25.48	26.62	22.8	18.64	22.32	19.38	11.77	11.69	11.4	18.43	18.34	18.45	24.31	24.23	24.966	20.113	11.62	18.406	-1.06209	1.88669e-140	1.67508e-140	0.0433332	0.137919	0.211867	0.664766	6.4659e-49	3.35104e-49	-0.440654	1.6414e-32	2.11924e-32	-0.00465069	0.481096	0.894159	0.0386825	0.189077	0.264626	-0.274022	5.74752e-14	7.27124e-14	-0.792715	6.37116e-72
NCU09533	NAD binding Rossmann fold oxidoreductase	122	41.11	23.96	19.77	31.31	24.47	15.7	27.81	25.95	10.15	28.19	14.83	12.55	16.05	9.12	6.85	24.57	17.72	13.99	28.28	23.826	21.303	18.523	10.673	18.76	-1.15971	2.31206e-120	2.25533e-120	-0.160901	0.000162288	0.000116698	0.814789	1.79622e-53	8.78057e-54	-0.184019	1.2451e-05	3.30919e-05	-0.2468	8.18833e-10	2.2948e-10	-0.407701	1.64052e-23	2.1754e-24	-0.609689	8.095e-49	5.50036e-49	-0.79682	5.69077e-51
NCU02497	hypothetical protein	122	6.42	4.09	4.19	7.42	5.75	3.74	7.55	5	3.4	5.43	6.89	5.08	3.47	3.47	3.07	5.16	5.21	4.95	4.9	5.636	5.316	5.8	3.336	5.106	-0.757707	6.94557e-30	1.33597e-29	-0.0845104	0.107448	0.156253	0.615667	3.65033e-19	3.31734e-19	-0.05753	0.0881657	0.346332	0.202114	0.00156063	0.000896592	0.117604	0.0529175	0.0567346	0.243595	2.94493e-05	5.52245e-05	-0.799188	4.63175e-33
NCU16396	hypothetical protein	122	75.47	64.97	50.89	64.74	51.33	48.74	70.18	71.2	67.2	39.39	67.8	51.48	27.54	35.72	27.57	46.73	65.06	59.41	63.776	54.936	69.526	52.89	30.276	57.066	-0.859223	1.03474e-266	6.3139e-267	0.340062	4.90114e-64	5.22933e-65	0.914998	0	0	-0.284287	7.29253e-47	7.66852e-47	-0.216322	1.94328e-25	3.07142e-26	0.12374	4.50954e-10	1.24996e-10	-0.270686	2.59466e-39	1.98327e-39	-0.804859	1.47152e-229
NCU04596	gamma-cysteine synthetase regulatory subunit	122	58.54	64.26	63.57	41.66	37.09	43.49	49.19	57.2	57.02	33.66	45.62	44.86	21.25	22.49	27.16	35.24	38.2	41.52	62.123	40.746	54.47	41.38	23.633	38.32	-0.787475	1.16527e-135	1.05733e-135	0.418771	1.41002e-58	1.61727e-59	0.698061	2.32959e-103	7.33922e-104	-0.508184	4.51137e-84	3.47659e-84	-0.608502	2.26265e-130	9.93653e-132	-0.189731	1.36977e-15	2.56211e-16	-0.587207	2.40739e-123	9.52832e-124	-0.80877	1.3598e-143
NCU07550	triosephosphate isomerase	122	1202	1026.88	1007.93	1094.76	1079.37	1063.93	1012.78	1050.53	853.1	646.05	799.21	693.42	410.11	398.43	412.11	638.86	694.89	675.14	1078.94	1079.35	972.136	712.893	406.883	669.63	-1.40892	0	0	-0.150937	3.12597e-114	2.03907e-115	0.719408	0	0	-0.538578	0	0	0.000844025	0.481554	0.895763	-0.150093	1.24905e-112	3.75277e-114	-0.598427	0	0	-0.809651	0
NCU04130	acylase ACY 1	122	29.27	27	24.53	21.63	18.27	19.23	23.08	27.68	21.24	24.3	22.27	21.21	12.73	13.64	12.3	22.61	21.71	18.18	26.933	19.71	24	22.593	12.89	20.833	-0.613959	2.69793e-44	4.39192e-44	0.284326	1.38115e-13	4.53812e-14	0.693395	6.44341e-57	3.00031e-57	-0.20489	1.54568e-08	3.54073e-08	-0.45017	7.83381e-34	1.03872e-34	-0.165845	4.67329e-06	1.95095e-06	-0.253963	5.57456e-13	7.29003e-13	-0.810167	3.00436e-80
NCU07787	clock-controlled gene-14(ccg-14)	122	2069.15	2375.84	1613.08	1872.48	877.17	1696.99	2223.74	2029.7	1971.13	1779.34	2092.09	2250	717.84	1216.68	1547.69	1789.93	2214.85	2197.9	2019.36	1482.21	2074.86	2040.48	1160.74	2067.56	-0.353865	0	0	0.485233	0	0	0.833372	0	0	-0.00572622	0.0367304	0.134372	-0.446348	0	0	0.0388856	3.74116e-23	5.04546e-24	0.0140356	0.000142592	0.000281471	-0.814248	0
NCU00520	oxidoreductase	122	82.79	85.34	68.25	78.28	64.95	62.14	85.84	83.2	71.23	44.47	66.96	54.88	31.47	35.54	27.54	52.49	66.95	55.26	78.793	68.456	80.09	55.436	31.516	58.233	-1.12035	0	0	0.226498	2.34288e-29	4.36321e-30	0.886425	9.24747e-251	1.63596e-251	-0.460428	1.8218e-109	1.20412e-109	-0.203014	1.64375e-23	2.71657e-24	0.0234844	0.163939	0.220908	-0.508106	2.14884e-128	8.29716e-129	-0.815262	2.37353e-207
NCU09488	SDA1 domain-containing protein	122	11.09	7.8	6.89	12.86	8.82	5.72	14.51	9.05	5.45	10.02	12.03	9.69	6.46	6.96	4.53	8.86	9.66	8.35	8.593	9.133	9.67	10.58	5.983	8.956	-0.610212	1.5834e-24	3.2972e-24	0.0824821	0.0866682	0.121411	0.58234	6.44154e-22	5.38562e-22	-0.110355	0.0115354	0.0391707	0.0874322	0.105298	0.111026	0.169914	0.00243022	0.00167113	0.299618	9.49553e-09	1.45637e-08	-0.822398	1.6437e-45
NCU01905	sorbitol dehydrogenase	122	31.12	20.68	13.63	29.14	19.24	11.25	22.47	17.8	7	32.83	17.01	15.45	18.15	10.37	8.41	32.61	20.48	11.7	21.81	19.876	15.756	21.763	12.31	21.596	-0.692057	6.19175e-44	1.01121e-43	-0.334811	2.60482e-12	8.96938e-13	0.812103	1.24273e-61	5.45967e-62	0.454857	2.44102e-23	3.69179e-23	-0.133748	0.00318142	0.00197016	-0.468558	1.04354e-23	1.36964e-24	-0.00268436	0.291119	0.949328	-0.82312	1.41742e-63
NCU05782	ATP-dependent RNA helicase dbp-3	122	30.06	20.92	21.15	32.41	27.65	19.19	33.59	23.23	16.2	27.01	31.93	27.07	17.32	18.83	12.41	26.23	26.05	22.81	24.043	26.416	24.34	28.67	16.186	25.03	-0.707812	1.38445e-79	1.69468e-79	-0.118035	0.000606117	0.000480765	0.6299	2.3457e-61	1.03135e-61	0.0401227	0.0636423	0.241641	0.136158	0.000126753	5.99129e-05	0.0181226	0.343513	0.600549	0.253746	1.82957e-14	2.26939e-14	-0.8254	2.22557e-111
NCU00147	ARD/ARD family protein	122	66.66	65.31	71.86	59.43	64.11	62.66	59.62	61.71	56.95	61.34	68.13	59.27	35.45	36.96	33.91	58.15	69.29	54.08	67.943	62.066	59.426	62.913	35.44	60.506	-0.809897	9.6507e-123	9.28656e-123	-0.0628859	0.0311586	0.0370758	0.772321	7.10955e-110	2.12413e-110	0.0253094	0.101432	0.404447	-0.130417	1.88173e-05	7.84053e-06	-0.193303	2.05586e-10	5.51734e-11	-0.111778	6.30721e-05	0.000121135	-0.828537	9.57451e-129
NCU09403	NmrA family protein	122	11.2	8.44	7.83	5.91	6.41	6.88	8.1	10.03	10.14	12.52	9.24	10.97	6.48	5.73	6.18	13.37	12.86	12.18	9.156	6.4	9.423	10.91	6.13	12.803	-0.0637422	0.105987	0.479672	0.557888	1.46725e-11	5.26576e-12	1.06347	2.01732e-44	1.11255e-44	0.441838	3.9553e-11	8.1948e-11	-0.516469	8.29224e-10	2.32708e-10	0.0414187	0.332936	0.575364	0.251559	0.000210011	0.000419968	-0.83177	6.92496e-26
NCU06187	adenine-4(ad-4)	122	184.13	177.46	156.51	176.16	185.81	146.44	182.6	177.52	141.13	119.54	138.44	126.68	79.85	71.12	65.02	109.01	108.62	108.32	172.7	169.47	167.083	128.22	71.996	108.65	-1.23643	0	0	-0.0204453	0.111732	0.163988	0.59443	6.46945e-188	1.38863e-188	-0.621554	0	0	-0.0272023	0.0652154	0.0619834	-0.0476476	0.00168997	0.00111667	-0.430351	1.77629e-166	5.91067e-167	-0.833281	0
NCU04343	ergothioneine-1(egt-1)	122	483.78	401.61	312.41	400.5	363.65	310.7	376.89	419.57	268.59	228.96	297.83	220.95	146.88	149.92	122.93	290.69	302.75	232.34	399.266	358.283	355.016	249.246	139.91	275.26	-1.35784	0	0	-0.0128881	0.061764	0.0815061	0.977042	0	0	-0.36791	0	0	-0.155997	3.44854e-103	1.87293e-104	-0.168885	4.0933e-120	1.11887e-121	-0.680181	0	0	-0.833655	0
NCU08384	xylose reductase(xr)	122	25.03	23.42	25.15	22.02	19.36	18.16	21.9	24.04	17.63	33.82	37.8	35.15	18.5	19.11	22.19	32.58	30.41	30.17	24.533	19.846	21.19	35.59	19.933	31.053	0.00489561	0.185332	0.897396	0.0945547	0.0109032	0.0113213	0.640304	6.24389e-79	2.34754e-79	0.550645	4.39291e-61	4.02138e-61	-0.305902	9.66748e-17	1.96278e-17	-0.211347	7.70764e-09	2.37322e-09	0.535856	3.16202e-66	1.78156e-66	-0.836862	5.25127e-143
NCU01298	hypothetical protein	122	7.16	6.49	7.37	5.32	5.23	4.59	5.74	5.37	4.82	8.49	7.27	7.74	4.84	3.56	4.59	7.69	6.42	6.04	7.006	5.046	5.31	7.833	4.33	6.716	-0.21901	0.00669138	0.0254695	0.0666704	0.262718	0.474297	0.624495	7.22349e-12	8.21257e-12	0.338814	3.50269e-05	9.5789e-05	-0.46638	2.41983e-07	8.22421e-08	-0.399709	7.67584e-06	3.29631e-06	0.158045	0.0176493	0.0428548	-0.843434	9.87779e-22
NCU05243	hypothetical protein	122	17	14.52	10.85	12.78	11.07	12.34	11.38	11.98	8.14	17.63	19.8	17.73	9.46	11.16	10.45	17.68	16.25	13.38	14.123	12.063	10.5	18.386	10.356	15.77	-0.242929	7.77482e-08	2.29902e-07	-0.201099	2.45801e-05	1.5682e-05	0.627231	5.58635e-46	3.00351e-46	0.585401	3.17032e-41	3.58389e-41	-0.2295	3.20616e-07	1.10395e-07	-0.430599	4.29051e-21	6.30973e-22	0.371777	1.3053e-21	1.34792e-21	-0.844206	3.34115e-88
NCU07726	bcp-1	122	20.37	16.71	15.66	21.05	19.2	12.96	21	16.65	15.13	14.62	18.21	13.36	9.26	8.51	7.87	12.17	13.62	13.47	17.58	17.736	17.593	15.396	8.546	13.086	-1.05435	9.00375e-65	1.21524e-64	-0.0117481	0.39149	0.820504	0.615234	4.84744e-20	4.27267e-20	-0.427372	1.09049e-14	2.01593e-14	0.0129667	0.447526	0.802367	0.00121855	0.477847	0.981263	-0.191961	0.000175137	0.000348033	-0.849427	1.3127e-39
NCU04510	glycerol dehydrogenase-3(gcy-3)	122	575.33	526.57	624.84	441.57	533.64	592.52	433.79	614.83	394.87	457.99	426.26	488.72	230.81	246.7	278.05	445.59	377	419.05	575.58	522.576	481.163	457.656	251.853	413.88	-1.05473	0	0	-0.118973	9.98565e-30	1.83302e-30	0.717266	0	0	-0.218487	9.80656e-88	7.32136e-88	-0.139001	1.19338e-43	1.34184e-44	-0.257974	1.42579e-141	2.8988e-143	-0.331464	1.37961e-228	3.7457e-229	-0.862263	0
NCU01744	enhancer-2 of am(en(am)-2)	122	44.39	40.69	31.28	48.02	46.21	33.22	49.35	44.45	35.65	34.59	36.04	30.76	21.82	17.3	16.64	32.65	39.23	32.68	38.786	42.483	43.15	33.796	18.586	34.853	-1.19405	0	0	0.022613	0.0872441	0.122387	0.907925	0	0	-0.308735	1.76211e-89	1.29775e-89	0.131368	1.25359e-17	2.43877e-18	0.153981	6.36812e-24	8.31495e-25	-0.199234	8.03556e-36	6.42418e-36	-0.863445	0
NCU01459	tan spore(ts)	122	43.86	54.98	51.07	27.25	31.89	40.7	30.47	44.22	51.77	37.09	47.24	46.99	20.85	20.52	30.73	33.59	34.47	42.09	49.97	33.28	42.153	43.773	24.033	36.716	-0.471419	1.40295e-62	1.92467e-62	0.340641	5.1769e-43	7.4568e-44	0.611804	1.87568e-108	5.66895e-109	-0.200256	3.44702e-17	5.95447e-17	-0.586298	7.5176e-136	3.15785e-137	-0.245657	1.2575e-27	1.42604e-28	-0.192253	1.82198e-18	2.02829e-18	-0.865464	4.28068e-235
NCU00080	DUF1295 domain-containing protein	122	78.42	82.48	87.37	48.48	58.17	69.41	51.83	62.96	51.85	75.47	76.42	78.82	40.43	42.92	42.34	70.63	76.63	69.67	82.756	58.686	55.546	76.903	41.896	72.31	-0.487943	2.90418e-69	3.79103e-69	-0.079578	0.00234754	0.00206811	0.787988	9.57282e-196	1.99842e-196	0.379624	4.89507e-54	4.78247e-54	-0.495537	2.41674e-98	1.3587e-99	-0.575115	2.0474e-128	5.04139e-130	-0.106733	6.23321e-07	1.05224e-06	-0.876746	1.45497e-249
NCU03823	serine/threonine protein kinase-25(stk-25)	122	8.76	8.68	9.28	8.97	9.16	8.34	10.52	8.99	7.73	6.51	8.36	6.56	4.04	4.03	3.59	5.48	7.17	6.32	8.906	8.823	9.08	7.143	3.886	6.323	-1.18446	1.03165e-78	1.2699e-78	0.0412055	0.238424	0.418764	0.703551	1.38281e-24	1.07379e-24	-0.522119	2.68912e-21	4.23389e-21	-0.0133876	0.444711	0.79383	0.027818	0.336636	0.584231	-0.318925	2.34613e-09	3.50929e-09	-0.878927	1.12913e-39
NCU04196	tRNA (adenine-N(1)-)-methyltransferase catalytic subunit trm61	122	9.61	7.52	8.34	9.58	8.73	8.08	11.36	8.78	8.43	7.91	8.14	7.26	4.43	4.71	3.48	6.88	6.36	7.74	8.49	8.796	9.523	7.77	4.206	6.993	-1.0652	1.26914e-47	1.99701e-47	0.115255	0.0434922	0.0545093	0.733883	5.74511e-21	4.92865e-21	-0.446568	1.01964e-12	1.99777e-12	0.0510178	0.284352	0.408445	0.166273	0.00758146	0.0059618	-0.127941	0.0182677	0.044422	-0.886237	2.43908e-31
NCU05133	udp-glucose 4-epimerase	122	24.39	31.15	49.24	26.27	51.97	44.67	28	38.7	28.29	48.79	53.19	51.09	34.39	21.6	26.55	54.03	35.06	47.94	34.926	40.97	31.663	51.023	27.513	45.676	-0.576402	2.56482e-131	2.37869e-131	-0.371819	6.40766e-59	7.3184e-60	0.731942	2.11186e-221	4.05045e-222	0.527359	9.31053e-125	5.63428e-125	0.230206	2.55921e-24	4.16979e-25	-0.141613	7.57609e-09	2.331e-09	0.545546	1.39851e-147	4.99423e-148	-0.891742	0
NCU04216	adenine-7(ad-7)	122	24.78	16.17	15.74	25.84	19.63	12.13	27.25	18.18	11.64	20.41	22.76	17.59	13.6	11.14	7.91	20.62	17.43	15.48	18.896	19.2	19.023	20.253	10.883	17.843	-0.820007	2.68993e-88	3.12941e-88	-0.0132099	0.353789	0.711852	0.71438	1.07928e-64	4.57721e-65	-0.092418	0.00348059	0.0111677	0.0231124	0.337792	0.518986	0.0099025	0.411045	0.782683	0.0998631	0.0021663	0.00473787	-0.896758	1.63474e-107
NCU06417	uracil-5-carboxylate decarboxylase	122	77.92	51.61	45.56	60.97	52.19	43.14	52.56	47.5	33.75	50.6	37.77	36.99	28.9	19.14	19.18	47.26	32.7	29.01	58.363	52.1	44.603	41.786	22.406	36.323	-1.21858	5.69215e-285	3.34411e-285	-0.223984	9.74764e-15	3.00428e-15	0.697846	4.05426e-79	1.52149e-79	-0.296751	8.12199e-22	1.26509e-21	-0.163281	2.66739e-09	7.78668e-10	-0.387266	1.18753e-43	9.3088e-45	-0.481948	6.8293e-66	3.86002e-66	-0.899915	7.25051e-140
NCU00884	NAD dependent epimerase/dehydratase	122	227.13	182.03	205.33	163.99	176.39	171.51	163.52	200.99	130.21	187.4	175.78	169.47	102.92	82.09	98.9	170.89	150.72	151.96	204.83	170.63	164.906	177.55	94.636	157.856	-0.851929	0	0	-0.0490539	0.000744739	0.000599568	0.738888	0	0	-0.0639878	4.38708e-06	1.1339e-05	-0.263167	6.94705e-83	4.49519e-84	-0.312221	3.48824e-114	1.01652e-115	-0.20663	2.27857e-53	1.46499e-53	-0.908466	0
NCU07864	60S ribosome biogenesis protein Mak11	122	12.03	7.83	9.99	13.84	11.22	9.57	13.04	11.08	7	10.72	12.98	9.77	6.82	6.01	4.99	9.58	9.54	9.02	9.95	11.543	10.373	11.156	5.94	9.38	-0.960502	5.74715e-56	8.36674e-56	-0.153888	0.00398734	0.00369444	0.660311	1.22918e-24	9.51515e-25	-0.146303	0.00276246	0.00878641	0.214647	0.000130656	6.18965e-05	0.0607591	0.1917	0.269356	0.164704	0.00108472	0.00230709	-0.910559	2.83743e-49
NCU04816	hypothetical protein	122	18.35	17.59	24.24	18.05	24.23	25.34	16.58	18.58	19.75	15.36	24.97	26.69	9.14	14.24	12.02	16.31	24.59	22.86	20.06	22.54	18.303	22.34	11.8	21.253	-0.935433	3.60696e-78	4.45139e-78	-0.30089	4.76964e-11	1.76497e-11	0.849416	1.67467e-62	7.27614e-63	0.214873	8.96587e-07	2.23282e-06	0.168591	0.000236193	0.000116403	-0.132299	0.00540437	0.00408011	0.154321	0.00021591	0.000432615	-0.921163	4.49312e-75
NCU04591	pentachlorophenol monooxygenase	122	2.88	5.54	7.58	2.14	3.98	3.67	1.97	2.78	1.86	6.81	8.65	7.66	2.75	5.43	3.99	9.73	11.17	7.4	5.333	3.263	2.203	7.706	4.056	9.433	0.31373	4.2402e-05	0.000139774	-0.565891	7.9817e-09	3.51486e-09	1.21762	2.41003e-82	8.78575e-83	2.09724	7.90659e-179	3.82242e-179	-0.71022	1.32597e-19	2.40517e-20	-1.27611	4.0504e-50	2.80903e-51	0.529319	1.1738e-17	1.33573e-17	-0.92581	6.38219e-44
NCU08121	ribosome biogenesis protein	122	15.17	8.22	10.54	17.43	9.31	7.53	16.51	11.07	6.61	9.88	11.32	9.48	6.34	6.41	3.4	7.62	9.35	8.02	11.31	11.423	11.396	10.226	5.383	8.33	-1.08641	9.90793e-40	1.68768e-39	-0.00301409	0.441021	0.964847	0.630544	1.58179e-12	1.74909e-12	-0.452848	4.37486e-10	9.42182e-10	0.0155183	0.454071	0.820942	0.0125042	0.434485	0.85529	-0.144773	0.0165693	0.0399714	-0.926114	1.35973e-27
NCU01320	glutathione S-transferase-3(gst-3)	122	57.33	67.08	64.08	59.53	39.64	49.86	65.96	74.95	64.5	68.02	52.32	56.85	31.04	27.87	34.11	58.54	58.17	59.12	62.83	49.676	68.47	59.063	31.006	58.61	-0.642678	5.97674e-44	9.75783e-44	0.471017	3.15534e-34	5.30244e-35	0.920404	5.34667e-96	1.77513e-96	-0.19329	4.54573e-08	1.06514e-07	-0.347169	2.90652e-18	5.52495e-19	0.123848	0.00091668	0.000566364	-0.0563103	0.0494249	0.128844	-0.933537	3.10589e-99
NCU01299	hypothetical protein	122	36.18	30.81	30.05	31.6	26.52	27.27	32.3	33.68	25.88	36.08	37.61	33.99	21.84	15.65	18.64	35.08	29.88	30.7	32.346	28.463	30.62	35.893	18.71	31.886	-0.606797	1.1293e-27	2.24013e-27	0.105533	0.0278522	0.0327295	0.770001	3.43389e-45	1.86882e-45	0.0576712	0.0607492	0.229955	-0.184332	0.000312043	0.000157016	-0.0787991	0.0851272	0.0996714	0.149652	0.000552216	0.00114583	-0.94078	1.30678e-70
NCU03534	hypothetical protein	122	5.09	5.77	6.57	3.19	4.09	5.03	4.29	5.05	5.11	3.03	4.8	4.1	1.7	1.93	2.57	3.58	4.72	4.49	5.81	4.103	4.816	3.976	2.066	4.263	-0.991502	1.8206e-13	4.63971e-13	0.230529	0.0313986	0.0373842	1.0455	1.30038e-14	1.34338e-14	-0.176527	0.0298886	0.107617	-0.500289	5.66589e-06	2.22616e-06	-0.26976	0.00975819	0.00788954	-0.5482	1.65227e-07	2.7046e-07	-0.943591	6.95922e-12
NCU06305	tartrate transporter	122	269.58	233.37	123.29	182.86	177.48	149.1	186.7	204.88	150.5	136.73	192.03	146.7	90.6	83.46	73.04	151.29	145.4	115.31	208.746	169.813	180.693	158.486	82.366	137.333	-1.04515	0	0	0.0898133	3.93462e-10	1.54986e-10	0.738356	0	0	-0.396607	6.01823e-158	3.14979e-158	-0.297475	1.09794e-105	5.84654e-107	-0.207662	1.44461e-53	9.33334e-55	-0.39783	7.31535e-183	2.2901e-183	-0.944794	0
NCU00105	60S ribosome subunit biogenesis protein NIP7	122	32.73	23.13	22.52	35.59	28.63	20.83	33.3	24.87	17.93	27.82	36.19	28.87	17.39	17.74	13.09	26.98	28.12	26.38	26.126	28.35	25.366	30.96	16.073	27.16	-0.819706	7.43755e-48	1.16599e-47	-0.160117	0.00171599	0.00147428	0.757568	6.71201e-40	3.93171e-40	0.0979786	0.0156846	0.054233	0.118008	0.0231402	0.018287	-0.0421088	0.263183	0.412549	0.244771	3.37153e-07	5.60945e-07	-0.946468	2.17553e-65
NCU04539	L-lactate dehydrogenase	122	7.03	6.35	9.32	5.03	8.07	8.79	3.2	6.69	3.43	7	8.98	9.22	4.45	5	3.62	8.33	6.72	6.55	7.566	7.296	4.44	8.4	4.356	7.2	-0.744719	8.78348e-19	2.01217e-18	-0.716323	8.55496e-17	2.36286e-17	0.724975	2.07654e-17	1.96692e-17	0.696578	1.2311e-16	2.15625e-16	-0.052303	0.319599	0.479779	-0.768626	2.78294e-19	4.41957e-20	0.150114	0.0148885	0.0356447	-0.947136	1.15113e-30
NCU00306	MFS multidrug transporter	122	14.95	17.4	9.38	15.15	9.77	11.58	36.02	23.79	25.95	10.58	9.92	8.91	4.5	4.58	5.93	9.18	8.53	8.16	13.91	12.166	28.586	9.803	5.003	8.623	-1.28354	5.49265e-117	5.47385e-117	1.23216	2.0716e-254	5.72672e-256	0.786454	5.31174e-38	3.20158e-38	-1.72924	0	0	-0.193517	1.78219e-05	7.41067e-06	1.03864	2.767e-193	4.62553e-195	-0.505836	1.40539e-28	1.26552e-28	-0.971219	9.38936e-61
NCU01460	replication protein A-3(rpa-3)	122	90.39	84.32	97.06	68.53	81.06	81.31	66.09	77.37	80.17	60.35	80.57	71.76	38.25	33.44	35.09	60.65	61.57	64.74	90.59	76.966	74.543	70.893	35.593	62.32	-1.11436	1.34116e-177	1.0442e-177	-0.0463239	0.106415	0.154592	0.808779	8.34378e-85	3.01284e-85	-0.259252	2.22625e-14	4.1541e-14	-0.234803	1.60583e-13	3.65549e-14	-0.281127	1.38242e-18	2.27972e-19	-0.354513	4.5165e-29	4.0395e-29	-0.994645	7.79692e-136
NCU04857	2-hydroxyacid dehydrogenase	122	47.2	44.55	44.49	31.32	34.61	35.22	33.24	37.45	32.01	44.83	39.22	40.44	23.5	16.68	22.26	38.93	31.42	32.34	45.413	33.716	34.233	41.496	20.813	34.23	-0.697325	2.00824e-66	2.67662e-66	0.0217918	0.291001	0.542153	0.718339	2.35987e-70	9.51792e-71	-0.000778483	0.222133	0.982563	-0.429405	4.37152e-37	5.42545e-38	-0.407613	1.12105e-33	1.09909e-34	-0.130603	1.97131e-05	3.65632e-05	-0.996127	3.91439e-147
NCU06603	ThiJ/PfpI family protein	122	168.01	148.5	152.59	138.02	198.52	173.24	120.73	148.73	85.22	198.48	179.58	173.71	96.98	93.61	82.41	176.34	122.93	110.23	156.366	169.926	118.226	183.923	91	136.5	-0.902632	0	0	-0.523312	1.9785e-149	1.02191e-150	0.585781	1.90772e-147	4.70904e-148	0.206461	1.03708e-22	1.58245e-22	0.120444	4.06997e-10	1.1104e-10	-0.402868	3.76016e-85	1.52897e-86	0.233669	3.24007e-37	2.54043e-37	-1.01586	0
NCU08232	alpha-1,6-mannosyltransferase Och1	122	65.28	59.04	60.4	43.22	48.85	38.91	48.06	55.79	23.23	77.74	73.72	72.44	43.77	32.24	34.08	76.6	44.39	51.61	61.573	43.66	42.36	74.633	36.696	57.533	-0.252244	1.28269e-18	2.9466e-18	-0.0431701	0.0867515	0.121588	0.649693	3.50525e-127	9.55043e-128	0.44062	3.11596e-64	2.76099e-64	-0.49588	1.22901e-83	7.87428e-85	-0.53905	4.52308e-97	1.53266e-98	0.276913	1.48061e-35	1.18689e-35	-1.02504	0
NCU01904	2-deoxy-D-gluconate 3-dehydrogenase	122	137.15	89.76	74.17	121.46	89.85	65.07	102.73	94.08	44.47	118.03	73.64	63.6	60.92	36.29	27.81	125	68.95	50.5	100.36	92.126	80.426	85.09	41.673	81.483	-1.14558	1.75325e-270	1.05872e-270	-0.195457	4.1404e-12	1.44477e-12	0.96843	5.57859e-182	1.2148e-182	0.0183087	0.127432	0.520132	-0.123203	6.14364e-06	2.4269e-06	-0.31866	4.08608e-31	4.23682e-32	-0.237792	4.18122e-19	4.60078e-19	-1.03099	1.27835e-210
NCU06666	inositol(inl)	122	304.71	316.98	313.56	306.34	322.84	284.6	322.51	313.26	272.59	197.81	259.23	217.27	106.99	108.03	115.03	193.58	204.72	211.89	311.75	304.593	302.786	224.77	110.016	203.396	-1.47056	0	0	-0.00865791	0.205197	0.345722	0.887178	0	0	-0.574727	0	0	-0.0335213	0.000454755	0.000236755	-0.0421792	8.82197e-06	3.81641e-06	-0.472808	0	0	-1.03128	0
NCU02798	hypothetical protein	122	234.47	202.4	128.43	183.53	98.55	108.45	233.39	206.4	169.48	97.31	215.73	121.28	55.72	102.4	53.72	167.77	309.56	177.31	188.433	130.176	203.09	144.773	70.613	218.213	-0.883108	0	0	0.641955	0	0	1.6282	0	0	0.103136	2.89883e-14	5.43003e-14	-0.53366	3.66019e-245	8.61933e-247	0.108296	1.26568e-13	2.65905e-14	-0.380816	4.35059e-133	1.64558e-133	-1.03595	0
NCU01595	SOF1	122	8.34	5.25	6.17	8.91	7.79	6.3	9.83	6.15	4.58	7.16	8.21	6.73	4.5	3.43	2.8	5.89	5.71	5.82	6.586	7.666	6.853	7.366	3.576	5.806	-1.10126	3.19895e-40	5.41859e-40	-0.16194	0.0195086	0.0218365	0.700053	4.1131e-15	4.18217e-15	-0.239265	0.000526817	0.00157349	0.219436	0.00337699	0.00210202	0.0574957	0.273136	0.433086	0.161656	0.0106023	0.0248665	-1.04348	2.97802e-35
NCU02106	hypothetical protein	122	9.2	5.55	8.76	10.32	8.22	7.38	9.93	9.1	6.47	7.59	8.64	7.53	4.63	3.79	3.09	6.44	6.31	6.28	7.836	8.64	8.5	7.92	3.836	6.343	-1.17298	5.89775e-32	1.10796e-31	-0.0239737	0.374421	0.769937	0.726508	1.63902e-11	1.89067e-11	-0.4225	7.41389e-07	1.83669e-06	0.141599	0.0891397	0.0906664	0.117625	0.127001	0.161409	0.0150023	0.267328	0.860767	-1.04638	1.83342e-24
NCU04342	hypothetical protein	122	234.14	229.92	195.97	186.8	149.98	139.5	190.52	197.85	144	184.52	174.07	168.56	82.7	82.09	87.62	206.19	151.94	140.84	220.01	158.76	177.456	175.716	84.136	166.323	-0.917238	0	0	0.160891	1.92615e-27	3.73193e-28	0.983967	0	0	-0.0941622	3.53446e-11	7.30418e-11	-0.47083	3.66795e-251	8.40416e-253	-0.309939	1.61709e-115	4.63937e-117	-0.324971	2.4427e-127	9.45809e-128	-1.0631	0
NCU10687	hypothetical protein	122	92.43	77.58	69.94	92.66	79.94	58.53	103.54	89.66	56.21	133.91	144.94	117.38	69.88	59.35	58.44	137.91	107.72	106.96	79.983	77.043	83.136	132.076	62.556	117.53	-0.301618	3.1703e-64	4.3024e-64	0.110002	9.03601e-11	3.39629e-11	0.910462	0	0	0.498842	2.79072e-244	1.14243e-244	-0.0539899	0.00215281	0.00127928	0.0560118	0.0010453	0.000656117	0.723156	0	0	-1.07876	0
NCU09534	peroxiredoxin HYR1	122	70.58	60.14	57.12	51.6	50.41	45.99	53.28	64.67	37.84	56.97	62	47.95	27.74	24.84	26.46	60.46	53.11	43.16	62.613	49.333	51.93	55.64	26.346	52.243	-0.906227	2.39645e-107	2.51095e-107	0.074344	0.0274289	0.0321721	0.988336	2.41924e-130	6.5161e-131	0.00776537	0.189694	0.820438	-0.343751	1.98712e-24	3.22502e-25	-0.269407	9.22028e-16	1.71005e-16	-0.170845	6.67401e-08	1.07144e-07	-1.07913	4.51867e-160
NCU05068	hypothetical protein	122	7.42	7.57	7.02	6.83	7.65	9.85	8.53	6.97	5.1	7.06	6.35	6.29	4.13	3.12	2.06	6.19	5.73	4.58	7.336	8.11	6.866	6.566	3.103	5.5	-1.38796	1.07118e-50	1.63689e-50	-0.241174	0.00176008	0.0015143	0.826509	6.73816e-16	6.70668e-16	-0.320277	4.79832e-05	0.000132395	0.144274	0.0578089	0.0537421	-0.0968996	0.159611	0.213815	-0.161755	0.0166699	0.0402379	-1.08193	2.73824e-28
NCU09532	L-threo-3-deoxy-hexulosonate aldolase	122	55.75	39.88	40.11	37.5	40.42	27.66	32.09	33.74	10.2	34.5	22.46	19.41	17.6	9.8	8.51	34.2	24.2	20.86	45.246	35.193	25.343	25.456	11.97	26.42	-1.55754	1.17142e-230	7.74773e-231	-0.473358	5.97775e-32	1.04223e-32	1.14316	2.76535e-108	8.36739e-109	0.0589757	0.0450117	0.167223	-0.361973	4.27442e-25	6.79214e-26	-0.835332	1.90927e-109	5.82265e-111	-0.829522	3.22033e-109	1.35533e-109	-1.08999	6.37352e-97
NCU08968	dimethyladenosine transferase	122	14.17	8.03	7.48	13.69	10.94	7.83	14.43	8.89	5.47	10	12.76	8.79	6.5	5.02	3.14	8.02	6.97	6.98	9.893	10.82	9.596	10.516	4.886	7.323	-1.14825	2.37803e-53	3.54228e-53	-0.174078	0.00601633	0.00580937	0.583679	1.34808e-12	1.48553e-12	-0.390494	8.85554e-09	2.00982e-08	0.130057	0.0432044	0.0379108	-0.0440211	0.300476	0.49518	0.0880887	0.0612782	0.162702	-1.10628	1.40992e-48
NCU04435	general amino acid permease AGP3	122	17.71	13.3	11.94	9.33	11.65	9.93	8.06	12.13	8.95	10.98	10.73	13.11	4.82	5.4	5.8	9.78	8.11	8.19	14.316	10.303	9.713	11.606	5.34	8.693	-0.949435	7.00564e-48	1.09791e-47	-0.0848802	0.0925931	0.131469	0.703955	8.36054e-25	6.44879e-25	-0.1606	0.00198953	0.00623517	-0.474194	9.34371e-20	1.69089e-20	-0.559074	3.30824e-26	3.95342e-27	-0.303598	6.36674e-10	9.29975e-10	-1.12003	3.14226e-69
NCU12068	hypothetical protein	122	3.18	3.6	2	7.74	8.87	9.19	5.09	5.15	5.09	4.02	7.64	4.28	2.78	2.44	2.09	2.85	5.31	6.09	2.926	8.6	5.11	5.313	2.436	4.75	-1.8204	1.00656e-88	1.16889e-88	-0.75074	1.53187e-22	3.37291e-23	0.962914	9.97898e-20	8.89595e-20	-0.10675	0.0592431	0.223998	1.55401	3.14478e-70	2.37513e-71	0.803268	2.63793e-15	5.04739e-16	0.858235	1.99652e-18	2.22404e-18	-1.12463	9.94313e-28
NCU01289	hypothetical protein	122	19.32	20.59	12.8	19.33	13.97	14.06	25.81	22.68	25.26	7.32	16.03	12.63	5.37	5.74	5.27	7.86	14.11	12.07	17.57	15.786	24.583	11.993	5.46	11.346	-1.53283	8.13365e-220	5.49976e-220	0.639225	1.31016e-81	1.15644e-82	1.05616	2.81861e-89	9.77757e-90	-1.1159	4.40186e-210	1.95443e-210	-0.154867	4.10951e-05	1.79512e-05	0.484358	1.16016e-49	8.12459e-51	-0.551857	4.81722e-46	3.36809e-46	-1.13584	6.51439e-106
NCU00715	betaine aldehyde dehydrogenase	122	19.84	15.08	10.19	13.49	12.92	10.48	13.94	13.57	9.78	13.37	11.67	11.46	6.13	5.47	5.01	11.18	11.64	8.71	15.036	12.296	12.43	12.166	5.536	10.51	-1.15278	1.97178e-76	2.46253e-76	0.0154702	0.371604	0.760985	0.925705	5.73599e-46	3.08594e-46	-0.242541	1.79425e-06	4.53478e-06	-0.289894	7.62424e-09	2.29361e-09	-0.274424	4.23063e-08	1.38864e-08	-0.305596	2.30509e-10	3.31664e-10	-1.13707	1.33584e-73
NCU03561	mitochondrial carrier protein	122	45.11	32.21	24.69	52.82	35.06	19.57	59.18	36.93	21.74	22.68	29.04	17.8	14.21	9.65	7.59	20.79	18.39	17.28	34.003	35.816	39.283	23.173	10.483	18.82	-1.77351	0	0	0.133331	2.99525e-05	1.9371e-05	0.845038	3.87623e-61	1.71099e-61	-1.0618	3.7143e-184	1.76351e-184	0.0749301	0.025721	0.0206211	0.208261	1.67118e-10	4.4661e-11	-0.553298	7.13976e-53	4.60835e-53	-1.14528	6.49503e-123
NCU08230	hypothetical protein	122	34.81	34.01	37.26	27.11	30.8	26.74	29.4	33.24	18.27	28.93	30.99	30.85	16.76	11.12	12.66	27.79	16.45	21.78	35.36	28.216	26.97	30.256	13.513	22.006	-1.064	0	0	-0.0651878	0.00398038	0.0036842	0.70435	7.62723e-135	2.02795e-135	-0.294462	5.31993e-35	6.58716e-35	-0.325306	3.53595e-53	3.42823e-54	-0.390494	2.30075e-74	1.14344e-75	-0.225697	7.80757e-28	7.12282e-28	-1.16361	0
NCU09285	menadione-induced gene-6(mig-6)	122	646.78	540.03	515.69	360.79	472.52	480.08	399.12	504.43	296.29	750.4	734.21	806.16	348.96	332.32	340.65	723.57	707.85	682.75	567.5	437.796	399.946	763.59	340.643	704.723	-0.363683	0	0	-0.130394	3.48693e-72	3.44138e-73	1.04947	0	0	0.816185	0	0	-0.373778	0	0	-0.504172	0	0	0.427666	0	0	-1.16513	0
NCU06752	hypothetical protein	122	6.98	4.74	5.66	7.38	6.11	4.84	8.22	4.88	4.24	4.71	5.46	4.47	2.86	1.79	1.74	3.31	2.56	3.82	5.793	6.11	5.78	4.88	2.13	3.23	-1.52199	8.95281e-91	1.02737e-90	-0.0804369	0.114858	0.170064	0.602885	7.83342e-12	8.91686e-12	-0.838665	2.50765e-34	3.13273e-34	0.0758325	0.1654	0.195662	-0.00460437	0.463578	0.938208	-0.248902	3.15483e-05	5.92918e-05	-1.19725	9.3876e-51
NCU07569	hypothetical protein	122	809.28	1319.63	1147.08	607.59	650.02	985.81	679.93	841.35	717.32	1219.33	1417.61	1605.74	426.5	579.24	814.84	1163.04	1386.9	1311.71	1092	747.806	746.2	1414.23	606.86	1287.22	-0.303064	8.3574e-302	4.72024e-302	-0.00334629	0.337228	0.665321	1.08539	0	0	0.785677	0	0	-0.546403	0	0	-0.54975	0	0	0.371536	0	0	-1.221	0
NCU06140	hypothetical protein	122	3.4	3.86	1.81	7.37	4.98	6.08	6.27	4.46	6.05	4.78	7.62	6.47	2.91	3.1	2.08	4.58	6.11	6.97	3.023	6.143	5.593	6.29	2.696	5.886	-1.18743	3.43047e-40	5.81799e-40	-0.134435	0.0554187	0.0718693	1.12487	4.16814e-35	2.63639e-35	0.0718754	0.0869276	0.341092	1.02132	7.12995e-31	9.83213e-32	0.886885	1.80599e-22	2.52537e-23	1.05493	4.76583e-34	3.93646e-34	-1.22104	1.93329e-42
NCU00175	hypothetical protein	122	269.24	316.28	218.19	243.89	150.63	256.13	230.61	343.64	259.28	127.23	220.66	212.04	60.42	67.04	109.27	140.48	104.87	170.28	267.903	216.883	277.843	186.643	78.91	138.543	-1.46007	0	0	0.357718	2.35378e-200	8.78986e-202	0.812536	0	0	-1.00525	0	0	-0.30488	5.42745e-143	2.14169e-144	0.052838	5.56761e-06	2.35197e-06	-0.522567	0	0	-1.24238	0
NCU04931	hypothetical protein	122	96.51	112.15	76.75	92.43	86.79	82.93	85.4	79.97	68.31	138.87	154.07	147.32	53.18	58.29	70.38	124.83	115.45	105.86	95.136	87.383	77.893	146.753	60.616	115.38	-0.529013	1.41788e-126	1.34567e-126	-0.165882	4.053e-15	1.22263e-15	0.929345	0	0	0.566214	4.22921e-188	1.9795e-188	-0.122786	1.68549e-09	4.82377e-10	-0.288668	8.09194e-45	6.23344e-46	0.624388	9.23792e-284	2.20372e-284	-1.27619	0
NCU04887	hypothetical protein	122	10.32	13.2	10.28	3.6	2.05	3.69	4.99	7.52	5.67	8.32	12.69	9.19	2.75	2.85	5.87	6.16	8.43	8.93	11.266	3.113	6.06	10.066	3.823	7.84	0.295163	0.000372884	0.00129551	0.962693	2.3976e-31	4.23257e-32	1.03742	8.96607e-46	4.84234e-46	0.369892	5.05943e-09	1.13926e-08	-1.85679	7.50307e-154	2.70605e-155	-0.894099	1.94789e-50	1.3421e-51	-0.16314	0.000833093	0.00175549	-1.39849	1.72507e-92
NCU11295	hypothetical protein	122	7.61	6.93	3.64	2.98	2.43	3.34	5.14	4.5	5.11	5.47	9.33	6.06	1.93	3	2.36	4.39	8.05	4.87	6.06	2.916	4.916	6.953	2.43	5.77	-0.262842	0.00213404	0.00778938	0.754155	3.07012e-19	7.683e-20	1.24707	2.12982e-50	1.08242e-50	0.230074	0.000330387	0.000970428	-1.05508	3.24261e-40	3.85239e-41	-0.300921	2.67453e-05	1.25066e-05	0.197615	0.000838834	0.00176819	-1.51553	1.13412e-80
NCU07088	hypothetical protein	122	8.92	8.87	6.32	13.59	2.56	2.86	16.28	12.9	10.24	15.51	7.69	9.35	4.69	1.51	4.39	13.56	9.5	8.6	8.036	6.336	13.14	10.85	3.53	10.553	-0.8441	1.8757e-05	6.08902e-05	1.05313	9.7749e-12	3.46068e-12	1.58079	1.53515e-17	1.44719e-17	-0.316438	0.00535955	0.0175316	-0.343793	0.0493799	0.0446594	0.709336	1.66524e-06	6.53428e-07	0.432749	0.00176444	0.00382863	-1.62064	1.30171e-18
NCU03863	hypothetical protein	122	9.89	9.04	7.65	10.65	9.09	9.26	8.01	8.23	6.97	6.53	9.67	7.22	2.33	2.68	2.54	4.92	5.74	6.54	8.86	9.666	7.736	7.806	2.516	5.733	-1.94347	2.17172e-126	2.06455e-126	-0.32116	3.14477e-07	1.59303e-07	1.18904	1.61648e-37	9.81586e-38	-0.433274	2.56528e-10	5.47161e-10	0.126174	0.0387234	0.0332389	-0.194986	0.00266406	0.00184637	-0.182903	0.0015883	0.00343277	-1.63439	1.12225e-80
NCU08457	easily wettable(eas)	122	2.07	0.89	1.29	5.66	12.08	6.25	1.03	2.66	2.9	2.41	2.35	2.53	1.21	0.46	0.55	3.56	0.77	1.24	1.416	7.996	2.196	2.43	0.74	1.856	-3.43668	1.73481e-158	1.43493e-158	-1.86488	1.30116e-80	1.16742e-81	1.32895	5.48689e-13	5.97604e-13	-0.242838	0.0236156	0.0836557	2.49876	1.85927e-115	9.38787e-117	0.633878	5.01104e-05	2.44287e-05	0.779021	6.59005e-08	1.05725e-07	-1.71694	2.84339e-23
NCU05712	hypothetical protein	122	31.45	30.24	19.55	66.84	47.69	49.69	58.62	47.94	49.03	45.91	66.98	51.15	18.68	15.74	14.35	36.85	53.18	54.31	27.08	54.74	51.863	54.68	16.256	48.113	-1.75285	0	0	-0.0779317	0.0169503	0.0186443	1.56611	1.33687e-255	2.32801e-256	-0.108807	0.00049428	0.0014718	1.01538	3.93575e-148	1.49461e-149	0.937449	5.74875e-123	1.50644e-124	1.0132	2.05467e-148	7.30065e-149	-1.75067	0
NCU05069	FAD dependent oxidoreductase	122	4.01	2.7	4	2.47	4.51	4.79	1.94	3.58	1.15	6.82	3.74	4.99	1.66	1.71	1.25	5.1	2.35	1.8	3.57	3.923	2.223	5.183	1.54	3.083	-1.35072	2.16878e-31	4.10177e-31	-0.818472	3.73196e-14	1.1846e-14	1.00332	4.94608e-16	4.90586e-16	0.471075	1.08873e-05	2.88154e-05	0.136303	0.132914	0.14818	-0.682169	1.15328e-09	3.31653e-10	0.537733	6.53724e-10	9.55349e-10	-1.75215	2.78364e-58
NCU09209	galactose oxidase	122	19.82	15.29	21.47	29.65	79.07	50.04	23.43	32.74	37.49	22.51	24.59	34.77	10.1	5.75	6.85	22.88	13.8	14.05	18.86	52.92	31.22	27.29	7.566	16.91	-2.80787	0	0	-0.761681	1.46289e-191	5.81769e-193	1.16094	1.64185e-124	4.52456e-125	-0.885248	1.60859e-147	8.82904e-148	1.48945	0	0	0.727774	1.41726e-104	4.5143e-106	0.532772	7.85039e-54	5.01641e-54	-1.85118	0
NCU03078	hypothetical protein	122	5.21	3.33	2.49	5.96	1.89	2.49	8.38	6.85	3.51	7.62	8.96	5.86	2.02	2.05	1.99	8.53	7.54	8.1	3.676	3.446	6.246	7.48	2.02	8.056	-0.771317	3.18061e-10	8.77048e-10	0.858434	5.17738e-19	1.30443e-19	1.99583	3.31969e-85	1.19295e-85	0.366079	7.18427e-07	1.77774e-06	-0.0925165	0.277219	0.392692	0.765917	1.13157e-15	2.11401e-16	1.02512	1.5695e-30	1.36664e-30	-1.88895	7.42364e-74
NCU05629	hypothetical protein	122	3.22	3.27	2.06	8.84	8.28	8.81	6.7	6.16	5.77	2.77	5.48	3.11	0.92	1.15	0.78	3.11	2.2	3.01	2.85	8.643	6.21	3.786	0.95	2.773	-3.18687	1.1887e-136	1.07106e-136	-0.477572	5.45297e-09	2.3603e-09	1.54603	1.15907e-19	1.03568e-19	-1.16327	5.07661e-28	7.0307e-28	1.60094	6.99363e-60	6.12773e-61	1.12337	1.50408e-25	1.86197e-26	0.409113	0.000304196	0.000617317	-1.99504	1.21655e-36
NCU06719	MSF1 domain-containing protein	122	65.99	60.35	22.24	54.95	25.27	14.56	60.38	52.68	49.79	35.61	77.06	42.25	7.76	14.98	4.2	57.64	54.95	37.3	49.526	31.593	54.283	51.64	8.98	49.963	-1.81509	0	0	0.781548	1.00585e-191	3.97574e-193	2.47669	0	0	-0.11994	1.40028e-07	3.3545e-07	-0.649049	1.7692e-126	8.14488e-128	0.132498	5.57372e-08	1.85594e-08	0.0598132	0.00537625	0.0121896	-2.52395	0
NCU05084	hypothetical protein	122	8.75	7.5	7.73	2.75	3.95	4.11	2.47	5.58	1.43	6.8	10.87	7.2	1.82	0.66	1.27	5.93	5.05	4.12	7.993	3.603	3.16	8.29	1.25	5.033	-1.53069	2.88932e-16	6.9561e-16	-0.190438	0.134	0.204722	2.01165	1.36209e-30	9.32744e-31	0.671399	4.78376e-07	1.17384e-06	-1.14858	3.02245e-21	5.2644e-22	-1.33902	1.1839e-26	1.39607e-27	0.051667	0.194737	0.593232	-2.73094	5.1386e-70
NCU08223	hypothetical protein	122	6.11	9.09	12.93	4.44	4.6	5.06	2.77	5.09	1.74	4.21	5.75	4.73	0.43	0.51	0.68	4.34	3.02	2.22	9.376	4.7	3.2	4.896	0.54	3.193	-3.11886	4.27187e-59	6.06567e-59	-0.553523	1.18869e-05	7.23211e-06	2.56168	2.23585e-33	1.46064e-33	-0.00365856	0.221297	0.978518	-0.996964	2.64183e-25	4.18671e-26	-1.55049	2.55056e-49	1.80344e-50	-0.938265	9.43975e-24	9.23737e-24	-3.17756	4.74392e-62
NCU07520	glycosylhydrolase family 61-11(gh61-11)	221	1.12	0.95	0.9	0.48	0.48	0.48	0.48	0.53	0.58	1.54	0.9	1.12	94.02	108.1	64.35	3.87	2.02	1.65	0.99	0.48	0.53	1.186	88.823	2.513	7.53759	0	0	0.148989	0.349008	0.696854	-5.143	0	0	2.2456	3.6407e-19	6.00706e-19	-1.05161	0.0021992	0.00130871	-0.902623	0.00604298	0.00462094	0.258523	0.11355	0.321348	6.22745	0
NCU01281	hypothetical protein	221	2.6	2.1	1.74	6.28	12.04	9.86	2.29	2.16	3.37	2.71	3.13	3.38	51.06	63.44	40.76	4.82	4.64	3.8	2.146	9.393	2.606	3.073	51.753	4.42	2.45996	0	0	-1.85101	3.25307e-45	4.58316e-46	-3.54924	0	0	0.761731	4.89811e-07	1.20284e-06	2.12975	6.02119e-54	5.73556e-55	0.278742	0.111631	0.13789	0.51571	0.00195123	0.00424792	4.074	0
NCU01830	4-hydroxyphenylpyruvate dioxygenase	221	0.71	0.93	0.96	0.52	0.47	1.04	0.57	0.6	0.93	1.94	0.74	1.15	15.72	13.48	13.68	1.34	1.53	1.97	0.866	0.676	0.7	1.276	14.293	1.613	4.4027	0	0	0.0543191	0.390034	0.817074	-3.14482	9.10105e-273	1.48718e-273	1.20356	8.81398e-11	1.84478e-10	-0.359547	0.101741	0.106606	-0.305228	0.130024	0.166502	0.559217	0.00150686	0.00324596	3.48393	1.19958e-297
NCU00985	hydrolase	221	15.89	18.08	8.21	73.69	123.11	137.43	19.13	21.38	25.66	14.22	17.7	19.49	142.93	213.45	143.21	20.64	26.03	21.26	14.06	111.41	22.056	17.136	166.53	22.643	0.578105	0	0	-2.33698	0	0	-2.87807	0	0	0.0370208	0.0830967	0.324701	2.98648	0	0	0.649493	5.98278e-52	4.02754e-53	0.284333	2.04179e-10	2.9334e-10	3.28025	0
NCU01400	hypothetical protein	221	3.35	2.11	2.48	5.93	5.52	4.25	6.71	4.8	3.03	4.42	3.89	3.22	41.83	37.3	13.01	10.2	5.83	5.33	2.646	5.233	4.846	3.843	30.713	7.12	2.5523	0	0	-0.111567	0.149691	0.233473	-2.10824	0	0	0.555626	7.04532e-11	1.46816e-10	0.983661	9.34789e-19	1.74718e-19	0.872094	1.98688e-14	3.99917e-15	0.538737	2.66678e-06	4.68335e-06	2.99722	0
NCU03639	lipase	221	9.68	5.92	5.63	57.45	90.6	56.78	19.24	10.6	13.63	7.43	5.08	4.32	53.04	44.2	25.45	9.99	9.38	7.54	7.076	68.276	14.49	5.61	40.896	8.97	-0.740726	1.23492e-138	1.10358e-138	-2.23675	0	0	-2.18728	0	0	-0.691255	1.01592e-27	1.41136e-27	3.27022	0	0	1.03346	6.77412e-52	4.57557e-53	-0.336297	4.40361e-05	8.355e-05	2.86579	0
NCU08561	succinate/fumarate mitochondrial transporter	221	8.91	8.25	7.21	15.01	17.85	14.77	10.27	9.38	7.27	10.15	6.13	6.22	59.62	56.9	41.89	10.48	9.72	8.52	8.123	15.876	8.973	7.5	52.803	9.573	1.73235	0	0	-0.823123	8.72271e-61	9.79328e-62	-2.46254	0	0	0.092937	0.0275827	0.0990356	0.966549	3.43083e-79	2.33642e-80	0.143426	0.0165829	0.0145349	-0.115165	0.0244643	0.0607083	2.81406	0
NCU05154	calcium P-type ATPase-3(nca-3)	221	8.77	13.88	16.46	22.08	42.76	44.17	6.27	16.09	19.17	15.59	18.11	20.92	105.78	136.21	101.19	14.93	21.83	17.84	13.036	36.336	13.843	18.206	114.393	18.2	1.65255	0	0	-1.39227	0	0	-2.65169	0	0	0.393137	1.02511e-37	1.21703e-37	1.47895	0	0	0.0866798	0.0111991	0.00926958	0.480164	1.72026e-53	1.10356e-53	2.65134	0
NCU08347	hypothetical protein	221	9.12	9.48	7.19	20.99	26.67	29.03	7.7	7.86	8.23	6.83	5.94	6.39	40.9	45.37	33.81	6.18	6.61	6.51	8.596	25.563	7.93	6.386	40.026	6.433	0.645203	2.3704e-94	2.66633e-94	-1.68909	1.12229e-282	2.61259e-284	-2.63617	0	0	-0.301874	2.01102e-06	5.09426e-06	1.57272	5.30011e-255	1.20314e-256	-0.116375	0.0542853	0.0586773	-0.4292	2.90723e-11	4.04139e-11	2.64712	0
NCU00759	hypothetical protein	221	11.88	13.97	16.61	13.16	19.46	22.55	11.59	12.62	13.76	19.35	14.79	15.25	98.45	104	85.4	22.33	15.07	18.32	14.153	18.39	12.656	16.463	95.95	18.573	2.37999	0	0	-0.542214	7.20628e-50	9.34891e-51	-2.3623	0	0	0.559898	2.57e-54	2.50594e-54	0.375794	7.68591e-26	1.19848e-26	-0.16642	3.44844e-05	1.63514e-05	0.214419	2.03716e-09	3.03911e-09	2.54136	0
NCU06312	G-protein-coupled receptor 4(gpr-4)	221	1.38	1.14	1.26	1.49	1.34	1.53	0.86	0.94	1.35	1.44	1.5	1.54	9.44	9.57	6.72	1.69	1.51	1.34	1.26	1.453	1.05	1.493	8.576	1.513	2.56156	2.13419e-275	1.27636e-275	-0.47014	0.000161264	0.000115907	-2.50171	1.04796e-267	1.74872e-268	0.529986	4.3702e-06	1.12933e-05	0.207981	0.0759657	0.0744572	-0.262159	0.0380075	0.0381132	0.245851	0.014146	0.0337649	2.52369	1.70908e-270
NCU02809	hypothetical protein	221	41.33	44.63	51.35	45.83	59.74	61.07	39.35	44.54	47.6	63.45	57.36	68.54	367.4	385.9	316.84	66.95	62.36	67.92	45.77	55.546	43.83	63.116	356.713	65.743	2.68128	0	0	-0.342135	3.92669e-53	4.86568e-54	-2.43927	0	0	0.584142	6.66223e-167	3.36185e-167	0.279544	1.69658e-36	2.12721e-37	-0.0625911	0.00874471	0.00697334	0.462704	2.28255e-105	9.78638e-106	2.49812	0
NCU04619	hypothetical protein	221	2.9	3.43	3.68	3.57	4.03	4.43	2.72	3.16	3.17	4.14	2.86	3.5	18.97	24.27	16.07	4.47	3.87	3.26	3.336	4.01	3.016	3.5	19.77	3.866	2.30011	0	0	-0.411217	1.20977e-06	6.50962e-07	-2.3527	0	0	0.358627	6.54163e-06	1.70808e-05	0.263889	0.0018194	0.00105954	-0.147328	0.0769428	0.0885416	0.0672396	0.144538	0.419968	2.49676	0
NCU07143	6-phosphogluconolactonase	221	6.31	7.42	6.32	5.11	3.48	4.09	6.48	6.19	8.01	6.42	5.47	5.4	32.45	28.94	23.63	9.38	7.76	8.09	6.683	4.226	6.893	5.763	28.34	8.41	2.74449	0	0	0.706471	4.46002e-17	1.2113e-17	-1.75234	3.32989e-280	5.29142e-281	0.285673	1.50118e-05	4.00855e-05	-0.661632	9.02031e-15	1.95578e-15	0.0448384	0.321909	0.542658	-0.21403	0.00248721	0.00547623	2.29688	0
NCU00089	MYND domain-containing protein	221	6.44	7.93	8.58	9.91	12.41	13.53	7.48	6.97	9.24	4.76	5.77	5.99	26.66	30.03	23.9	4.8	6.78	6.9	7.65	11.95	7.896	5.506	26.863	6.16	1.16406	4.16884e-232	2.74624e-232	-0.607669	3.90137e-35	6.46151e-36	-2.12768	0	0	-0.355947	2.61377e-10	5.57753e-10	0.648487	3.60028e-39	4.34606e-40	0.040818	0.282027	0.452536	-0.464194	4.17629e-15	5.10395e-15	2.27675	0
NCU08986	hypothetical protein	221	9.47	8.93	7.84	13.96	9.35	11.16	10.85	8.95	17.54	19.88	6.31	7.54	50.7	62.78	47.97	14.89	15.61	11.41	8.746	11.49	12.446	11.243	53.816	13.97	2.23476	0	0	0.112704	0.0653698	0.0870253	-1.94538	0	0	0.17667	0.00154273	0.00479259	0.400329	8.28815e-08	2.7061e-08	0.513033	1.58361e-12	3.62391e-13	0.375599	1.25977e-07	2.05068e-07	2.25949	0
NCU04618	hypothetical protein	221	6.45	3.26	2.39	8.99	8.67	6.27	6.68	3.94	3.45	6.93	4.36	4.16	23.44	28.44	18.12	6.29	4.89	5.44	4.033	7.976	4.69	5.15	23.333	5.54	1.54735	0	0	-0.766735	2.04288e-40	3.09118e-41	-2.07373	0	0	0.240356	4.31321e-05	0.000118681	0.984524	5.48636e-61	4.65577e-62	0.217789	0.00190372	0.00127468	0.352831	5.78021e-08	9.24427e-08	2.17904	0
NCU00285	hypothetical protein	221	12.27	9.93	4.57	23.15	17.58	11.1	14.09	9.03	7.19	12.44	17.14	8.24	51.44	85.86	31.08	26.6	16.09	11.73	8.923	17.276	10.103	12.606	56.126	18.14	1.70437	0	0	-0.78625	1.56814e-88	1.28528e-89	-1.65132	0	0	0.839296	1.51173e-103	1.0319e-103	0.926976	1.27491e-116	6.35614e-118	0.140726	0.00311988	0.00221374	0.477382	4.20827e-28	3.81809e-28	2.15396	0
NCU02257	protein-tyrosine phosphatase 2	221	6.19	7.33	7.86	8.91	12.28	13.72	8.16	9.47	10.79	7.2	8.23	7.67	32.01	40.58	28.59	7.92	8.26	8.55	7.126	11.636	9.473	7.7	33.726	8.243	1.53339	0	0	-0.297879	1.68528e-10	6.42423e-11	-2.03215	0	0	-0.200891	1.97158e-05	5.30922e-05	0.707569	2.35357e-46	2.49158e-47	0.40969	9.45592e-15	1.86269e-15	0.111096	0.0168368	0.0407131	2.12986	0
NCU06995	hypothetical protein	221	8.91	8.93	9.91	13.78	13.62	15.22	7.91	8.59	14.12	12.44	12.59	12.14	60.98	50.68	48.19	14.72	8.95	12.41	9.25	14.206	10.206	12.39	53.283	12.026	1.90565	9.57815e-243	6.12764e-243	-0.477067	7.11273e-08	3.37539e-08	-2.14674	1.89541e-282	2.99224e-283	0.235984	0.0027701	0.00881206	0.619138	1.11208e-11	2.78869e-12	0.14207	0.112882	0.139666	0.420714	2.54124e-06	4.45821e-06	2.10408	1.43704e-275
NCU03840	hypothetical protein	221	2.58	3.18	3.57	4.93	4.77	4.31	3.55	3.18	3.86	4	3.74	3.68	14.53	18.26	14.8	4.43	3.66	4.16	3.11	4.67	3.53	3.806	15.863	4.083	1.76236	1.75681e-224	1.17771e-224	-0.403939	8.61369e-07	4.54511e-07	-1.95694	7.10096e-258	1.22918e-258	0.20936	0.00357128	0.0114707	0.586785	5.1687e-12	1.27639e-12	0.182846	0.0388294	0.0391128	0.290615	0.000408781	0.000838981	2.05853	1.69577e-275
NCU05569	hypothetical protein	221	3.45	2.06	2.05	5.11	3.09	2.72	5.21	2.91	4.93	4.04	3.71	2.16	16.45	14.05	7.97	5.58	3.75	3.26	2.52	3.64	4.35	3.303	12.823	4.196	1.81573	1.5091e-194	1.10485e-194	0.257198	0.0015002	0.00127216	-1.61133	2.83764e-164	6.58205e-165	-0.0527955	0.121179	0.493152	0.532444	1.95346e-08	6.05484e-09	0.789642	1.12369e-18	1.84545e-19	0.39194	1.59237e-05	2.93451e-05	1.95624	1.91957e-214
NCU04924	hypothetical protein similar to phosphatidyl synthase(cut-1)	221	94.43	80.47	74.42	114.32	124.23	108.28	92.59	89.32	92.83	82	79	63.87	299.83	338.99	216.65	123.94	110.2	111.32	83.106	115.61	91.58	74.956	285.156	115.153	1.30389	0	0	-0.33626	1.80663e-109	1.21351e-110	-1.30759	0	0	0.332555	5.87651e-108	3.90953e-108	0.476457	4.65563e-208	1.34327e-209	0.140197	5.3275e-17	9.41132e-18	-0.1479	6.55067e-18	7.40039e-18	1.92824	0
NCU07190	glycosylhydrolase family 6-3(gh6-3)	221	3.25	2.43	3.12	3	2.89	3.02	3.25	2.28	2.26	3.59	2.95	3.78	10.79	18.53	9.45	3.45	3.45	3.35	2.933	2.97	2.596	3.44	12.923	3.416	2.12031	4.79035e-175	3.74988e-175	-0.194495	0.062601	0.082732	-1.91931	1.61692e-153	3.90166e-154	0.3955	9.16336e-05	0.000258792	0.0172494	0.473837	0.873969	-0.177246	0.0957959	0.114868	0.228058	0.0124821	0.0295884	1.90951	1.39308e-152
NCU05277	hypothetical protein	221	55.09	110.1	97.65	118.13	157.06	174.5	81.36	68.53	86.26	210.54	96.52	82.18	505.43	529.23	399.73	220.41	160.09	104.42	87.613	149.896	78.716	129.746	478.13	161.64	1.67169	0	0	-0.929817	1.58493e-118	1.01079e-119	-1.56371	0	0	1.0378	5.48136e-154	2.92417e-154	0.774281	7.22597e-87	4.50704e-88	-0.155536	0.00105798	0.000665379	0.565405	1.79108e-44	1.27987e-44	1.88057	0
NCU08842	hypothetical protein	221	5.49	5.76	4.56	4.75	2.89	3.86	4.43	4.78	3.66	9.23	5.61	4.74	25.44	23.72	22.09	8.73	5.64	6.22	5.27	3.833	4.29	6.526	23.75	6.863	2.63112	0	0	0.164096	0.089178	0.125749	-1.78951	9.62635e-192	2.03959e-192	0.67752	1.35384e-13	2.58418e-13	-0.460876	1.46612e-05	6.02798e-06	-0.29678	0.00374253	0.00270205	0.307558	0.000276593	0.000559061	1.86269	1.47108e-202
NCU11211	hypothetical protein	221	1.77	2.3	1.57	5.02	7.12	6.18	1.38	1.52	0.93	2.26	1.43	1.67	6.22	7.49	5.62	2.01	1.23	1.18	1.88	6.106	1.276	1.786	6.443	1.473	0.0755745	0.103887	0.468863	-2.26064	1.35626e-46	1.8516e-47	-2.12703	4.84917e-46	2.60548e-46	0.20919	0.0885541	0.347985	1.6984	3.3367e-32	4.53048e-33	-0.562247	0.00913978	0.00732141	-0.0775165	0.220957	0.687677	1.85149	1.01166e-38
NCU03388	stomatin family protein	221	35.74	38.35	17.84	103.73	90.65	89.7	46.97	47.38	36.68	27.91	19.76	26.4	82.82	115.7	65.06	36.18	46.26	24.28	30.643	94.693	43.676	24.69	87.86	35.573	-0.109291	2.48446e-08	7.23116e-08	-1.11634	0	0	-1.30355	0	0	-0.296501	4.35428e-22	6.74669e-22	1.62774	0	0	0.511396	2.65753e-56	1.67495e-57	-0.312316	2.32538e-17	2.67949e-17	1.83076	0
NCU05571	hypothetical protein	221	4.37	2.52	4.17	3.99	5.62	4.49	4.5	2.43	2.2	4.68	3.51	2.77	15.91	13.63	9.22	4.73	3	3.28	3.686	4.7	3.043	3.653	12.92	3.67	1.45678	2.54773e-57	3.67135e-57	-0.629303	2.81387e-06	1.57961e-06	-1.81415	3.17734e-77	1.2067e-77	0.271926	0.0148455	0.0511746	0.351832	0.00720648	0.00487404	-0.277472	0.04482	0.0463824	-0.0124891	0.28458	0.925238	1.8211	1.07383e-77
NCU00473	hypothetical protein	221	48.96	57.13	33.32	49.98	29.39	41.27	57.02	53.39	62.41	58.55	36.58	34.15	160.42	161.86	133.82	63.72	52.46	42.44	46.47	40.213	57.606	43.093	152.033	52.873	1.91745	0	0	0.518648	4.85839e-86	4.05273e-87	-1.52295	0	0	-0.124148	1.64534e-07	3.95502e-07	-0.208884	1.91871e-13	4.39217e-14	0.309764	1.62508e-33	1.60427e-34	-0.109368	3.07201e-05	5.77243e-05	1.81793	0
NCU00717	DUF1212 domain membrane protein	221	6.3	6.31	5.39	7.37	6.78	7.7	6.98	6.93	8.26	4.68	5.51	5.87	17.06	21.79	17.21	6.43	7.81	8.19	6	7.283	7.39	5.353	18.686	7.476	1.35834	0	0	0.0211013	0.308402	0.587435	-1.32207	0	0	0.0151629	0.164151	0.694802	0.279944	3.32248e-11	8.52189e-12	0.301045	7.38422e-13	1.64309e-13	-0.165173	9.77518e-05	0.000190647	1.80345	0
NCU07316	hypothetical protein	221	2.91	5.7	0.12	3.85	2.76	2.23	4.46	5.12	5.28	1.73	2.77	0.45	4.43	8.3	4.53	1.98	5.87	2.71	2.91	2.946	4.953	1.65	5.753	3.52	0.9639	1.29612e-15	3.16012e-15	0.748458	8.00527e-09	3.52911e-09	-0.709522	1.04519e-09	1.31531e-09	-0.494079	1.72401e-05	4.62431e-05	0.0176412	0.48387	0.903033	0.766099	5.51444e-09	1.6755e-09	-0.820525	5.65143e-07	9.51603e-07	1.80207	4.63803e-37
NCU00821	sugar transporter	221	14.84	17.15	12.74	26.66	20.17	15.91	20.59	14.49	12.14	22.71	9.61	11.32	53.44	49.52	43.15	20.53	12.77	14.71	14.91	20.913	15.74	14.546	48.703	16.003	1.21864	0	0	-0.409988	4.55447e-26	9.10041e-27	-1.60499	0	0	0.0236398	0.136221	0.56354	0.487782	2.48119e-35	3.19518e-36	0.077794	0.0566996	0.0617886	-0.0358811	0.138272	0.398444	1.74231	0
NCU02184	chitinase-1(chit-1)	221	8.33	5.93	7.15	27.96	10.32	7.73	26.85	17.2	23	13.68	10.74	8.85	36.29	40.29	33.84	14.68	15.17	13.38	7.136	15.336	22.35	11.09	36.806	14.41	1.25651	0	0	0.535743	2.72897e-99	2.01173e-100	-1.34812	0	0	-0.627354	1.5494e-132	9.12282e-133	1.10778	2.96455e-238	7.35854e-240	1.64352	0	0	0.631903	2.28773e-67	1.27012e-67	1.73238	0
NCU04440	hypothetical protein	221	3.02	3.11	3.2	3.5	5.25	4.72	3.09	3.13	3.22	3.65	2.95	3.34	11.62	11.2	10.23	3.87	3.17	3.51	3.11	4.49	3.146	3.313	11.016	3.516	1.29427	4.1515e-136	3.74942e-136	-0.511292	1.98129e-12	6.78869e-13	-1.64622	1.96449e-193	4.12826e-194	0.159342	0.0104048	0.0351711	0.530225	4.94449e-13	1.14969e-13	0.0189333	0.419983	0.808242	0.0923673	0.0844404	0.23062	1.73213	7.50957e-208
NCU04285	hypothetical protein	221	4.6	4.15	6	6.44	8.63	13.36	2.46	3.62	2.78	4.69	6.27	5.91	18.98	19.35	17.68	5.77	3.08	3.84	4.916	9.476	2.953	5.623	18.67	4.23	0.976176	1.4896e-62	2.04669e-62	-1.68075	1.66317e-72	1.62935e-73	-2.14015	1.78118e-195	3.72455e-196	0.51678	2.03657e-06	5.16093e-06	0.946962	2.94749e-30	4.12709e-31	-0.733791	6.96853e-11	1.80561e-11	0.191633	0.0163567	0.0394175	1.73151	6.20264e-148
NCU07876	PH domain-containing protein	221	7.38	6.55	6.64	7.19	7.59	7.87	6.36	5.41	6.01	10.53	7.16	9.01	30.14	26.8	27.38	10.59	7.64	9.25	6.856	7.55	5.926	8.9	28.106	9.16	1.89492	0	0	-0.349903	1.95956e-08	8.89054e-09	-1.6167	0	0	0.628129	1.7084e-27	2.38326e-27	0.139269	0.0224424	0.0176405	-0.210634	0.00114429	0.000725601	0.375794	1.82087e-11	2.51491e-11	1.6584	0
NCU04092	N-acylethanolamine amidohydrolase	221	43.34	41.36	28.52	41.05	33.16	33.11	43.39	38.7	39.31	32.63	33.94	27.61	108.31	108.45	80.48	37.37	38.26	31.29	37.74	35.773	40.466	31.393	99.08	35.64	1.46834	0	0	0.177743	2.47016e-13	8.19422e-14	-1.47448	0	0	-0.183884	6.4723e-15	1.18809e-14	-0.0770815	0.00244209	0.00146725	0.100661	3.80268e-05	1.816e-05	-0.26614	2.28509e-26	2.13133e-26	1.6574	0
NCU09958	hypothetical protein	221	4.95	4.04	4.27	4.62	4.23	4.13	4.91	4.35	4.11	6.29	3.02	3.59	13.86	14.28	12.39	4.61	4.77	4.14	4.42	4.326	4.456	4.3	13.51	4.506	1.64097	1.24612e-143	1.09254e-143	0.0417628	0.321746	0.622058	-1.58184	8.00998e-136	2.11585e-136	0.0173612	0.192944	0.83598	-0.0291502	0.42366	0.731458	0.0126126	0.443699	0.881044	-0.0378158	0.212142	0.656594	1.64963	2.83387e-144
NCU04260	oxidoreductase domain-containing protein	221	10.61	8.82	6.8	9.02	8.27	7.42	9.49	7.58	7.69	8.64	7.43	6.45	21.13	26.67	22.54	8.14	9.97	8.43	8.743	8.236	8.253	7.506	23.446	8.846	1.50833	1.0403e-152	8.81335e-153	0.00310349	0.441757	0.966669	-1.40553	4.14162e-137	1.08111e-137	0.0996946	0.0461421	0.171777	-0.0858583	0.193986	0.241083	-0.0827548	0.18532	0.258009	-0.219654	0.00156538	0.00337987	1.64212	4.33548e-172
NCU06203	hypothetical protein	221	107.28	100.44	70.3	96.45	94.93	95.27	91.26	92.28	88.68	119.05	105.94	113.43	351.5	367.25	336.07	123.56	105.88	120.83	92.673	95.55	90.74	112.806	351.606	116.756	1.87819	0	0	-0.0746176	7.98555e-06	4.73262e-06	-1.58985	0	0	0.362966	6.46906e-121	4.00812e-121	0.0443896	0.00896469	0.00622485	-0.030228	0.0597811	0.0657758	0.283066	1.2779e-73	6.74683e-74	1.63952	0
NCU03747	hypothetical protein	221	40.55	41.41	31.26	41.84	70.08	54.46	36.36	38.65	32.59	38.33	23.67	28.33	95.53	95.64	88.59	35.05	24.38	28.28	37.74	55.46	35.866	30.11	93.253	29.236	0.747934	4.90841e-265	2.99767e-265	-0.628974	1.24786e-116	8.07926e-118	-1.6727	0	0	-0.295788	1.4675e-20	2.34298e-20	0.555664	2.08254e-93	1.21941e-94	-0.0733099	0.0166073	0.0145638	-0.326484	2.36267e-25	2.24347e-25	1.63008	0
NCU00972	arabinogalactan endo-1,4-beta-galactosidase	221	19.59	15.46	16.82	19.04	23.58	18.83	14.86	14.86	8.35	21.03	15.36	14.4	68.85	49.41	36.02	23	16.59	15.64	17.29	20.483	12.69	16.93	51.426	18.41	1.3265	1.59563e-249	1.00144e-249	-0.6906	1.49806e-34	2.51381e-35	-1.48123	6.01499e-294	9.2875e-295	0.535874	4.58143e-21	7.24851e-21	0.244714	5.28587e-06	2.07153e-06	-0.445886	7.86214e-14	1.63221e-14	-0.0306058	0.188261	0.571353	1.60182	0
NCU05208	hypothetical protein	221	3.97	3.91	4.08	5.45	7.22	6.69	3.82	3.67	3.77	7.15	4.55	5.45	17.91	18.17	15.54	6.35	5.81	5.78	3.986	6.453	3.753	5.716	17.206	5.98	1.41402	4.14958e-231	2.74231e-231	-0.781579	6.59396e-34	1.12248e-34	-1.52413	1.16428e-257	2.0194e-258	0.671474	2.78473e-25	4.03881e-25	0.695018	1.02007e-27	1.51271e-28	-0.0865611	0.168065	0.22776	0.520367	6.80233e-16	8.12813e-16	1.58867	8.68947e-274
NCU14069	ncRNA	221	2.51	2.12	1.74	3.35	2.5	2.73	3.26	3.63	2.58	4.09	2.96	2.2	9.91	8.91	8.84	3.8	2.28	3.5	2.123	2.86	3.156	3.083	9.22	3.193	1.68754	2.94696e-32	5.5082e-32	0.142591	0.250619	0.446117	-1.53072	7.21491e-28	5.22542e-28	0.0142349	0.213086	0.937701	0.428717	0.0433598	0.0380741	0.571308	0.00601084	0.00458957	0.538209	0.00356787	0.0079514	1.57805	4.19047e-29
NCU03641	glycosylhydrolase family 3-1(gh3-1)	221	24.21	22.1	17.76	37.26	36.21	38.7	26.87	25.18	15.24	28.93	24.22	22.11	74.9	76.36	71.25	37.39	33.41	31.69	21.356	37.39	22.43	25.086	74.17	34.163	0.986597	0	0	-0.737784	3.87094e-179	1.68022e-180	-1.11773	0	0	0.606654	3.83278e-117	2.42266e-117	0.808299	2.30826e-209	6.56201e-211	0.0705154	0.0192349	0.0172853	0.231507	7.86689e-16	9.43118e-16	1.56339	0
NCU11041	hypothetical protein	221	16.96	18.97	12.94	20.85	19.54	19.52	19.13	18.34	19.91	17.35	16.92	13.31	44.41	59.88	36.36	20.07	26.21	15.64	16.29	19.97	19.126	15.86	46.883	20.64	1.22991	3.54949e-208	2.48438e-208	-0.0625418	0.136891	0.210025	-1.18279	2.59026e-195	5.42535e-196	0.109654	0.00799658	0.0266999	0.294123	4.70491e-08	1.50522e-08	0.231581	2.21832e-05	1.02663e-05	-0.0390489	0.161722	0.47799	1.56308	3.16624e-298
NCU03157	hypothetical protein	221	1.04	1.61	1.95	1.27	2.07	2.07	1.27	1.15	2.53	2.76	2.07	2.65	6.36	7.51	8.2	1.15	0.81	2.19	1.533	1.803	1.65	2.493	7.356	1.383	2.02674	1.89264e-22	4.07503e-22	-0.131338	0.337367	0.666024	-2.41168	6.92578e-27	5.10473e-27	-0.253601	0.108406	0.435593	0.233516	0.306271	0.451063	0.102178	0.399549	0.747064	0.700229	0.00623391	0.014257	1.56002	6.62175e-16
NCU02046	hypothetical protein	221	28.59	14.71	11.52	66.74	73.21	41.88	27.9	15.25	15.22	16.31	14.77	13.53	49.48	46.33	32.46	14.29	14.45	14.81	18.273	60.61	19.456	14.87	42.756	14.516	-0.504598	1.99236e-128	1.87301e-128	-1.63981	0	0	-1.55797	0	0	-0.422759	2.45099e-31	3.22583e-31	1.73084	0	0	0.0910294	0.00990545	0.00803545	-0.296819	5.52046e-16	6.57467e-16	1.52306	0
NCU00586	non-anchored cell wall protein-6(ncw-6)	221	12.51	17.43	20.63	8.74	13.47	22.18	11.42	19.27	17.87	19.1	16.4	15.98	48.79	52.74	46.56	28.8	26.61	26.78	16.856	14.796	16.186	17.16	49.363	27.396	1.74378	0	0	0.134329	0.00659326	0.00645279	-0.851851	1.88205e-155	4.50885e-156	0.757597	8.04615e-72	6.78893e-72	-0.189357	0.000217654	0.00010662	-0.0550283	0.18015	0.248818	0.0395269	0.138732	0.39992	1.51489	0
NCU02307	hypothetical protein	221	11.73	12.65	6.07	13.4	16.99	12.58	11.09	8.69	8.87	11.43	10.6	9.49	26.54	35.94	27.31	12.1	12.88	10.56	10.15	14.323	9.55	10.506	29.93	11.846	1.062	0	0	-0.585221	1.40965e-54	1.70913e-55	-1.33654	0	0	0.31068	1.09061e-15	1.95844e-15	0.497196	8.68587e-41	1.01534e-41	-0.0880251	0.0311991	0.0303273	0.0489581	0.08005	0.21754	1.51024	0
NCU07000	hypothetical protein	221	11.71	10.96	12.47	12.31	14.56	12.77	11.18	11.52	11.13	19.2	15.11	19.28	49.69	53.87	48.62	17.62	14.39	18.14	11.713	13.213	11.276	17.863	50.726	16.716	1.93937	0	0	-0.228829	6.77306e-06	3.97791e-06	-1.60094	0	0	0.567264	6.13266e-34	7.72329e-34	0.174136	0.000735241	0.000396821	-0.0546924	0.199756	0.284695	0.608278	1.74173e-40	1.30948e-40	1.50523	0
NCU04834	phytochrome-1(phy-1)	221	3.08	4.13	3.28	3.31	3.86	4.41	2.96	2.96	3.54	4.35	4.69	4.66	10.85	14.28	13.54	4.44	4.85	4.91	3.496	3.86	3.153	4.566	12.89	4.733	1.73692	0	0	-0.291241	2.82241e-07	1.41933e-07	-1.44437	0	0	0.583787	9.33449e-29	1.28063e-28	0.143073	0.011256	0.00801167	-0.148168	0.0109158	0.00899561	0.383754	9.45315e-14	1.20338e-13	1.49624	0
NCU09729	hypothetical protein	221	3.1	2.27	2.75	4.34	4.68	5.33	2.34	1.99	2.42	4.49	3.44	4.14	12.42	11.04	10.44	4.51	3.37	4.65	2.706	4.783	2.25	4.023	11.3	4.176	1.23939	5.05043e-110	5.22242e-110	-1.08945	2.12697e-38	3.31126e-39	-1.4349	1.00833e-136	2.63908e-137	0.893942	1.8813e-25	2.71857e-25	0.823092	2.3042e-24	3.74941e-25	-0.266357	0.00702521	0.00547995	0.57307	3.63029e-12	4.88658e-12	1.48941	1.49009e-144
NCU06625	cysteine dioxygenase	221	3.16	4.13	5.55	4.9	4.14	5.32	3.76	4.1	6.01	3.09	3.56	3.35	11.07	8.84	8.13	2.46	2.32	3.57	4.28	4.786	4.623	3.333	9.346	2.783	0.963096	2.93976e-37	5.15336e-37	-0.0509673	0.301938	0.572119	-1.74733	1.1307e-89	3.90276e-90	-0.733271	6.63227e-13	1.29084e-12	0.162136	0.0791878	0.0780354	0.111169	0.17001	0.230818	-0.361452	0.00016772	0.000332694	1.48668	1.75315e-71
NCU07618	hypothetical protein	221	3.67	2.93	1.8	5.54	6.01	4.27	2.83	2.67	2.99	4.59	3.36	4.17	11.98	11.91	9.88	3.92	3.61	3.22	2.8	5.273	2.83	4.04	11.256	3.583	1.09196	2.7732e-182	2.11084e-182	-0.897968	2.38483e-62	2.59657e-63	-1.65021	0	0	0.339718	3.56951e-09	7.98788e-09	0.914846	3.86476e-64	3.17308e-65	0.0168777	0.412786	0.787583	0.529883	2.25736e-20	2.39897e-20	1.47692	4.18147e-290
NCU01483	hypothetical protein	221	118.84	122.54	86.63	154.29	84.22	97.36	151.66	129.08	147.64	108.79	91.13	88.15	289.43	277.69	227.15	117.94	108.82	105.93	109.336	111.956	142.793	96.023	264.756	110.896	1.24073	0	0	0.351126	4.56039e-50	5.86103e-51	-1.25478	0	0	-0.365182	1.04311e-54	1.0151e-54	0.0338026	0.152323	0.176476	0.384928	5.50324e-59	3.3069e-60	-0.187978	3.59812e-13	4.66542e-13	1.46251	0
NCU08709	hypothetical protein	221	10.2	11.07	10.27	13.2	12.09	13.11	11.14	9.9	11.09	12.67	10.4	10.85	31.07	37.77	24.69	13.82	11.47	11.78	10.513	12.8	10.71	11.306	31.176	12.356	1.28258	0	0	-0.257628	4.38902e-11	1.61774e-11	-1.33435	0	0	0.205865	4.07367e-08	9.52762e-08	0.283982	6.30445e-13	1.47393e-13	0.0263547	0.308106	0.511713	0.104323	0.00380313	0.0084921	1.46224	0
NCU05477	hypothetical protein	221	4.96	3.59	2.47	5.06	3.02	3.98	2.99	4.03	6.74	2.86	3.25	3.03	7.62	8.9	8.52	5.47	6.24	4.7	3.673	4.02	4.586	3.046	8.346	5.47	1.05306	2.24087e-33	4.11628e-33	0.191073	0.0478184	0.0607143	-0.609731	6.26029e-14	6.59732e-14	0.252259	0.00237032	0.00749469	0.129537	0.186672	0.229222	0.32061	0.00296158	0.00208603	-0.272528	0.00790209	0.0182844	1.45513	1.31967e-53
NCU05929	hypothetical protein	221	2.73	2.68	2.19	6.22	7.39	5.38	1.26	1.64	0.72	3.55	3.59	2.8	8.36	11.02	7.75	3.95	2.01	1.98	2.533	6.33	1.206	3.313	9.043	2.646	0.513279	9.60015e-11	2.61276e-10	-2.39193	4.59022e-70	4.60818e-71	-1.77277	1.46995e-68	6.01011e-69	1.13243	5.81223e-12	1.16702e-11	1.32006	1.77126e-31	2.42376e-32	-1.07187	7.38624e-10	2.08404e-10	0.385611	0.00151287	0.00325944	1.44773	1.09307e-51
NCU16875	hypothetical protein	221	13.13	16.22	14.58	9.34	7.56	10.71	10.64	9.1	8.34	13.96	12.75	10.38	34.97	35.18	31.07	16.09	9.32	11.01	14.643	9.203	9.36	12.363	33.74	12.14	1.87293	5.28785e-112	5.40373e-112	0.0242933	0.395656	0.832114	-1.47433	8.20722e-80	3.06298e-80	0.374298	0.000162176	0.000465273	-0.670309	2.30332e-10	6.16193e-11	-0.646015	8.50755e-10	2.41003e-10	-0.244896	0.00448865	0.0100952	1.44751	8.97355e-78
NCU09562	hypothetical protein	221	1.16	1.51	1.4	12.69	15.56	12.82	7.66	4.59	8.98	8.47	5.86	5.58	22.24	19.07	11.99	7.11	14.75	8.78	1.356	13.69	7.076	6.636	17.766	10.213	0.374747	1.08024e-11	2.86983e-11	-0.953048	1.81971e-40	2.74907e-41	-0.798629	2.07165e-39	1.22212e-39	0.529166	1.93699e-12	3.82028e-12	3.33191	2.15701e-211	6.0405e-213	2.37887	5.15399e-78	2.39845e-79	2.28667	6.87082e-71	3.69154e-71	1.42	7.99565e-98
NCU08966	hypothetical protein	221	6.57	7.65	7.67	6.84	8.51	8.28	5.61	6.03	6.4	9.61	8.29	10.38	21.57	32.19	20.63	8.28	7.54	8.35	7.296	7.876	6.013	9.426	24.796	8.056	1.64719	0	0	-0.386081	6.74885e-16	1.96548e-16	-1.61571	0	0	0.417559	2.28949e-19	3.76109e-19	0.10916	0.0191941	0.0147409	-0.276921	2.20315e-08	7.07228e-09	0.366998	8.73286e-18	9.89692e-18	1.38935	0
NCU01944	hypothetical protein	221	4.21	4.02	3.97	6.45	6.53	5.83	5.11	3.58	4.35	7.16	4.62	4.5	14.98	14.51	13	7.72	5.11	5.15	4.066	6.27	4.346	5.426	14.163	5.993	1.17303	2.76206e-133	2.531e-133	-0.528799	5.16392e-16	1.48512e-16	-1.23873	1.46428e-144	3.67527e-145	0.463101	4.46534e-13	8.66297e-13	0.625445	4.50787e-21	7.90905e-22	0.0966459	0.135525	0.17561	0.415739	5.14159e-10	7.49179e-10	1.38274	3.76335e-171
NCU00247	hypothetical protein	221	3.1	4.36	3.83	3.84	3.41	5.11	4.37	4.4	4.15	6.23	4.26	6.13	11.99	14.7	16.43	6.18	5.86	7.31	3.763	4.12	4.306	5.54	14.373	6.45	1.80055	2.55341e-75	3.20644e-75	0.0638174	0.324948	0.629824	-1.15498	2.33688e-39	1.38021e-39	0.581752	3.65537e-07	8.92734e-07	0.130916	0.24884	0.339294	0.194733	0.11996	0.150455	0.557271	6.58311e-06	1.18535e-05	1.3742	3.7302e-51
NCU04847	cyclin	221	36.31	45.78	48.12	58.24	74.91	66.82	66.06	58.08	56.46	84.42	71.04	75.19	204.32	203.38	187.14	97.62	64.84	78.04	43.403	66.656	60.2	76.883	198.28	80.166	1.57119	0	0	-0.147355	2.57676e-16	7.31064e-17	-1.30581	0	0	0.412736	5.72004e-132	3.37344e-132	0.618755	7.42225e-227	1.96831e-228	0.471399	1.95403e-125	4.94391e-127	0.823852	0	0	1.36609	0
NCU00046	leucine Rich Repeat domain-containing protein	221	19.05	24.08	20.29	21	26.04	25.76	20.63	20.93	25.27	25.91	26.15	28.88	66.12	78.41	64.53	24.62	24.48	29.23	21.14	24.266	22.276	26.98	69.686	26.11	1.51831	0	0	-0.12169	2.2847e-06	1.26815e-06	-1.40999	0	0	0.230006	6.61633e-21	1.04998e-20	0.195761	6.47199e-14	1.4568e-14	0.0740707	0.0057379	0.00435914	0.348248	1.06269e-44	7.55569e-45	1.36582	0
NCU02246	hypothetical protein	221	3.05	1.71	1.44	6.31	4.39	3.76	3.22	2.22	2.39	5.23	3.84	5.23	12.07	12.13	12.55	3.27	3.37	4.56	2.066	4.82	2.61	4.766	12.25	3.733	1.34464	6.19876e-160	5.09124e-160	-0.885743	8.03014e-33	1.38254e-33	-1.71358	4.3386e-227	8.15601e-228	0.516806	1.86577e-11	3.81803e-11	1.22142	1.40801e-54	1.33226e-55	0.335675	0.000371437	0.000211701	1.20517	1.03443e-53	6.62117e-54	1.36089	1.94646e-162
NCU17136	hypothetical protein	221	7.02	7.92	7.96	5.46	8.31	8.9	6.12	7.54	5.01	10.28	9.05	12.12	19.9	32.4	27.83	12.72	10.73	12.06	7.633	7.556	6.223	10.483	26.71	11.836	1.81979	1.24319e-220	8.38641e-221	-0.280678	0.000819026	0.000664737	-1.17364	2.4321e-115	7.06434e-116	0.926825	2.49351e-36	3.0227e-36	-0.0140512	0.467447	0.857735	-0.294729	0.000574769	0.000339196	0.457101	1.72469e-10	2.47227e-10	1.34864	5.00857e-143
NCU04942	methionine permease	221	9.95	5.55	8.26	13.39	11.36	12.71	9.86	8.44	16.5	9.62	4.93	5.66	14.79	23.59	12.68	7.5	12.16	7.21	7.92	12.486	11.6	6.736	17.02	8.956	0.446035	4.40361e-22	9.55345e-22	-0.106432	0.0314971	0.0375167	-0.925796	2.04833e-74	7.97068e-75	-0.373329	9.32731e-12	1.88627e-11	0.656688	1.42148e-30	1.97829e-31	0.550257	5.46329e-21	8.08381e-22	-0.233216	0.000192709	0.000384335	1.33594	3.91353e-133
NCU06425	hypothetical protein	221	36.85	33.49	23.33	30.96	21.12	26.27	39.05	26.15	35.48	27.66	18.48	16.64	56.09	54.16	46.48	27.11	22.61	19.77	31.223	26.116	33.56	20.926	52.243	23.163	0.999121	3.5902e-180	2.76492e-180	0.361541	6.49846e-20	1.57582e-20	-1.17268	1.57456e-232	2.92727e-233	-0.535097	1.19342e-40	1.36116e-40	-0.257604	3.03182e-10	8.18803e-11	0.103937	0.0067385	0.00523195	-0.577472	4.50427e-43	3.27996e-43	1.31899	2.00067e-279
NCU14110	ncRNA	221	4.5	4.39	2.49	4.09	3.81	3.94	2.54	3.61	3.99	4.44	3.86	3.36	9.8	9.83	9.2	4.76	5.04	4.82	3.793	3.946	3.38	3.886	9.61	4.873	1.28205	5.0172e-37	8.82685e-37	-0.223565	0.0660928	0.0884045	-0.979316	2.56611e-24	2.00687e-24	0.526301	8.9883e-06	2.36423e-05	0.0572174	0.393767	0.653676	-0.166348	0.156615	0.209306	0.0338702	0.248769	0.791345	1.3054	1.29973e-37
NCU00619	hypothetical protein	221	22.54	27.68	29.53	30.32	32.4	36.71	26.13	25.89	28.09	42.53	29.87	32.59	81.79	88.9	85.06	44.63	36.55	35.62	26.583	33.143	26.703	34.996	85.25	38.933	1.3613	0	0	-0.31211	5.02025e-16	1.44258e-16	-1.13007	0	0	0.543342	1.13301e-50	1.14837e-50	0.318235	1.98674e-16	4.05896e-17	0.00612432	0.44275	0.878061	0.395873	2.95359e-26	2.76755e-26	1.28366	0
NCU17167	hypothetical protein	221	1.13	1.77	1.93	1.45	1.77	2.57	0.97	2.72	1.61	2.73	2.25	2.74	5.82	6.14	6.47	2.09	2.9	2.9	1.61	1.93	1.766	2.573	6.143	2.63	1.66686	2.30577e-11	6.19259e-11	-0.128545	0.353706	0.711466	-1.22235	1.58732e-07	2.2256e-07	0.573055	0.0213026	0.0748987	0.263889	0.309834	0.458414	0.135344	0.385587	0.709818	0.677861	0.016831	0.0406932	1.25289	8.77323e-08
NCU06651	AN1-type zinc finger protein	221	134.62	144.97	106.45	173.38	196.77	161.04	184.01	174.58	163.45	156.44	177.31	124.71	372.51	422.05	293.43	249.1	262.41	203.66	128.68	177.063	174.013	152.82	362.663	238.39	1.03303	0	0	-0.0251766	0.0870964	0.122159	-0.604622	0	0	0.453586	2.32646e-197	1.06988e-197	0.460469	5.89002e-150	2.19926e-151	0.435293	7.59077e-133	1.78336e-134	0.247347	8.21752e-42	6.07222e-42	1.24615	0
NCU08868	hypothetical protein	221	14.81	13.1	13.51	19.88	23.1	22.22	14.74	12.31	14.37	16.88	14.65	17.11	35.69	42.58	38.18	16.22	12.45	16.47	13.806	21.733	13.806	16.213	38.816	15.046	0.827699	5.4464e-235	3.55047e-235	-0.642298	1.74465e-85	1.46803e-86	-1.35234	0	0	0.117654	0.000330982	0.000972495	0.643493	1.41527e-85	8.91747e-87	0.00119482	0.476912	0.973821	0.225647	8.38762e-11	1.1852e-10	1.24554	0
NCU11212	GNAT family N-acetyltransferase	221	22.32	25.34	22.07	45.29	81.62	67.37	16.59	20.15	17.35	22.91	27.55	26.28	58.84	68.97	54.07	20.8	20.18	16.22	23.243	64.76	18.03	25.58	60.626	19.066	-0.0968025	0.00169204	0.00612426	-1.84501	0	0	-1.66826	1.91779e-264	3.25331e-265	0.0799538	0.0576508	0.217534	1.47846	6.91531e-237	1.73118e-238	-0.366557	9.08886e-09	2.81903e-09	0.137187	0.00665812	0.0152749	1.24447	3.86202e-171
NCU04963	high-affinity glucose transporter	221	11.84	12.14	10.15	16.84	19.59	12.79	6.86	9.53	7.98	20.81	11.4	14.74	47.54	36.99	26.76	22.17	20.09	11.56	11.376	16.406	8.123	15.65	37.096	17.94	1.17566	1.51584e-237	9.81767e-238	-1.01433	2.81648e-83	2.45187e-84	-1.0472	6.65451e-197	1.38228e-197	1.14279	4.03239e-111	2.64194e-111	0.528278	2.02649e-27	3.03097e-28	-0.486057	9.74564e-17	1.73923e-17	0.460003	2.3226e-21	2.41423e-21	1.24394	4.0251e-259
NCU01220	BAG domain-containing protein	221	16.51	18.49	21.27	19.58	27.95	29.98	14.77	16.27	17.66	16.77	16.71	18.89	38.36	44.46	40.9	15.83	16.52	18.02	18.756	25.836	16.233	17.456	41.24	16.79	0.672752	2.84637e-193	2.08691e-193	-0.671007	1.29755e-120	8.2122e-122	-1.29567	0	0	0.0480853	0.0359239	0.131076	0.462255	5.9128e-62	4.95493e-63	-0.208753	6.11557e-11	1.5777e-11	-0.104795	0.000283216	0.000572853	1.2398	0
NCU08739	endothiapepsin	221	9.59	8.53	4.52	4.56	4.93	6.63	7.29	9.85	5.2	5.5	6.91	3.65	10.3	15.54	11.89	6.47	8.28	10.43	7.546	5.373	7.446	5.353	12.576	8.393	1.22524	1.6836e-72	2.15506e-72	0.471506	2.78517e-09	1.17111e-09	-0.582834	1.2933e-21	1.08801e-21	0.170897	0.0042342	0.0137018	-0.489471	8.54424e-10	2.39999e-10	-0.0179648	0.417367	0.800755	-0.495452	1.05835e-10	1.50156e-10	1.23122	1.30287e-72
NCU08847	hypothetical protein	221	98.98	82.14	47.71	167.81	151.32	147.73	110.96	91.97	163.41	93.75	91.99	116.98	224.73	234.74	239.65	94.07	90.29	108	76.276	155.62	122.113	100.906	233.04	97.453	0.604628	0	0	-0.413808	3.17172e-219	1.05369e-220	-1.27233	0	0	-0.253897	3.12558e-67	2.71539e-67	1.04151	0	0	0.627705	0	0	0.441542	3.5564e-164	1.19997e-164	1.2046	0
NCU00034	prenyl cysteine carboxyl methyltransferase Ste14	221	31.3	33.74	33.05	31.61	26.35	31.1	30.73	34.37	33.94	33.29	30.09	34.84	79.23	75.27	70.39	33.39	38.6	36.79	32.696	29.686	33.013	32.74	74.963	36.26	1.33679	0	0	0.151118	0.000506017	0.000396336	-1.04623	5.51153e-219	1.06281e-219	0.139439	0.000202755	0.000586664	-0.136281	0.00241015	0.00144601	0.014837	0.39069	0.721711	0.00529603	0.277406	0.899033	1.19521	3.78035e-271
NCU16589	hypothetical protein	221	5.75	5.14	4.44	5.94	8.63	5.66	4.96	4.17	2.96	5.21	4.12	3.16	10.35	10.08	7.89	5.41	3.99	3.48	5.11	6.743	4.03	4.163	9.44	4.293	0.484063	1.57971e-06	4.90217e-06	-0.743046	2.97424e-08	1.37286e-08	-1.1351	1.25492e-21	1.05529e-21	0.0920066	0.129522	0.530035	0.400658	0.00198282	0.00116691	-0.342388	0.016703	0.014659	-0.295116	0.0142317	0.0339804	1.17984	6.21294e-23
NCU09782	hypothetical protein	221	4.58	3.66	5.01	10.65	23.19	16.34	5.1	6.34	6.65	5.41	6.41	5.99	14.22	13.8	12.32	5.23	5.1	6.84	4.416	16.726	6.03	5.936	13.446	5.723	-0.317017	1.88807e-15	4.6213e-15	-1.47199	4.96017e-194	1.9365e-195	-1.23164	2.4145e-119	6.82933e-120	-0.0766687	0.0619647	0.234914	1.92138	4.29593e-282	8.84049e-284	0.449392	2.4724e-10	6.69109e-11	0.425831	5.06138e-10	7.37129e-10	1.17854	1.63673e-111
NCU02596	hypothetical protein	221	59.88	85.29	131.98	78.51	186.86	215.06	36.3	100.83	80.64	107.42	104.94	142.15	222.7	287.07	284.2	113.18	100.05	123.45	92.383	160.143	72.59	118.17	264.656	112.226	0.722666	0	0	-1.14143	0	0	-1.23719	0	0	0.626912	3.51605e-133	2.0567e-133	0.793913	3.96202e-284	8.0693e-286	-0.347521	1.74309e-37	1.52782e-38	0.35379	3.64035e-50	2.43181e-50	1.16279	0
NCU03468	MFS efflux transporter	221	2.99	2.8	3.1	5.75	8.87	8.88	3.68	3.71	5.44	1.66	2.24	2.71	5.22	5.01	4.32	2.46	2.98	3.88	2.963	7.833	4.276	2.203	4.85	3.106	-0.694448	7.96563e-21	1.76595e-20	-0.87469	4.57059e-29	8.56737e-30	-0.640777	9.74529e-12	1.11235e-11	-0.460534	8.74109e-07	2.17474e-06	1.40274	1.03815e-60	8.85391e-62	0.528046	2.25695e-07	7.95365e-08	-0.428744	0.000113813	0.00022295	1.13703	2.5154e-28
NCU05977	dihydrodipicolinate synthase	221	3.64	3.74	2.64	3.32	2.49	2	2.72	3.93	2.84	5.25	2.86	3.46	13.25	6.32	5.88	4.62	2.12	1.81	3.34	2.603	3.163	3.856	8.483	2.85	1.70293	2.5055e-88	2.91352e-88	0.28192	0.00966196	0.00986226	-1.57236	1.61983e-78	6.09574e-79	-0.151347	0.0423933	0.156435	-0.3607	0.00143667	0.000820196	-0.0787804	0.277297	0.442628	0.207897	0.0139554	0.0332907	1.13433	2.58424e-48
NCU01640	regulatory particle, non-ATPase-like-4(rpn-4)	221	36.52	47.27	48.3	33.12	34.37	56.08	33.04	44.61	48.15	34.66	42.88	33.96	66.62	102.14	72.59	54.28	50.96	47.7	44.03	41.19	41.933	37.166	80.45	50.98	0.964117	0	0	0.0255551	0.210719	0.35719	-0.657536	7.7234e-189	1.65511e-189	0.281026	9.0888e-27	1.28715e-26	-0.0961256	0.000838891	0.000457212	-0.0705706	0.0116676	0.00971799	-0.245603	2.3412e-18	2.61302e-18	1.1136	0
NCU01391	hypothetical protein	221	254.61	338.97	305.34	358.24	457.49	432.17	293.67	293.35	279.05	375.53	395.24	368.25	777.59	912.7	744.83	440.89	298.63	350.4	299.64	415.966	288.69	379.673	811.706	363.306	0.962931	0	0	-0.527225	0	0	-1.15915	0	0	0.331006	1.87809e-147	1.03173e-147	0.473117	0	0	-0.0541089	0.000106937	5.50305e-05	0.340417	5.50753e-162	1.88197e-162	1.09563	0
NCU05537	fumarylacetoacetase	221	4.8	3.47	4.1	3.77	4.69	3.97	3.79	3.78	3.54	3.85	3.05	2.68	7.25	7.24	5.9	4.07	3.23	3.61	4.123	4.143	3.703	3.193	6.796	3.636	0.71098	1.36386e-15	3.32815e-15	-0.163055	0.0858468	0.120031	-0.899783	5.91713e-22	4.93898e-22	-0.0257493	0.187931	0.812179	0.00808654	0.494254	0.936897	-0.154968	0.113112	0.140027	-0.370049	0.000338458	0.000689438	1.08911	1.61901e-29
NCU00351	cript family protein	221	18.06	20.64	19.79	18.18	22.49	25.25	14.24	16.14	17.92	21.25	19.68	20.47	43.25	43.56	43.19	21.75	18.52	18.96	19.496	21.973	16.1	20.466	43.333	19.743	0.978009	7.50811e-138	6.72942e-138	-0.449122	1.11835e-18	2.84749e-19	-1.1336	2.38575e-174	5.32739e-175	0.293535	5.02649e-09	1.1316e-08	0.172826	0.000554065	0.000292925	-0.276295	2.36998e-07	8.37341e-08	0.0693006	0.0581433	0.153696	1.08154	8.11736e-162
NCU06294	hypothetical protein	221	4.33	5.77	4.82	14.27	25.27	22.07	5.49	7.48	8.36	8.46	12.17	11.13	19.73	27.21	20.11	10.36	11.5	9.04	4.973	20.536	7.11	10.586	22.35	10.3	0.120288	2.1783e-12	5.69041e-12	-1.53067	0	0	-1.11704	0	0	0.533913	2.9681e-83	2.29873e-83	2.04649	0	0	0.515819	1.50239e-53	9.74056e-55	1.08902	3.41313e-288	8.04425e-289	1.07776	0
NCU07521	F-box/WD-40 domain containing protein-2(fwd-2)	221	10.86	10.72	14.24	10.33	12.82	15.07	10.01	10.13	10.52	18.49	14.45	15.69	34.49	35.35	32.71	16.59	12.51	15.22	11.94	12.74	10.22	16.21	34.183	14.773	1.42211	0	0	-0.318711	7.78919e-17	2.1438e-17	-1.20966	0	0	0.531155	9.26996e-49	9.58292e-49	0.0936138	0.0131986	0.00957916	-0.225097	1.1724e-08	3.68668e-09	0.439845	4.07373e-38	3.15614e-38	1.07588	0
NCU00392	hypothetical protein	221	4.67	5.47	6.81	4.82	6.96	6.03	3.61	4.51	3.93	5.85	5.68	6.59	10.93	13.12	14.06	6.05	4.69	4.39	5.65	5.936	4.016	6.04	12.703	5.043	1.09579	1.06668e-103	1.13847e-103	-0.564769	2.09929e-16	5.91017e-17	-1.33282	5.57374e-140	1.426e-140	0.327734	1.25945e-06	3.1595e-06	0.0714393	0.19815	0.249159	-0.49333	2.24874e-12	5.20696e-13	0.0948593	0.0478693	0.124369	1.07237	9.12819e-100
NCU08145	coenzyme A transferase	221	6.35	6.18	7.03	8.58	9.54	8.8	7.52	7.73	6.65	12.52	6.25	7.98	19.89	16.95	19.4	11.74	8.99	10.19	6.52	8.973	7.3	8.916	18.746	10.306	1.06177	9.67666e-103	1.03842e-102	-0.297806	3.19099e-06	1.80215e-06	-0.862262	9.48611e-73	3.75045e-73	0.497311	8.78779e-17	1.53493e-16	0.459982	3.14666e-12	7.64369e-13	0.162176	0.018306	0.016343	0.450369	1.82352e-12	2.43105e-12	1.07138	8.45802e-104
NCU00906	hypothetical protein	221	6.32	5.25	6.02	7	5.45	6.35	6.82	5.4	5.75	9.87	7.55	9.26	19.53	14.27	22.27	7.69	5.76	8.89	5.863	6.266	5.99	8.893	18.69	7.446	1.57496	8.59871e-204	6.07747e-204	-0.0649698	0.204338	0.343531	-1.32664	1.45033e-157	3.44445e-158	0.313294	7.48139e-07	1.8545e-06	0.0965201	0.14246	0.161815	0.0315502	0.364482	0.650969	0.600581	1.99827e-21	2.0721e-21	1.0709	9.03311e-113
NCU01862	SWIRM domain-containing protein FUN19	221	5.13	5.6	3.27	5.58	4.87	5.42	3.62	3.87	5.36	4.82	3.57	4.59	8.46	8.69	9.96	3.39	3.28	4.22	4.666	5.29	4.283	4.326	9.036	3.63	0.771183	2.4083e-43	3.95984e-43	-0.304868	1.01262e-05	6.11423e-06	-1.31655	5.61713e-101	1.79686e-101	-0.240496	0.000395348	0.00117055	0.180387	0.00903056	0.0062725	-0.12448	0.0657317	0.0734578	-0.110343	0.0433676	0.111827	1.06191	2.51048e-72
NCU01698	4F5 family protein	221	56.53	62.98	75.63	70.95	83.27	82.76	61.56	63.29	74.44	70.67	72.07	71.93	133.84	171.8	140.43	69.92	73.53	72.11	65.046	78.993	66.43	71.556	148.69	71.853	0.911006	0	0	-0.250184	5.83356e-24	1.23352e-24	-1.04861	0	0	0.112583	2.634e-06	6.72305e-06	0.280278	2.47891e-29	3.53935e-30	0.0300946	0.175768	0.240303	0.136707	3.53032e-08	5.58279e-08	1.05458	0
NCU01256	glutamine amidotransferase	221	22.51	26.75	26.3	24.58	25.47	28.25	22.3	24.2	29.79	29.33	26.39	28.56	53.73	61.6	59.13	28.63	28.79	28.6	25.186	26.1	25.43	28.093	58.153	28.673	1.15427	0	0	-0.0378228	0.153092	0.239817	-1.01959	0	0	0.172503	1.77093e-08	4.06864e-08	0.0513671	0.105525	0.111378	0.0135443	0.372603	0.67649	0.156558	4.60803e-07	7.7162e-07	1.04908	0
NCU08965	hypothetical protein	221	21.08	18.01	17.91	17.61	13.77	16.44	19.23	18.81	21.18	23.16	17.76	21.8	40.74	44.43	43.01	24.9	20.77	22.24	19	15.94	19.74	20.906	42.726	22.636	1.42117	0	0	0.308468	1.98799e-19	4.92194e-20	-0.916044	8.70733e-283	1.37159e-283	0.196661	8.56103e-11	1.78937e-10	-0.253113	4.14658e-13	9.59759e-14	0.055355	0.0749593	0.0856495	0.137493	8.28025e-06	1.49806e-05	1.03057	0
NCU00682	protein kinase A catalytic subunit-2(pkac-2)	221	49.79	53.76	39.34	53.14	48.96	42.83	48.67	48.39	53.63	45.38	47.79	42.75	85.92	107.25	83.7	55.35	57.77	48.96	47.63	48.31	50.23	45.306	92.29	54.026	0.932516	0	0	0.0561204	0.00964363	0.00983805	-0.771737	0	0	0.104659	3.04239e-07	7.40393e-07	0.020383	0.257211	0.355019	0.0765034	0.00074751	0.000452894	-0.0730344	0.00053543	0.0011087	1.02593	0
NCU02258	hypothetical protein	221	11.07	6.89	8.05	11.14	12.95	12.9	11.87	8.17	8.01	15.92	10.76	11.09	27.21	24.97	24.41	15.29	12.55	16.1	8.67	12.33	9.35	12.59	25.53	14.646	1.0488	6.36571e-87	7.49645e-87	-0.39946	1.03597e-08	4.60978e-09	-0.800853	1.52905e-55	7.26282e-56	0.647408	2.34747e-23	3.54917e-23	0.508628	1.04929e-12	2.48431e-13	0.109168	0.114594	0.142445	0.538111	5.68396e-15	6.9628e-15	1.01932	1.31166e-82
NCU07705	cellulose degradation regulator-1(clr-1)	221	10.03	8.88	6.6	8.14	8.4	6.61	8.14	7.27	6.7	12.26	8.93	9.91	23.31	19.26	19.61	10.83	8.58	8.76	8.503	7.716	7.37	10.366	20.726	9.39	1.42741	0	0	-0.0704352	0.0890873	0.125599	-1.14216	1.48849e-249	2.64873e-250	0.355691	2.48432e-16	4.39185e-16	-0.135672	0.00357852	0.00223961	-0.206107	1.0194e-05	4.44681e-06	0.285976	3.08728e-12	4.14239e-12	1.00576	2.65215e-203
NCU05955	Cel74a	221	6.58	5.29	4.2	6.9	5.02	4.42	6.51	5.68	5.77	4.99	4.16	5.11	9.76	9.05	9.75	4.46	4.02	4.5	5.356	5.446	5.986	4.753	9.52	4.326	0.804406	1.28159e-54	1.88807e-54	0.135937	0.0173873	0.0192051	-1.13676	5.41244e-95	1.81196e-95	-0.468288	1.4182e-14	2.63266e-14	0.024334	0.405121	0.683625	0.160271	0.00758429	0.00596916	-0.172006	0.00243476	0.00535726	1.00075	1.42895e-77
NCU06341	MFS transporter	221	9.22	6.78	8.67	10.7	10.52	11.82	7.62	7.57	7.72	7.17	9.66	9.82	16.87	16.83	18.99	7.69	7.61	11.55	8.223	11.013	7.636	8.883	17.563	8.95	0.670876	6.44098e-52	9.7372e-52	-0.528294	1.43647e-21	3.23948e-22	-0.97157	1.17924e-95	3.92332e-96	0.2276	2.71499e-05	7.3712e-05	0.42594	8.49683e-15	1.84048e-15	-0.102353	0.0714995	0.0810664	0.115975	0.0166347	0.040147	0.980841	3.1271e-97
NCU01504	calcineurin binding protein	221	80.61	100.03	130.82	119.68	146.15	170.92	126.87	90.83	91.34	160.21	78.4	99.41	262.21	209.61	195.13	131.09	65.53	79.54	103.82	145.583	103.013	112.673	222.316	92.053	0.608974	0	0	-0.499749	8.05639e-186	3.34066e-187	-1.27125	0	0	-0.162529	1.5411e-17	2.63693e-17	0.48772	1.6877e-177	5.29912e-179	-0.0120283	0.311073	0.518591	0.117221	8.94838e-11	1.26572e-10	0.979474	0
NCU07035	glycosylhydrolase family 18-9(gh18-9)	221	3.29	3.86	3.24	3.81	3.75	3.62	2.23	2.59	2.13	2.99	2.71	3.21	5.74	7.15	4.68	3.46	3.11	2.75	3.463	3.726	2.316	2.97	5.856	3.106	0.65138	6.33182e-26	1.2891e-25	-0.684453	9.4873e-18	2.50074e-18	-0.912673	2.43076e-44	1.34224e-44	0.42316	1.03877e-07	2.47197e-07	0.105444	0.125174	0.137109	-0.579009	1.7609e-12	4.04155e-13	-0.222603	0.00140718	0.00302115	0.979427	9.86146e-50
NCU08334	hypothetical protein	221	22.58	25.48	21.84	25.98	25.75	29.26	24.13	24.59	27.83	25.28	20.34	25.99	42.54	46.29	51.69	20.87	19.15	23.74	23.3	26.996	25.516	23.87	46.84	21.253	0.793368	5.44758e-295	3.11129e-295	-0.0814636	0.00139387	0.00117793	-1.13954	0	0	-0.264704	2.08115e-23	3.14151e-23	0.212614	6.21495e-16	1.29874e-16	0.131151	1.24188e-06	4.78606e-07	0.0341088	0.0734213	0.198053	0.971874	0
NCU09858	acylamide-delta3(E)-desaturase	221	8.62	6.6	8.14	8.91	7.71	6.75	9.81	7.68	6.72	13.35	10.52	10.95	25.68	21.32	21.19	12.66	11.77	13.42	7.786	7.79	8.07	11.606	22.73	12.616	1.54368	2.03881e-264	1.24622e-264	0.051368	0.217305	0.371321	-0.848541	1.67044e-102	5.30308e-103	0.643771	1.06878e-36	1.28686e-36	0.000656768	0.5098	0.990965	0.0520248	0.240762	0.36522	0.575297	6.57899e-28	5.99021e-28	0.96904	7.04675e-128
NCU04988	hypothetical protein	221	3.9	4.56	3.92	7.5	9.81	11.02	4.92	4.6	4.71	3.07	3.22	3.85	5.49	7.04	7.32	4.34	4.64	3.65	4.126	9.443	4.743	3.38	6.616	4.21	-0.515223	3.05543e-15	7.50275e-15	-0.994144	1.23703e-42	1.79681e-43	-0.650534	1.03751e-15	1.03733e-15	-0.171614	0.0148437	0.0511614	1.19514	6.72107e-57	6.15984e-58	0.200992	0.0247014	0.0230514	-0.289071	0.00125733	0.00268772	0.968983	1.53325e-29
NCU02819	high mobility group protein	221	12.87	19.47	37.36	13.4	25.87	40.17	11.9	20.83	26.43	25.88	24.87	33.94	59.11	49.59	56.75	29.51	21.79	30.62	23.233	26.48	19.72	28.23	55.15	27.306	1.05663	0	0	-0.425306	6.00657e-45	8.47706e-46	-1.01377	0	0	0.468162	6.70426e-56	6.43071e-56	0.188665	1.98266e-10	5.27884e-11	-0.236641	9.56772e-14	1.99711e-14	0.279485	5.19176e-23	5.17901e-23	0.965808	0
NCU07707	hypothetical protein	221	9.06	9.53	10.82	10.66	16.4	15.84	9.67	10.12	11.53	9.1	10.07	12.71	18.62	19.65	23.48	8.4	9.26	11.43	9.803	14.3	10.44	10.626	20.583	9.696	0.523819	6.06781e-83	7.32499e-83	-0.454125	1.77801e-44	2.52223e-45	-1.08567	4.19758e-287	6.55396e-288	-0.107723	0.000779926	0.00236024	0.545354	1.69313e-61	1.42962e-62	0.0912294	0.0117513	0.00980093	0.11561	0.000492899	0.0010171	0.953563	2.55641e-232
NCU01938	hypothetical protein	221	9.63	12.55	10.7	14.48	18.95	15.89	10.27	11.09	12.3	11.52	12.76	15	23.02	25.9	26.72	10.75	10.95	13.04	10.96	16.44	11.22	13.093	25.213	11.58	0.618074	2.78532e-101	3.01103e-101	-0.550562	1.13563e-53	1.38792e-54	-1.1205	3.08382e-275	4.99648e-276	0.0481318	0.0563994	0.212459	0.583782	2.28788e-59	2.01918e-60	0.0332202	0.256277	0.396108	0.256681	7.00321e-12	9.5346e-12	0.945175	1.22049e-208
NCU00361	pre-mRNA-splicing factor syf-2	221	9.37	18.38	25.12	12.88	17.01	20.29	10.76	14.52	19.12	16.26	12.02	19.14	27.08	29.62	33.86	15.5	10.39	15	17.623	16.726	14.8	15.806	30.186	13.63	0.849986	7.7499e-70	1.00797e-69	-0.176492	0.00241436	0.0021305	-1.14648	1.01795e-112	3.00257e-113	-0.120004	0.0137664	0.0472694	-0.0757618	0.146726	0.168559	-0.252253	1.89842e-05	8.64574e-06	-0.158712	0.00204434	0.00445941	0.932936	6.059e-81
NCU00188	autophagy protein-1(apg-1)	221	16.19	16.45	12.67	13.56	13.2	15.18	13.59	12.58	17.25	17.09	13.76	17.54	30.31	30.71	31.34	16.45	14.08	15.64	15.103	13.98	14.473	16.13	30.786	15.39	1.1372	0	0	0.049319	0.0722539	0.0979596	-0.999463	0	0	0.0884226	0.000784735	0.00237593	-0.111291	0.000319855	0.00016123	-0.0619716	0.0343537	0.0339913	0.0938228	0.000474912	0.000978621	0.932091	0
NCU11095	hypothetical protein	221	4.92	5.48	5.62	7.01	5.55	7.34	3.99	5.62	6.79	7.91	7.55	8.93	13.53	15.54	17.36	8.05	6.53	8.93	5.34	6.633	5.466	8.13	15.476	7.836	1.22088	9.82031e-106	1.03776e-105	-0.27843	0.000167054	0.000120474	-0.981499	2.14153e-74	8.34074e-75	0.517816	4.79667e-14	9.03116e-14	0.312058	4.21262e-05	1.84463e-05	0.0336272	0.366094	0.659926	0.604745	2.2147e-18	2.47104e-18	0.928197	5.30836e-68
NCU07784	SAM binding domain-containing protein	221	23.35	26.27	30.69	22.88	22.8	29.56	24.49	25.32	31.27	25.77	24.62	25.59	47.07	49	47.52	26.77	26.71	29.69	26.77	25.08	27.026	25.326	47.863	27.723	0.930825	0	0	0.107382	2.16852e-07	1.07641e-07	-0.787187	0	0	0.036255	0.018883	0.0658828	-0.0942606	8.21847e-06	3.29185e-06	0.0131219	0.307101	0.509211	-0.0809135	3.32555e-05	6.2536e-05	0.917478	0
NCU03158	alpha/beta hydrolase	221	13.1	13.15	14.46	14.38	15.23	15.4	13.52	12.73	15.49	11.15	8.63	9.83	17.39	18.9	19.53	8.75	9.15	8.49	13.57	15.003	13.913	9.87	18.606	8.796	0.309451	3.11756e-10	8.59497e-10	-0.108798	0.0366664	0.0446342	-1.08076	5.92126e-78	2.24059e-78	-0.662514	7.30554e-27	1.03285e-26	0.145142	0.0109732	0.00778945	0.0363436	0.308747	0.512965	-0.459642	2.56141e-14	3.19642e-14	0.914236	1.37137e-59
NCU02336	capsule associated protein	221	18.96	20.61	27.86	19.61	22.12	23.05	19.84	18.84	23.83	35.96	26.16	31.77	60.15	58.71	57.45	35.19	26.86	31.78	22.476	21.593	20.836	31.296	58.77	31.276	1.44307	0	0	-0.0516863	0.0706781	0.0956071	-0.909431	0	0	0.585326	4.60427e-95	3.29569e-95	-0.0579207	0.0608369	0.0570862	-0.109607	0.000601162	0.000356621	0.476739	6.19187e-66	3.49531e-66	0.908412	0
NCU09281	glycosylhydrolase 31-1(gh31-1)	221	2.91	2.45	2.27	2.45	2.58	3.01	2.83	1.93	2.57	4.17	2.95	3.09	6.39	6.93	5.83	4.37	4.01	2.9	2.543	2.68	2.443	3.403	6.383	3.76	1.25024	1.5342e-71	1.97355e-71	-0.133834	0.0927913	0.131834	-0.762765	2.72398e-32	1.8031e-32	0.62131	1.44568e-14	2.68576e-14	0.0765052	0.27256	0.384472	-0.0573293	0.313327	0.524065	0.420234	2.39357e-07	3.9532e-07	0.906512	7.57511e-43
NCU05536	hypothetical protein	221	10.34	12.68	16.1	11.77	14.19	17.02	10.87	11.73	17.02	15.8	15.1	17.3	27.78	30.75	31.75	14.17	15.23	16.54	13.04	14.326	13.206	16.066	30.093	15.313	1.06916	5.00311e-278	2.97627e-278	-0.117514	0.00164484	0.00140678	-0.974301	2.21477e-238	4.07148e-239	0.212377	2.00345e-09	4.439e-09	0.136015	0.000444064	0.000230718	0.0185004	0.353054	0.623371	0.300154	5.26136e-17	6.10968e-17	0.905024	5.4428e-211
NCU02808	hypothetical protein	221	36.8	35.77	42.03	41.59	45.42	42.22	39.18	38.05	36.87	42.39	40.06	39.03	79.8	79.03	68.71	40.94	37.25	39.46	38.2	43.076	38.033	40.493	75.846	39.216	0.814623	0	0	-0.179884	4.08651e-14	1.29913e-14	-0.950981	0	0	0.0435262	0.0195962	0.0685879	0.173514	4.39337e-13	1.01874e-13	-0.0063702	0.414008	0.79113	0.0834189	0.000214305	0.000429324	0.904718	0
NCU00929	hypothetical protein	221	2.65	3.64	5.11	3.69	5.09	5.72	3.21	3.04	3.53	5.41	5.17	6.32	11.13	10.69	9.75	6.44	4.82	5.24	3.8	4.833	3.26	5.633	10.523	5.5	1.12077	1.503e-154	1.26461e-154	-0.568465	4.78746e-23	1.03554e-23	-0.935273	8.14038e-115	2.37293e-115	0.753966	4.63885e-43	5.13241e-43	0.347201	6.85726e-10	1.91158e-10	-0.221264	0.000407486	0.000233628	0.567614	3.05779e-27	2.81699e-27	0.900362	6.70004e-108
NCU07719	isopentenyl-diphosphate delta-isomerase	221	70.52	65.47	74.17	66.26	78.93	68.91	66.76	64.93	63.18	50.08	53.35	51.8	100.09	107.57	82.06	54.2	53.67	52.49	70.053	71.366	64.956	51.743	96.573	53.453	0.434991	1.74824e-99	1.90006e-99	-0.135919	4.64924e-09	1.9955e-09	-0.852799	0	0	-0.281889	4.35239e-31	5.74507e-31	0.0269244	0.184728	0.226129	-0.108994	4.06419e-06	1.68198e-06	-0.437807	1.95025e-73	1.03106e-73	0.899723	0
NCU03885	hypothetical protein	221	18.83	20.28	17.72	20.46	16.88	20.87	16.09	15.15	20.04	23.69	20.47	22.73	39.48	40.77	43.94	22.34	20.65	22.4	18.943	19.403	17.093	22.296	41.396	21.796	1.09195	0	0	-0.183011	1.80106e-09	7.45517e-10	-0.92451	0	0	0.350453	5.39494e-34	6.79163e-34	0.0343364	0.190947	0.236132	-0.148674	1.68533e-06	6.62072e-07	0.234166	5.14886e-17	5.97719e-17	0.892122	0
NCU07534	quelling-defective-1(qde-1)	221	4.16	4.61	4.86	6.17	7.22	6.07	5.11	4.97	6.39	5.82	5.53	5.66	9.79	11.35	9.69	5.51	4.97	6.02	4.543	6.486	5.49	5.67	10.276	5.5	0.662428	2.54078e-66	3.38908e-66	-0.241672	1.62916e-07	8.00386e-08	-0.901361	5.73372e-111	1.70513e-111	0.00273921	0.216052	0.953456	0.514504	8.0825e-27	1.22603e-27	0.272833	8.74316e-08	2.97253e-08	0.319129	4.58661e-11	6.41863e-11	0.857804	2.91175e-102
NCU16534	MFS monocarboxylic acid transporter	221	22.63	22.16	20.29	19.7	18.78	21.86	19.37	20.57	20.11	26.73	21.45	23.03	43.55	44.25	40.99	27.05	24.37	23.35	21.693	20.113	20.016	23.736	42.93	24.923	1.09227	2.55909e-282	1.51156e-282	-0.00722634	0.399973	0.844102	-0.783664	3.82572e-162	8.96666e-163	0.315829	7.50773e-20	1.22178e-19	-0.108895	0.0039556	0.0025075	-0.116121	0.00190885	0.00127898	0.128961	9.78933e-05	0.000190958	0.854411	6.47642e-188
NCU02608	hypothetical protein	221	6.57	5.85	6.54	7.12	8.35	7.62	5.99	6	5.33	7.89	7.37	7.87	15	15.15	11.64	8.42	8.48	8.6	6.32	7.696	5.773	7.71	13.93	8.5	0.854165	3.34388e-38	5.78058e-38	-0.414645	9.51477e-07	5.04365e-07	-0.712293	4.78446e-28	3.45191e-28	0.556517	2.41607e-12	4.77794e-12	0.284915	0.000768555	0.000415942	-0.12973	0.109254	0.13451	0.285894	0.000198075	0.000395389	0.853186	9.9345e-38
NCU11260	hypothetical protein	221	127.3	134.61	113.36	126.5	162.82	169.41	106.3	152.39	134.71	152.96	128.26	163.2	299.76	229.92	269.65	163	93.08	142.33	125.09	152.91	131.133	148.14	266.443	132.803	0.799375	0	0	-0.221617	4.84414e-21	1.11945e-21	-1.00387	0	0	0.0171184	0.117472	0.47575	0.289997	3.08569e-34	4.06529e-35	0.0683807	0.0064772	0.00499834	0.243195	8.41588e-25	8.05157e-25	0.846178	0
NCU00651	peptide N-glycanase-1(un-7)	221	27.1	37.66	38.7	34.23	35.31	40.61	33.78	34.54	42.48	56.6	43.79	46.99	89.35	82.52	90.4	55.54	43.41	46.6	34.486	36.716	36.933	49.126	87.423	48.516	1.24998	0	0	0.0067145	0.385376	0.802365	-0.851324	0	0	0.39194	3.14371e-55	3.04266e-55	0.0848492	0.00303027	0.0018592	0.0915637	0.00120648	0.000768858	0.495752	1.32186e-84	6.4392e-85	0.839076	0
NCU10836	hypothetical protein	221	14.36	9.2	8.51	16.26	14.1	10.81	13.19	9.4	6.92	17.82	14.59	14.61	30.56	29.91	23.54	20.08	13.3	13.02	10.69	13.723	9.836	15.673	28.003	15.466	1.0283	3.2159e-191	2.38669e-191	-0.478748	1.59443e-25	3.22841e-26	-0.855123	1.79058e-140	4.57487e-141	0.651929	5.50225e-50	5.6139e-50	0.359571	2.21562e-15	4.71459e-16	-0.119177	0.0153019	0.0132151	0.5531	4.68004e-38	3.62923e-38	0.834775	5.48075e-135
NCU08867	hypothetical protein	221	4.84	3.67	2.99	4.1	3.66	3.37	4.23	3.35	3.76	3.4	2.99	2.95	6.5	5.33	4.83	4.17	3.11	3.26	3.833	3.71	3.78	3.113	5.553	3.513	0.582137	1.4138e-12	3.67689e-12	0.0287594	0.369426	0.754822	-0.661324	6.70723e-15	6.8547e-15	-0.107947	0.0650839	0.247585	-0.0491182	0.368228	0.592621	-0.0203588	0.424743	0.823542	-0.300867	0.000808203	0.00170102	0.833885	1.72239e-21
NCU07745	hypothetical protein	221	50.57	58.77	48.38	58.89	51.21	56.63	52.35	56.83	65.49	54.59	48.67	51.13	98.95	88.91	87.15	55.77	48.66	47.99	52.573	55.576	58.223	51.463	91.67	50.806	0.720481	0	0	0.0670931	5.16253e-05	3.43763e-05	-0.85074	0	0	-0.197352	7.87763e-33	1.01103e-32	0.0800477	3.78646e-06	1.46523e-06	0.147141	1.94346e-18	3.22689e-19	-0.0316572	0.0248474	0.0617035	0.832186	0
NCU07255	hypothetical protein	221	7.79	10.4	9.11	17.02	27.27	26.96	7.4	8.96	10.91	15.06	14.44	15.01	26.49	29.05	23.84	13.35	12.6	10.22	9.1	23.75	9.09	14.836	26.46	12.056	0.149559	7.16894e-07	2.19403e-06	-1.38731	2.70111e-247	7.99095e-249	-1.1314	7.35506e-200	1.50743e-200	0.405468	5.68017e-17	9.86124e-17	1.38829	2.85277e-247	6.65743e-249	0.000977734	0.477847	0.985105	0.706254	3.24749e-52	2.11237e-52	0.831597	1.43218e-120
NCU10036	golgi matrix protein	221	21.72	18.69	25.61	20.43	21.15	22.64	19.59	21.07	20.85	35.29	26.88	30.55	57.63	55.33	51.73	35.09	26.94	30.42	22.006	21.406	20.503	30.906	54.896	30.816	1.35725	0	0	-0.0621754	0.0537099	0.0694059	-0.832437	8.55927e-253	1.50828e-253	0.586992	1.4967e-78	1.19588e-78	-0.0395269	0.193427	0.240224	-0.101702	0.003841	0.00278095	0.489595	4.87628e-57	2.99893e-57	0.828133	1.04689e-250
NCU08997	repressible alkaline phosphatase	221	63.17	65.11	68.96	69.23	76.25	76.55	66.88	67.25	66.95	71.72	66.42	67.98	118.05	125.46	123.04	74.03	70.78	71.54	65.746	74.01	67.026	68.706	122.183	72.116	0.723046	0	0	-0.142787	1.60399e-12	5.4609e-13	-0.756164	0	0	0.109669	1.57648e-08	3.6128e-08	0.170659	4.88487e-17	9.77265e-18	0.0278722	0.133175	0.17156	0.0663877	0.000507105	0.00104841	0.827318	0
NCU06586	AN1 zinc finger protein	221	7.65	8.63	9.36	7.47	7.69	7.52	5.63	10.95	6.75	11.97	8.07	9.88	17.31	18.06	17.62	12.34	12	10.23	8.546	7.56	7.776	9.973	17.663	11.523	1.22305	6.29226e-90	7.25385e-90	0.0416873	0.303578	0.576185	-0.615523	3.68342e-29	2.60142e-29	0.565842	2.01954e-17	3.4614e-17	-0.177101	0.0195817	0.0150932	-0.135413	0.0561994	0.0611292	0.221915	0.000531234	0.00109982	0.824037	1.66029e-47
NCU04045	hypothetical protein	221	9.29	9.77	10.02	13.96	14.44	15.51	10.31	8.44	9.09	15.28	10.12	10.27	25.86	19.57	17.61	12.83	10.68	9.33	9.693	14.636	9.28	11.89	21.013	10.946	0.519912	3.28574e-34	5.97145e-34	-0.657588	2.6494e-35	4.36871e-36	-0.940295	2.91812e-92	9.89042e-93	0.237204	9.82467e-06	2.59178e-05	0.594576	1.459e-29	2.07385e-30	-0.0630117	0.196357	0.27821	0.294184	4.58058e-08	7.28632e-08	0.820304	1.25226e-73
NCU14023	ncRNA	221	2.69	3.09	2.61	4.09	6.24	5.44	4.24	4.14	3.17	4.57	4.69	6.06	8.62	9.18	9.23	4.84	4.01	5.26	2.796	5.256	3.85	5.106	9.01	4.703	0.775726	3.07228e-19	6.98465e-19	-0.44953	4.72603e-05	3.12405e-05	-0.936873	2.5156e-25	1.92383e-25	0.288383	0.00293919	0.00937683	0.910343	3.18318e-14	7.09083e-15	0.460813	0.000459464	0.000266024	0.867151	1.43855e-13	1.84363e-13	0.818918	1.49465e-20
NCU07491	hypothetical protein	221	66.44	95.22	93.77	100.12	95.96	125.78	126.05	89.33	106.95	182.66	121.63	143.36	275.71	255.64	254.21	169.32	120.16	118.35	85.143	107.286	107.443	149.216	261.853	135.943	1.28564	0	0	0.00144117	0.429293	0.932799	-0.945004	0	0	0.339193	2.96092e-98	2.07809e-98	0.333318	1.93867e-74	1.40251e-75	0.334759	5.02223e-75	2.47328e-76	0.80842	0	0	0.810535	0
NCU06273	hypothetical protein	221	13.44	14.47	12.33	20.21	21.56	17.94	22.85	15.9	14.69	28.76	20.91	23.54	42.34	43.71	42.35	28.49	20.6	22.49	13.413	19.903	17.813	24.403	42.8	23.86	1.10303	0	0	-0.160622	1.48867e-05	9.1691e-06	-0.84228	1.89896e-200	3.88536e-201	0.421372	3.35154e-34	4.19665e-34	0.569346	1.43345e-47	1.49318e-48	0.408725	1.12106e-23	1.47391e-24	0.862668	3.60875e-120	1.43737e-120	0.809709	1.42784e-187
NCU07749	hypothetical protein	221	2.78	5.01	2.77	5.73	4.68	3.81	4.68	2.76	3.98	5.02	4.51	3.47	5.75	7.31	9.57	5.9	4.51	4.69	3.52	4.74	3.806	4.333	7.543	5.033	0.668712	0.000252067	0.000867374	-0.316172	0.122588	0.183799	-0.583596	0.00166405	0.00318006	0.401289	0.0244249	0.0868751	0.42767	0.0791008	0.0779328	0.111498	0.367464	0.66334	0.297871	0.0841863	0.229866	0.798511	5.7643e-05
NCU04112	hypothetical protein	221	6.3	8.22	6.27	7.31	8.81	9.7	5.54	7.81	10.07	10.86	8.82	10.87	15.24	19.65	18.24	9.12	8.24	9.06	6.93	8.606	7.806	10.183	17.71	8.806	1.03876	2.50854e-267	1.52937e-267	-0.141395	0.000145494	0.000103797	-1.00738	9.48141e-254	1.6675e-254	0.172771	7.47126e-07	1.85163e-06	0.313389	3.38956e-16	6.98248e-17	0.171994	1.71354e-05	7.72636e-06	0.553938	3.18364e-53	2.05032e-53	0.798212	6.08455e-172
NCU00330	hypothetical protein	221	3.39	3.04	3.12	3.39	3.43	3.31	3.7	3.13	3.38	3.26	2.91	3.32	5.75	5.91	4.81	3.24	3.43	3.13	3.183	3.376	3.403	3.163	5.49	3.266	0.698842	6.81475e-16	1.65217e-15	0.0105007	0.424111	0.915304	-0.747442	3.1092e-17	2.96659e-17	-0.0591	0.134626	0.552797	0.0847156	0.28032	0.398869	0.0952163	0.228962	0.34189	-0.0110446	0.281477	0.913839	0.794602	5.31312e-19
NCU05266	KH domain-containing protein	221	28.82	33.58	29.86	29.59	30.95	31.37	30.23	29.72	31.99	28.7	30.54	35.01	52.48	54.73	55.95	24.35	23.97	30.01	30.753	30.636	30.646	31.416	54.386	26.11	0.826323	0	0	-9.63066e-06	0.44581	0.99964	-1.05807	0	0	-0.231735	1.35098e-25	1.94703e-25	-0.00546295	0.445723	0.798015	-0.00547258	0.416341	0.797563	0.0297344	0.0606922	0.160999	0.791126	0
NCU08988	hypothetical protein	221	15.05	15.83	18.37	16.46	15.11	16.45	17.56	16.37	22.93	21.6	17.44	20.81	34.71	33.69	34.88	22.5	19.03	21.68	16.416	16.006	18.953	19.95	34.426	21.07	1.1038	1.58398e-195	1.15298e-195	0.243963	2.77153e-08	1.27626e-08	-0.707732	7.27153e-93	2.45448e-93	0.152107	5.24357e-05	0.000145087	-0.0368333	0.28416	0.407468	0.20713	2.87028e-06	1.16259e-06	0.280414	1.92869e-11	2.66521e-11	0.786555	2.36167e-111
NCU01499	hypothetical protein	221	11.55	17.65	18.8	19.26	24.11	25.81	16.1	18.1	20.71	17.11	14.98	13.98	26.38	28.29	24.7	18.02	17.91	15.61	16	23.06	18.303	15.356	26.456	17.18	0.19668	1.09297e-13	2.77096e-13	-0.333399	6.2451e-29	1.17365e-29	-0.622216	9.66001e-102	3.07342e-102	-0.0921367	0.00120064	0.00369059	0.52693	8.48689e-66	6.78793e-67	0.193531	6.70861e-09	2.05955e-09	-0.0601149	0.0298454	0.0749275	0.783725	7.20141e-152
NCU05620	proteasome activator subunit 4	221	19.09	18.77	18.62	18.83	20.74	21.31	18.57	16.01	18.89	20.54	18.6	21.02	34.42	33.95	35.42	19.16	17.56	19	18.826	20.293	17.823	20.053	34.596	18.573	0.762592	0	0	-0.187195	5.44362e-16	1.57216e-16	-0.893474	0	0	0.0563133	0.00469048	0.0152437	0.107294	4.22858e-06	1.6408e-06	-0.0799014	0.000885055	0.000545425	0.0876972	4.93793e-05	9.41298e-05	0.782188	0
NCU01481	amino acid transporter	221	10.79	12.44	13.09	11.12	11.18	12.62	11.08	12.25	12.19	20.37	15.75	18.99	32.86	29.93	31.98	19.94	13.22	17.35	12.106	11.64	11.84	18.37	31.59	16.836	1.43852	0	0	0.0240698	0.309525	0.590775	-0.907145	2.86958e-176	6.36804e-177	0.507302	1.52597e-35	1.87111e-35	-0.0561868	0.172612	0.207044	-0.0321171	0.288801	0.468688	0.601056	1.60458e-51	1.05235e-51	0.781274	4.65268e-137
NCU04442	GAL10	221	124.19	140.2	101.05	113.18	89.95	107.77	128.3	130.58	158.54	87.3	103.17	104.68	166.49	178	161.23	105.55	97.66	106.61	121.813	103.633	139.14	98.383	168.573	103.273	0.700538	0	0	0.424981	1.54321e-121	9.57991e-123	-0.706317	0	0	-0.43076	1.34969e-125	8.14819e-126	-0.233244	5.46857e-35	7.10023e-36	0.191737	1.53538e-27	1.74811e-28	-0.309075	6.65126e-60	3.94999e-60	0.776369	0
NCU01605	protein kinase regulator(mob-1)	221	22.27	24.59	29.41	29.71	29.54	35.92	25.07	21.96	23.51	39.95	31.08	37.32	61.56	60.61	63.27	40.5	30.26	36.33	25.423	31.723	23.513	36.116	61.813	35.696	0.960781	1.65231e-127	1.56118e-127	-0.432541	6.60292e-17	1.8061e-17	-0.791474	7.28712e-92	2.4774e-92	0.601848	2.88444e-34	3.60621e-34	0.319312	5.57675e-10	1.54279e-10	-0.113229	0.0353507	0.0351152	0.505572	1.26397e-25	1.19477e-25	0.774521	1.2404e-88
NCU09740	cell morphogenesis protein	221	3.95	4.24	4.09	4.12	4.5	4.29	4.16	4.08	4.54	6.38	5.61	6.47	10.12	11.08	10.39	6.27	5.94	6.45	4.093	4.303	4.26	6.153	10.53	6.22	1.2896	0	0	-0.0141637	0.360781	0.730685	-0.759314	6.09139e-141	1.55422e-141	0.544449	1.06803e-47	1.11436e-47	0.072765	0.0810304	0.0801434	0.0586012	0.125799	0.159568	0.588025	9.4239e-54	6.02864e-54	0.774338	7.43667e-146
NCU00751	hypothetical protein	221	6.58	5.68	6.13	5.77	6.15	6.28	5.17	5.17	6.48	8.26	7.87	6.6	15.3	11.33	12.23	8.86	6.78	8.64	6.13	6.066	5.606	7.576	12.953	8.093	1.09352	2.39227e-59	3.38292e-59	-0.113775	0.114999	0.170359	-0.678346	3.9403e-27	2.8947e-27	0.528951	3.71055e-12	7.38783e-12	-0.0148836	0.466434	0.854539	-0.128659	0.0994468	0.120032	0.305547	3.66491e-05	6.91406e-05	0.773092	1.05709e-33
NCU05239	chitin synthase A	221	2.99	3.11	3.72	3.67	4.42	4.54	2.7	3.39	3.21	5.53	4.05	5.86	8.07	7.7	10.58	4.7	3.62	4.65	3.273	4.21	3.1	5.146	8.783	4.323	1.06003	6.2956e-96	6.99517e-96	-0.442101	6.10368e-11	2.27194e-11	-1.0218	6.18451e-90	2.1261e-90	0.480334	1.35445e-13	2.58599e-13	0.362682	8.26762e-08	2.69764e-08	-0.0794188	0.186077	0.25919	0.651714	8.5983e-26	8.1029e-26	0.770998	1.38536e-56
NCU08024	mannan polymerase II complex ANP1 subunit	221	30.01	27.15	29.77	30.14	28.94	27.8	28.22	25.05	27.68	40.79	31.79	34.65	64.15	61.2	57.65	36.29	31.98	34.47	28.976	28.96	26.983	35.743	61	34.246	1.07324	0	0	-0.102419	0.00219963	0.00192768	-0.832256	2.08584e-226	3.92833e-227	0.343405	1.56209e-27	2.1784e-27	-0.000605243	0.5098	0.985121	-0.103025	0.00261215	0.00180686	0.302174	9.74107e-23	9.77298e-23	0.770462	1.47835e-198
NCU16859	hypothetical protein	221	7.42	6.4	7.78	10.87	18.52	19.34	8.3	8.43	6.76	13	11.57	12.89	22.29	22.81	18.77	11.61	11.44	8.74	7.2	16.243	7.83	12.486	21.29	10.596	0.388486	1.39855e-14	3.47334e-14	-1.05329	7.25384e-57	8.46075e-58	-1.00546	3.67623e-69	1.49544e-69	0.43631	1.11259e-09	2.43784e-09	1.17407	2.32541e-67	1.80563e-68	0.120785	0.108722	0.133708	0.793607	1.9864e-28	1.79369e-28	0.76895	1.32013e-44
NCU07899	CAIB/BAIF family protein	221	3.17	2.18	2.39	3.56	3.16	2.81	2.76	2.38	2.76	3.63	2.66	2.95	6.24	4.75	4.73	3.11	3.05	2.98	2.58	3.176	2.633	3.08	5.24	3.046	0.720796	1.0995e-14	2.72367e-14	-0.26924	0.015223	0.0165044	-0.782125	3.09634e-16	3.0465e-16	0.207911	0.0191649	0.0669587	0.301029	0.0108646	0.0077008	0.0317882	0.41303	0.788142	0.255444	0.0105896	0.024833	0.766381	9.18829e-16
NCU02134	transcription factor	221	99.66	86.82	69.17	108.6	110.37	91.74	91.24	80.48	68.38	106.62	86.42	91.55	164.94	158.16	161.2	105.45	104.01	100.69	85.216	103.57	80.033	94.863	161.433	103.383	0.638991	0	0	-0.371975	4.46512e-135	2.55529e-136	-0.642276	0	0	0.368689	1.38454e-133	8.07888e-134	0.281647	3.36494e-80	2.26299e-81	-0.090328	2.79393e-08	9.03816e-09	0.154372	1.29525e-24	1.2415e-24	0.766265	0
NCU02127	methylcrotonoyl-CoA carboxylase subunit beta	221	14.93	11.21	11.14	12.45	12.89	11.35	11.15	11.03	7.38	12.15	7.27	8.43	15.34	14.58	17.43	11.83	9.55	10.04	12.426	12.23	9.853	9.283	15.783	10.473	0.366878	1.60798e-14	4.00026e-14	-0.311357	2.43819e-08	1.11626e-08	-0.590934	1.58156e-31	1.06387e-31	0.0873007	0.0339942	0.123397	-0.0230069	0.39409	0.654811	-0.334364	2.47856e-09	7.29565e-10	-0.421025	1.78201e-14	2.20976e-14	0.764895	8.89467e-49
NCU00587	osmotic sensitive-5(os-5)	221	21.23	24.09	25.6	21.97	24.21	27.06	22.86	25.35	26.11	32.35	28.72	31.28	51.1	50.87	54.56	31.15	30.38	32.24	23.64	24.413	24.773	30.783	52.176	31.256	1.09136	0	0	0.0168855	0.304854	0.578977	-0.737492	2.23695e-210	4.46075e-211	0.336982	4.05703e-32	5.27519e-32	0.0494971	0.102886	0.10798	0.0663826	0.0313664	0.0305325	0.379894	6.71622e-39	5.16252e-39	0.760962	3.43663e-222
NCU08348	hypothetical protein	221	23.05	28.21	32.92	25.56	34.53	38.22	21.1	25.58	29.8	22.52	23.31	27.32	40.71	41.07	42.08	21.83	20.9	24.77	28.06	32.77	25.493	24.383	41.286	22.5	0.331517	3.39024e-40	5.74798e-40	-0.362662	5.41125e-37	8.64727e-38	-0.87531	3.8658e-221	7.42783e-222	-0.181131	2.34056e-09	5.19494e-09	0.223938	2.1143e-15	4.49451e-16	-0.138724	5.35565e-06	2.2588e-06	-0.203994	4.64709e-12	6.28022e-12	0.759449	9.23209e-174
NCU00477	carboxypeptidase Y	221	181.08	175.51	168.95	167.16	190.87	185.12	147.06	154.96	140.82	285.83	221.47	232.9	441.09	417.28	389.47	302.05	241.21	232.99	175.18	181.05	147.613	246.733	415.946	258.75	1.19845	0	0	-0.294703	4.98924e-110	3.33917e-111	-0.684135	0	0	0.809023	0	0	0.0477939	0.000299007	0.00014977	-0.246909	4.53548e-76	2.16186e-77	0.493544	0	0	0.752705	0
NCU06351	phytase-1(pht-1)	221	26.81	19.91	21.5	25.01	20.88	19.5	22.58	18.48	14.88	39.39	26.64	27.41	59.37	51.68	46.3	39.04	22.28	23.63	22.74	21.796	18.646	31.146	52.45	28.316	1.26556	0	0	-0.22547	1.65295e-10	6.28896e-11	-0.888413	3.33532e-276	5.34623e-277	0.60262	1.51392e-77	1.22275e-77	-0.0608001	0.0669852	0.0640776	-0.28627	2.71695e-16	4.9224e-17	0.45389	1.95271e-51	1.28136e-51	0.750872	1.77111e-207
NCU02318	hypothetical protein	221	16.24	16.33	15.65	14.51	14.61	14.37	15.02	16.13	14.52	16.45	15.48	16.23	29.59	26.28	25.02	15.64	14.83	15.97	16.073	14.496	15.223	16.053	26.963	15.48	0.893764	1.85783e-131	1.72006e-131	0.0704166	0.0703823	0.0951661	-0.799703	1.36832e-108	4.12604e-109	0.0236439	0.137344	0.56898	-0.148741	0.000661753	0.000354631	-0.0783239	0.0529324	0.0567943	-0.00249536	0.291503	0.950984	0.747519	6.84718e-97
NCU04402	defective in methylation-5(dim-5)	221	5.09	4.61	4.35	5.42	5.5	5.25	4.59	4.51	4.53	5.01	4.62	4.48	8.5	7.49	7.68	4.81	5.89	3.84	4.683	5.39	4.543	4.703	7.89	4.846	0.547832	3.36479e-12	8.82188e-12	-0.24623	0.00749026	0.00744511	-0.701609	1.82984e-17	1.72817e-17	0.0924533	0.0838061	0.327833	0.203163	0.031469	0.0261574	-0.0430671	0.364482	0.651294	0.00598102	0.291125	0.949542	0.745014	3.06105e-19
NCU07036	hypothetical protein	221	3.3	2.36	2.42	5.94	7.53	6.74	3.7	3.36	3.95	2.83	3.51	2.69	4.04	5.24	5.83	2.97	4.32	2.65	2.693	6.736	3.67	3.01	5.036	3.313	-0.420693	0.000227393	0.000779467	-0.87678	2.39436e-10	9.27817e-11	-0.604607	3.25074e-05	5.27705e-05	-0.148519	0.0908674	0.358212	1.32433	7.58774e-19	1.41015e-19	0.447552	0.0104511	0.00856075	0.161921	0.127773	0.36549	0.741718	8.21234e-07
NCU09367	stt4-like(stt4)	221	15.79	16.64	16.69	16.4	16.47	18.58	15.91	15.46	16.13	23.86	19.46	20.56	35.12	36.5	35.01	22.36	20.16	20.64	16.373	17.15	15.833	21.293	35.543	21.053	1.0499	0	0	-0.115179	2.42117e-06	1.35153e-06	-0.754562	0	0	0.410518	2.32424e-73	1.93424e-73	0.066599	0.00718178	0.00485428	-0.04858	0.0427761	0.0439096	0.378221	9.92855e-64	5.69001e-64	0.738278	0
NCU00025	integral membrane protein	221	35.01	37.5	33.64	33.83	33.66	39.83	34.25	33.46	35.62	46.38	41.42	45.08	76.57	73.29	71.22	45.32	42.28	40	35.383	35.773	34.443	44.293	73.693	42.533	1.04109	0	0	-0.0549691	0.051238	0.0657891	-0.792375	1.76359e-244	3.19932e-245	0.303687	1.82548e-26	2.59664e-26	0.0159598	0.367708	0.590848	-0.0390093	0.146288	0.192828	0.323332	1.70961e-30	1.48925e-30	0.733721	2.9917e-214
NCU04465	nonselective cation channel protein	221	10.96	11.02	11.1	10.05	10.85	10.83	10.47	9.52	9.27	17.4	14.2	17.35	25.81	27.42	28.18	17.27	16.3	17.37	11.026	10.576	9.753	16.316	27.136	16.98	1.35757	0	0	-0.117806	0.00990061	0.0101578	-0.675989	3.39837e-101	1.08475e-101	0.799388	1.13611e-85	8.65139e-86	-0.0597425	0.154075	0.179029	-0.177548	0.000169049	9.04685e-05	0.564294	2.8608e-45	2.0207e-45	0.733534	1.24531e-116
NCU09922	hypothetical protein	221	10.23	9.87	10.74	10.57	10.77	11.14	10.04	11.17	10.94	12.24	9.45	11.7	18.8	18.65	17.93	11.87	11.06	10.67	10.28	10.826	10.716	11.13	18.46	11.2	0.7681	3.66934e-66	4.90606e-66	-0.0148209	0.375073	0.772181	-0.72034	6.66043e-59	3.01144e-59	0.062581	0.057682	0.217679	0.0750936	0.132148	0.146738	0.0602727	0.17856	0.245089	0.114167	0.0111659	0.0263084	0.729027	3.47063e-60
NCU08475	hypothetical protein	221	14.48	15.9	16.54	22.27	29.65	25.74	18.19	18.14	13.53	29.36	19.87	19.08	41.93	43.36	27.97	25.36	21.58	15.41	15.64	25.886	16.62	22.77	37.753	20.783	0.542926	9.02913e-59	1.28587e-58	-0.639275	2.6178e-53	3.2311e-54	-0.860349	6.14401e-129	1.66124e-129	0.321851	7.83265e-14	1.48453e-13	0.727079	2.04648e-66	1.61944e-67	0.0878044	0.0556385	0.0604185	0.541392	7.23126e-36	5.77339e-36	0.728612	2.60827e-97
NCU07941	aspartate aminotransferase	221	65.72	61.11	60.97	66.39	74.42	63.75	61.93	64.77	58.56	83.85	65.55	77.5	124.54	124.39	127.04	79.18	67.93	75.37	62.6	68.186	61.753	75.633	125.323	74.16	0.876702	0	0	-0.142962	1.92335e-12	6.58082e-13	-0.756244	0	0	0.263421	9.98614e-42	1.1236e-41	0.123349	1.72872e-09	4.95482e-10	-0.0196136	0.224958	0.334336	0.272155	6.51951e-45	4.62601e-45	0.727896	0
NCU00356	nucleoside transporter	221	9.63	9.65	9.6	9.47	8.89	10.11	9.05	9.71	9.86	14.44	13.19	14.13	22.32	25.15	21.72	15.06	14.32	13.71	9.626	9.49	9.54	13.92	23.063	14.363	1.27902	2.7806e-195	2.02694e-195	0.00724404	0.416632	0.892091	-0.682415	2.71923e-69	1.10521e-69	0.589358	1.53229e-34	1.90981e-34	-0.0200777	0.413588	0.706404	-0.0128337	0.420335	0.809393	0.53138	5.77503e-28	5.25199e-28	0.72756	2.07527e-77
NCU04090	niemann-Pick C1 protein	221	23.41	29.67	30.01	23.96	27.06	32.93	21.54	23.94	28.2	39.59	33.75	42.64	59.65	66.53	65.49	39.62	38.2	40	27.696	27.983	24.56	38.66	63.89	39.273	1.18923	0	0	-0.188752	2.36332e-16	6.6879e-17	-0.701449	0	0	0.676534	1.91374e-232	7.99073e-233	0.0150327	0.325753	0.493165	-0.173719	8.38328e-14	1.7423e-14	0.479962	5.66828e-124	2.23941e-124	0.724301	0
NCU02644	hypothetical protein	221	42.89	37.33	42.27	41.99	39.94	44.36	42.74	36.3	39.65	71.28	53.66	55.24	106.13	95.73	93.95	70.76	58.6	58.71	40.83	42.096	39.563	60.06	98.603	62.69	1.2336	0	0	-0.0958671	6.03863e-05	4.06201e-05	-0.667651	0	0	0.661813	4.72897e-214	2.07238e-214	0.0525018	0.0288292	0.0235969	-0.0433653	0.0597811	0.065789	0.566412	1.32931e-156	4.60427e-157	0.719686	0
NCU00352	phospholipid-transporting ATPase	221	15.9	16.89	19.85	16.5	19.58	23.1	14.75	15.29	18.99	27.67	23.21	26.74	41.68	43.98	42	27.48	25.68	25.24	17.546	19.726	16.343	25.873	42.553	26.133	1.10747	0	0	-0.272086	3.04856e-25	6.22448e-26	-0.702978	3.10129e-299	4.70268e-300	0.676578	2.6752e-173	1.31906e-173	0.16909	1.04591e-10	2.74037e-11	-0.102995	0.000199163	0.000108024	0.559243	1.88292e-122	7.47945e-123	0.717317	0
NCU12130	hypothetical protein	221	16.6	17.56	16.56	18.96	24.19	27.11	15.66	17.65	15.81	16.81	20.51	21.89	32.73	34.25	30.32	18.74	17.57	15.95	16.906	23.42	16.373	19.736	32.433	17.42	0.467954	2.0283e-50	3.10591e-50	-0.516728	4.91117e-43	7.06213e-44	-0.895761	4.99628e-154	1.20043e-154	0.0889208	0.00792208	0.0264245	0.470556	2.55471e-36	3.20857e-37	-0.0461712	0.182049	0.252509	0.22234	5.20086e-09	7.88739e-09	0.71617	2.01457e-105
NCU09935	hypothetical protein	221	22.01	19.84	20.87	27.17	24.19	24.41	24.04	20.03	25.25	35.45	29.64	32.12	49.75	54.29	55.63	31.71	33.41	36.76	20.906	25.256	23.106	32.403	53.223	33.96	1.07406	3.96769e-268	2.41686e-268	-0.128459	0.000822547	0.000667794	-0.647521	9.90473e-114	2.90096e-114	0.554999	2.07068e-56	1.97325e-56	0.27281	7.48095e-12	1.85849e-12	0.144351	0.000458286	0.000264928	0.631578	3.0542e-67	1.70112e-67	0.715292	2.45243e-135
NCU06362	GTPase activating protein	221	13.74	11.85	18.08	16.38	17.1	20.17	15.47	14.49	18	24.82	20.32	23.81	36.96	37.25	38.31	21.32	17.95	24.04	14.556	17.883	15.986	22.983	37.506	21.103	1.06674	0	0	-0.162306	2.61535e-08	1.20181e-08	-0.829205	5.83715e-307	8.7704e-308	0.399844	1.7071e-48	1.76801e-48	0.297472	1.20281e-23	1.97764e-24	0.135166	1.46247e-05	6.52493e-06	0.658415	2.83017e-127	1.09685e-127	0.7058	1.18735e-232
NCU08499	GTPase-activating protein GYP5	221	37.53	34.39	35.62	35.96	37.58	35.33	35.01	30.93	32.52	54.74	41.73	49.87	82.93	78.52	77.13	51.15	43.21	49.78	35.846	36.29	32.82	48.78	79.526	48.046	1.13029	0	0	-0.145412	9.4955e-11	3.5736e-11	-0.72639	0	0	0.549311	3.1161e-158	1.62789e-158	0.0181464	0.28009	0.398482	-0.127265	2.3579e-08	7.59567e-09	0.443926	3.23759e-109	1.36375e-109	0.704509	0
NCU05691	hypothetical protein	221	10.67	11.42	10.29	9.28	7.99	8.09	8.78	9.16	7.31	7.82	7.44	7.35	11.59	11.65	13.58	7.05	6.95	7.5	10.793	8.453	8.416	7.536	12.273	7.166	0.536608	1.92937e-30	3.68667e-30	-0.0057823	0.422324	0.910773	-0.775965	4.02677e-56	1.89594e-56	-0.233574	5.40192e-06	1.40504e-05	-0.352982	1.42697e-12	3.41183e-13	-0.358765	6.49149e-13	1.43858e-13	-0.519946	2.22318e-25	2.10943e-25	0.703571	1.2049e-47
NCU04274	nuclear envelope protein Cut8	221	37.75	35.39	33.21	40.97	41.24	42.11	39.28	36.23	40.71	62.27	45.62	45.03	90.28	78.79	79.94	58.83	47.5	51.99	35.45	41.44	38.74	50.973	83.003	52.773	1.00057	0	0	-0.0973691	0.000536999	0.000422292	-0.652498	2.95995e-201	6.04595e-202	0.445438	9.60893e-66	8.4126e-66	0.225466	6.67709e-15	1.44064e-15	0.128097	1.80012e-05	8.14523e-06	0.523481	1.58006e-84	7.70829e-85	0.702552	3.41727e-229
NCU04145	hypothetical protein	221	17.89	19.35	17.48	17.5	18.5	18.23	18.78	16.39	17.59	26.66	23.78	24.9	38.81	41.04	42.7	23.15	23.2	24.5	18.24	18.076	17.586	25.113	40.85	23.616	1.17471	0	0	-0.0401771	0.147336	0.2293	-0.789877	2.63824e-212	5.20617e-213	0.425013	3.84714e-42	4.30088e-42	-0.012838	0.410961	0.698361	-0.0530151	0.0936423	0.11182	0.460562	2.68512e-51	1.76773e-51	0.701313	5.29645e-173
NCU09329	hypothetical protein	221	11.44	13.24	13.9	13.97	15.68	16.47	12.61	11.84	12.34	17.55	13.15	14.95	26.9	25.55	21.8	17.47	14.35	13.83	12.86	15.373	12.263	15.216	24.75	15.216	0.685565	3.56871e-58	5.10305e-58	-0.326343	3.4392e-10	1.34687e-10	-0.701123	6.13798e-60	2.74547e-60	0.310784	4.92908e-10	1.06438e-09	0.257662	8.07425e-07	2.91205e-07	-0.0686816	0.148504	0.196118	0.24212	8.9625e-07	1.52743e-06	0.701106	5.22209e-60
NCU00916	membrane bound cation transporter	221	24.79	36.03	37.38	31.67	34.67	42.49	32.77	38.09	42.84	47.55	34.76	35.82	66.62	63.14	60.69	46.13	39.39	36.55	32.733	36.276	37.9	39.376	63.483	40.69	0.806817	0	0	0.0628222	0.00914313	0.0092543	-0.641536	2.46708e-211	4.91111e-212	0.102459	4.83674e-06	1.25338e-05	0.14617	1.71539e-08	5.29145e-09	0.208992	1.725e-16	3.10576e-17	0.261947	1.42257e-26	1.32278e-26	0.691039	6.31125e-241
NCU07123	hypothetical protein	221	26.38	27.61	23.97	27.88	27.99	28.84	25.28	26.42	29.54	34.56	28.86	32.87	50.22	49.32	55.96	30.15	28.6	33.42	25.986	28.236	27.08	32.096	51.833	30.723	0.874791	0	0	-0.060611	0.0184146	0.0204649	-0.754112	2.18807e-261	3.75727e-262	0.18129	7.43154e-13	1.44962e-12	0.119958	1.38286e-05	5.66721e-06	0.0593466	0.0275652	0.0262158	0.30379	2.059e-32	1.74051e-32	0.690959	1.17588e-224
NCU07748	hypothetical protein	221	2.51	3.02	2.22	3.68	3.83	3.54	2.34	2.41	2.42	4.51	3.75	4.08	6.32	7.65	5.95	3.39	3.47	3.23	2.583	3.683	2.39	4.113	6.64	3.363	0.848379	6.67292e-16	1.61708e-15	-0.625313	8.80008e-06	5.24827e-06	-0.980902	2.4223e-19	2.1854e-19	0.49279	0.000157486	0.000451439	0.513925	0.00027394	0.000136284	-0.111388	0.284292	0.457904	0.672215	1.77091e-07	2.90516e-07	0.690089	2.16985e-11
NCU08771	acetolactate synthase	221	7.24	7.13	5.74	5.69	6.52	6.03	6.43	5.97	4.9	9.14	6.11	7.64	10.74	12.53	13.58	8.12	7.31	7.02	6.703	6.08	5.766	7.63	12.283	7.483	1.01308	1.62955e-79	1.99728e-79	-0.0756727	0.154587	0.242572	-0.714857	2.06083e-44	1.13726e-44	0.373895	5.52873e-10	1.19866e-09	-0.140765	0.0293067	0.0240697	-0.216438	0.000983887	0.000613889	0.186319	0.000749158	0.00157326	0.685994	1.75004e-41
NCU06034	hypothetical protein	221	27.77	23.13	18.74	48.28	48.75	39.02	35.85	30.04	27.17	46.12	42.53	38.69	67	71.96	64.29	39.68	36.45	41.8	23.213	45.35	31.02	42.446	67.75	39.31	0.577785	1.06033e-83	1.27666e-83	-0.548103	6.99498e-51	8.93908e-52	-0.784742	1.34969e-141	3.42972e-142	0.341145	6.03261e-20	9.79115e-20	0.966663	1.18825e-134	5.09221e-136	0.41856	9.61319e-22	1.38116e-22	0.87038	9.52638e-107	4.04687e-107	0.674067	4.73125e-109
NCU01127	DUF636 domain-containing protein	221	7.26	11.83	17.07	8.82	19.7	21.87	4.44	11.66	13.19	15.2	16.05	16.92	23.42	26.98	26.18	15	17.2	18.68	12.053	16.796	9.763	16.056	25.526	16.96	0.60197	1.3684e-33	2.50279e-33	-0.782606	4.32588e-34	7.31144e-35	-0.589487	5.46862e-32	3.65207e-32	0.795089	3.64289e-36	4.42828e-36	0.478826	9.27349e-15	2.01335e-15	-0.30378	2.32361e-05	1.07711e-05	0.412222	1.01558e-11	1.3914e-11	0.668574	1.20538e-39
NCU07392	arrested development-1(adv-1)	221	22.68	32.81	45.61	33.03	52.55	58.6	24.58	32.32	42.8	33.16	31.05	41.23	55.38	57.05	55.22	25.86	22.42	29.81	33.7	48.06	33.233	35.146	55.883	26.03	0.215767	9.18018e-37	1.62139e-36	-0.532572	6.69694e-164	3.15046e-165	-1.10173	0	0	-0.353392	8.57293e-55	8.33449e-55	0.511959	2.26011e-152	8.29511e-154	-0.0206134	0.223643	0.331826	0.0591552	0.00217565	0.00476143	0.668571	1.31664e-285
NCU04663	hypothetical protein	221	7.66	8.66	8.85	8.73	10.23	9.84	8.52	9.02	11.31	9.72	10.32	11.18	16.22	15.89	17.29	9.98	9.92	10.34	8.39	9.6	9.616	10.406	16.466	10.08	0.777107	7.68024e-117	7.66206e-117	0.00273198	0.433271	0.943619	-0.707617	4.67617e-99	1.51853e-99	0.0667582	0.0227342	0.0802601	0.193668	3.29589e-06	1.2733e-06	0.1964	2.19593e-06	8.78351e-07	0.309523	2.29813e-15	2.78885e-15	0.661252	3.55433e-88
NCU03192	hypothetical protein	221	126.75	115.07	84.07	151.2	109.2	118.62	140.96	121.13	116.01	105.43	99.85	93.36	153.78	166.97	151.11	105.55	93.54	103.27	108.63	126.34	126.033	99.546	157.286	100.786	0.314923	3.64807e-36	6.48744e-36	-0.00350339	0.417748	0.89509	-0.641536	1.31153e-127	3.56433e-128	-0.323109	1.07596e-30	1.43008e-30	0.217957	1.2589e-14	2.75358e-15	0.214454	3.73833e-14	7.60893e-15	-0.126414	8.68401e-06	1.57328e-05	0.659294	5.79993e-134
NCU07788	colonial-26(col-26)	221	10.96	11.72	11.53	13.33	13.57	14.35	12.52	11.47	12.7	18.52	12.89	13.24	25.94	22.78	21.64	17.29	13.49	14.57	11.403	13.75	12.23	14.883	23.453	15.116	0.768859	4.04896e-151	3.44522e-151	-0.169148	1.71972e-06	9.42873e-07	-0.632869	1.88954e-107	5.75009e-108	0.305137	8.26446e-20	1.34612e-19	0.269742	6.98835e-14	1.576e-14	0.100595	0.00691939	0.00538178	0.383524	8.83334e-29	7.9384e-29	0.655076	3.17188e-114
NCU06204	hypothetical protein	221	8.2	6.99	5.06	6.65	5.83	6.74	6.7	6.29	6.07	4.33	4.91	5.75	7.07	9.21	7.2	4.71	4.8	5.14	6.75	6.406	6.353	4.996	7.826	4.883	0.287749	4.42165e-06	1.39594e-05	-0.0114263	0.409054	0.869733	-0.678665	1.20218e-21	1.00928e-21	-0.379489	1.49083e-07	3.57787e-07	-0.0759109	0.210192	0.268849	-0.0873372	0.153094	0.203978	-0.435001	1.74905e-09	2.59991e-09	0.646839	4.63562e-20
NCU08705	hypothetical protein	221	14.58	17.52	17.78	17.95	22.43	23.09	13.43	14.52	13.31	24.26	21.9	22.81	36.4	39.83	31.42	24.18	22.39	18.14	16.626	21.156	13.753	22.99	35.883	21.57	0.760677	9.37257e-205	6.60958e-205	-0.621904	4.14108e-85	3.50458e-86	-0.733824	6.00246e-192	1.2697e-192	0.648757	2.4398e-94	1.75461e-94	0.347585	6.77743e-30	9.56167e-31	-0.274319	1.60192e-15	3.01805e-16	0.466567	5.07038e-56	3.15462e-56	0.641694	5.44797e-152
NCU06186	hypothetical protein	221	5.45	6.02	7.07	6.61	6.74	7.18	6.48	5.99	6.88	10.37	9.24	9.61	14.58	16.94	14.08	9.61	9.18	9.23	6.18	6.843	6.45	9.74	15.2	9.34	1.14989	2.7551e-219	1.8702e-219	-0.0858116	0.0448748	0.056498	-0.702028	3.40579e-96	1.12721e-96	0.533678	1.08143e-37	1.28493e-37	0.14718	0.00205456	0.00121523	0.0613684	0.140511	0.183594	0.655477	1.32378e-55	8.27403e-56	0.641597	2.25782e-82
NCU05680	alpha-1,2-mannosyltransferase Kre5	221	66.46	62.13	73.3	69.13	71.61	74.01	69.65	63.47	68.8	106.81	78.42	89.04	154.85	135.78	136.86	95.91	80.97	89.88	67.296	71.583	67.306	91.423	142.496	88.92	0.991757	0	0	-0.0890919	1.78244e-06	9.78559e-07	-0.679695	0	0	0.401154	1.39543e-119	8.70628e-120	0.0891815	2.52492e-06	9.63663e-07	8.9637e-05	0.477847	0.996129	0.441409	4.27855e-146	1.54018e-146	0.63953	0
NCU02726	ethanolamine kinase	221	27.26	28.19	30.34	31.78	32.33	31.98	28.29	26.1	27.31	36.74	27	29.95	49.48	48.48	47.58	35.85	28.56	29.12	28.596	32.03	27.233	31.23	48.513	31.176	0.597522	1.44057e-170	1.14593e-170	-0.234104	1.33122e-20	3.15708e-21	-0.637192	1.58558e-190	3.3814e-191	0.194434	3.36212e-15	6.1248e-15	0.163603	8.69077e-11	2.2623e-11	-0.0705014	0.00719345	0.00562418	0.126394	1.72528e-07	2.82659e-07	0.634731	2.45612e-189
NCU07509	geranylgeranyltransferase beta subunit	221	12.49	13.21	13.64	16.38	16.93	16.97	13.89	14.24	15.2	17.39	16.79	17.73	24.65	25.88	30.08	16.96	16.69	18.56	13.113	16.76	14.443	17.303	26.87	17.403	0.67964	4.82224e-47	7.62606e-47	-0.214673	0.000139361	9.90834e-05	-0.626084	1.68185e-40	9.72956e-41	0.268229	3.73417e-07	9.12697e-07	0.35422	1.29231e-09	3.66835e-10	0.139547	0.019245	0.017303	0.399417	7.93612e-13	1.0475e-12	0.634443	1.75435e-41
NCU09527	hypothetical protein	221	22.67	30.44	39.58	28.91	34.35	43.16	27.73	27.22	30.69	43.4	34.45	42.2	65.33	56.76	63.86	41.01	30.69	37.4	30.896	35.473	28.546	40.016	61.983	36.366	0.803389	7.77375e-244	4.95275e-244	-0.313786	2.98773e-26	5.95538e-27	-0.768713	1.41266e-225	2.67519e-226	0.348462	2.47772e-33	3.14898e-33	0.199193	1.36828e-11	3.44858e-12	-0.114594	0.000267878	0.000148805	0.371987	9.04487e-41	6.77428e-41	0.630595	7.72598e-160
NCU07018	histone deacetylase-4(hda-4)	221	11.07	11.91	10.64	11.75	12.86	13.38	11.38	10.98	12.18	16.39	15.93	16.87	25.47	26.37	24.18	17.11	16.84	16.45	11.206	12.663	11.513	16.396	25.34	16.8	0.999436	3.67382e-288	2.14477e-288	-0.137107	6.29529e-05	4.24839e-05	-0.592395	2.30183e-117	6.57439e-118	0.544147	5.22201e-68	4.50906e-68	0.176265	4.94514e-07	1.74049e-07	0.039158	0.184562	0.256745	0.548247	4.40263e-67	2.45847e-67	0.627453	5.37942e-130
NCU05276	Yip1 domain family	221	35.33	35.25	39.28	36.89	35.47	40.21	35.98	34.34	35.64	42.43	31.51	33.21	60.07	52.82	52.63	39.96	33.19	35.66	36.62	37.523	35.32	35.716	55.173	36.27	0.554631	4.4597e-67	5.91807e-67	-0.0874843	0.0136553	0.0145862	-0.604545	1.85922e-77	7.05458e-78	0.03757	0.0772033	0.298367	0.0353782	0.237576	0.319096	-0.0521061	0.118424	0.148153	-0.0364872	0.110104	0.310097	0.626496	1.63616e-82
NCU10049	autophagy protein Apg12	221	9.95	8.12	9.98	10.23	10.74	12.62	7.5	8.74	8.5	9.73	6.6	8.79	14.21	12.04	12.54	8.58	7.27	7.65	9.35	11.196	8.246	8.373	12.93	7.833	0.205954	0.00117879	0.00422241	-0.441497	8.446e-08	4.04701e-08	-0.722664	4.90393e-20	4.32586e-20	-0.0752125	0.098685	0.392544	0.260357	0.00147065	0.000841466	-0.18114	0.0320967	0.0313231	-0.159771	0.0229648	0.0567323	0.626082	5.76477e-16
NCU05721	arrestin domain-containing protein	221	7.37	9.18	9.29	6.39	8.57	9.54	6.6	7.36	6.2	10.65	9.55	10.01	15.76	15.37	15.42	10.58	7.41	9.52	8.613	8.166	6.72	10.07	15.516	9.17	0.924288	4.49416e-146	3.90232e-146	-0.281498	4.78338e-10	1.8988e-10	-0.757578	4.3318e-104	1.35721e-104	0.448209	1.14207e-25	1.64321e-25	-0.0769211	0.0670232	0.0641282	-0.358419	1.09373e-15	2.03837e-16	0.22426	8.41838e-09	1.28845e-08	0.623107	2.3674e-74
NCU00591	methylcrotonoyl-CoA carboxylase subunit alpha	221	7.64	5.84	5.18	5.92	5.74	5.47	5.17	4.83	3.8	8.98	5.66	6.32	11.21	10.51	10.92	7.96	7.32	6.31	6.22	5.71	4.6	6.986	10.88	7.196	0.925972	2.0285e-65	2.73039e-65	-0.313748	5.19235e-06	3.01554e-06	-0.595077	5.13629e-31	3.48881e-31	0.644643	1.99233e-24	2.94611e-24	-0.131916	0.039446	0.0339847	-0.445663	4.47161e-11	1.14055e-11	0.171137	0.00172447	0.00373757	0.622919	1.46048e-33
NCU04251	chitin synthase-3(chs-3)	221	21.42	27.47	32.44	24.2	31.5	34.73	24.02	27.92	34.59	51.44	39.07	46.15	68.76	67.86	72.77	46.64	39.3	42.12	27.11	30.143	28.843	45.553	69.796	42.686	1.20952	0	0	-0.0641313	0.00786303	0.00785186	-0.708792	0	0	0.564857	1.3217e-143	7.38792e-144	0.152968	1.51771e-09	4.3307e-10	0.0888365	0.00056789	0.000334959	0.747555	3.90547e-250	1.003e-250	0.61493	9.88834e-271
NCU07387	hypothetical protein	221	18.06	20.86	26.49	19.64	25.65	30.37	19.85	21.72	25.45	27.29	25.63	29.68	41.32	39.9	45.25	27.29	21.22	28.73	21.803	25.22	22.34	27.533	42.156	25.746	0.739323	6.17227e-161	5.05319e-161	-0.175407	8.79519e-08	4.22073e-08	-0.7108	7.43372e-150	1.82208e-150	0.203931	7.23193e-11	1.50774e-10	0.210267	2.47046e-10	6.63526e-11	0.0348596	0.204784	0.293481	0.335567	1.87516e-26	1.74563e-26	0.614023	3.99241e-116
NCU01211	hypothetical protein	221	10.28	11.39	15.62	11.28	13.53	15.95	10.48	10.01	10.6	20.42	14.44	17.57	27.79	25.77	26.59	17.37	11.84	15.01	12.43	13.586	10.363	17.476	26.716	14.74	0.973845	4.15597e-151	3.53848e-151	-0.391159	3.26131e-16	9.30818e-17	-0.857062	8.96434e-122	2.49829e-122	0.507943	2.30587e-28	3.18125e-28	0.128492	0.00639882	0.00427756	-0.262668	1.37311e-07	4.7521e-08	0.490804	3.68472e-31	3.18602e-31	0.611534	2.39196e-68
NCU03523	serine/threonine protein kinase-22(stk-22)	221	23.17	23.37	18.91	26.41	24.9	25.05	26.97	25.53	35.01	25.47	25.71	25.83	41.15	37.09	39.22	26.15	23.03	26.82	21.816	25.453	29.17	25.67	39.153	25.333	0.619841	1.68573e-188	1.26086e-188	0.196555	2.06039e-17	5.50589e-18	-0.627435	4.58288e-192	9.67826e-193	-0.204149	1.89261e-19	3.10547e-19	0.222415	5.30625e-19	9.80512e-20	0.41897	4.83756e-69	2.55719e-70	0.233784	9.7649e-22	1.00487e-21	0.608472	5.0857e-182
NCU09407	patatin family phospholipase	221	5.8	5.68	5.82	5.6	6.63	5.75	4.87	5.43	4.38	8.16	7.01	8.14	12	11.21	12.31	7.52	7.13	7.11	5.766	5.993	4.893	7.77	11.84	7.253	0.981349	2.71649e-86	3.21192e-86	-0.292655	4.28732e-06	2.45458e-06	-0.707147	9.79688e-50	5.0231e-50	0.566857	6.79085e-22	1.05645e-21	0.0550702	0.257632	0.355708	-0.237585	0.000271583	0.000150985	0.428884	1.33178e-14	1.64764e-14	0.607536	1.83678e-38
NCU07565	von Willebrand RING finger domain-containing protein	221	4.66	4.99	4.43	4.8	5.22	5.4	5.03	5.16	5.03	7.75	6.58	7.91	10.39	10.71	12.79	7.02	6.79	8.27	4.693	5.14	5.073	7.413	11.296	7.36	1.13401	7.82628e-179	6.04791e-179	-0.0201359	0.341751	0.67803	-0.617366	2.55628e-64	1.08853e-64	0.536783	7.94765e-34	1.00205e-33	0.130518	0.0116339	0.00831522	0.110382	0.0274332	0.0260646	0.657658	6.16203e-48	4.22889e-48	0.606873	1.67302e-62
NCU03779	dihydroxyacetone kinase-1(dak-1)	221	59.03	51.54	44.53	73.93	100.89	94.31	47.6	49.62	41.26	85.26	67.66	75.47	126.91	110.54	110.11	84.41	65.66	67	51.7	89.71	46.16	76.13	115.853	72.356	0.367225	8.28222e-116	8.31071e-116	-0.959	0	0	-0.678352	0	0	0.647872	5.99743e-203	2.70903e-203	0.795745	0	0	-0.163254	7.54412e-12	1.79797e-12	0.557971	1.56075e-163	5.29409e-164	0.604999	9.3753e-286
NCU04943	V-SNARE protein Bos1	221	13.58	13.54	17.77	14.78	14.51	17.31	13.32	12.4	13.13	18.7	13.79	14.71	25.52	21.5	24.67	17.24	13.16	16.27	14.963	15.533	12.95	15.733	23.896	15.556	0.619692	2.27725e-33	4.18431e-33	-0.263091	1.96423e-05	1.22983e-05	-0.618545	8.01264e-33	5.27612e-33	0.264237	4.34296e-06	1.12125e-05	0.0541054	0.255235	0.35135	-0.208985	0.000934055	0.000579209	0.0715773	0.0795819	0.216125	0.60222	2.02555e-31
NCU05011	polyketide synthase-2(pks-2)	221	3.42	3.49	2.83	3.35	3.6	3.61	4.02	3.87	3.65	6.03	5.46	5.18	8.19	9.35	7.66	6.04	5.47	5.15	3.246	3.52	3.846	5.556	8.4	5.553	1.25211	1.45891e-199	1.05117e-199	0.127269	0.0111181	0.0115741	-0.594963	1.13457e-57	5.2398e-58	0.529883	3.77464e-32	4.90256e-32	0.117868	0.0303575	0.0250725	0.245137	4.52449e-06	1.8827e-06	0.774813	5.70422e-61	3.35896e-61	0.59517	8.92225e-58
NCU01797	nonrepressor of conidiation-2(nrc-2)	221	52.87	65.22	71.62	56.93	67.68	81.06	54.55	59.66	65.17	79.96	66.9	79.17	113.77	108.96	118.73	75.26	64.91	74.61	63.236	68.556	59.793	75.343	113.82	71.593	0.729713	0	0	-0.197631	4.45722e-24	9.38167e-25	-0.668243	0	0	0.259101	3.02997e-42	3.37859e-42	0.116552	2.79114e-09	8.17161e-10	-0.0810788	7.22662e-05	3.61764e-05	0.251692	7.18959e-42	5.30749e-42	0.594574	8.59569e-301
NCU01414	Ascospore maturation-1(Asm-1)	221	77.3	70.65	73.79	80.93	100.01	94.79	70.49	77.33	80.14	94.3	90.78	97.81	141.49	131.83	152.63	84.13	69.67	100.58	73.913	91.91	75.986	94.296	141.983	84.793	0.625836	0	0	-0.274615	1.40013e-72	1.36826e-73	-0.743173	0	0	0.157278	1.58216e-24	2.3335e-24	0.314677	1.96922e-93	1.14888e-94	0.0400613	0.0142329	0.0121729	0.350635	3.69343e-118	1.48697e-118	0.589878	0
NCU06249	serine/threonine protein kinase-40(stk-40)	221	13.66	15.68	16.29	15.06	17.47	18.24	13.98	15.09	15.99	16.94	16.2	19.94	24.21	27.09	28.44	15.87	14.53	18.47	15.21	16.923	15.02	17.693	26.58	16.29	0.649818	7.07168e-150	6.03963e-150	-0.172468	4.34491e-09	1.85645e-09	-0.706074	1.16741e-172	2.62703e-173	0.116213	2.2405e-05	6.05927e-05	0.154055	2.15601e-07	7.30927e-08	-0.0184133	0.316838	0.532085	0.216956	1.43395e-14	1.77506e-14	0.586918	6.67249e-125
NCU01549	hypothetical protein	221	20.82	23.74	23.33	25.21	26.76	27.28	23.04	22.35	24.15	29.88	25.98	26.31	44.63	40	38.71	28.41	24.95	26.17	22.63	26.416	23.18	27.39	41.113	26.51	0.636625	1.71697e-165	1.38755e-165	-0.18895	4.65941e-12	1.62927e-12	-0.632404	4.82934e-163	1.12688e-163	0.193171	2.57143e-13	4.959e-13	0.223324	5.2079e-16	1.08387e-16	0.0343734	0.161123	0.21635	0.274567	8.04809e-25	7.69682e-25	0.585382	2.58765e-142
NCU02582	sorbose-resistant-4(sor-4)	221	7.65	7.98	8.99	7.55	7.67	9.09	7.26	6.53	7.82	9.22	7.56	9.25	13.91	11.8	13.33	8.46	6.55	8.39	8.206	8.103	7.203	8.676	13.013	7.8	0.682286	1.55634e-54	2.29612e-54	-0.169768	0.00102657	0.000846874	-0.73867	7.28799e-62	3.18417e-62	0.113383	0.00817075	0.027305	-0.0184878	0.41392	0.707429	-0.188255	0.000360749	0.000204957	0.0794176	0.0394197	0.100983	0.584381	1.68119e-41
NCU07695	hypothetical protein	221	12.73	21.43	18.72	15.66	17.75	24.21	17.34	22.93	29.46	21.07	21.68	27.71	26.95	35.87	43.05	19.54	24.59	26.79	17.626	19.206	23.243	23.486	35.29	23.64	0.925871	7.87994e-149	6.75905e-149	0.301475	8.88718e-14	2.88699e-14	-0.590819	9.2497e-69	3.77546e-69	0.0335772	0.0933776	0.369455	0.118388	0.00803549	0.00551656	0.419863	2.47433e-24	3.20283e-25	0.463503	9.87509e-31	8.58102e-31	0.580756	8.54084e-67
NCU08785	fungal cellulose binding domain-containing protein	282	0.06	0.23	0.06	0	0.23	0.34	0.23	0.06	0.17	0.34	0.06	0.17	47.38	82.78	35.56	0.56	0.9	0.85	0.116	0.19	0.153	0.19	55.24	0.77	8.1952	0	0	-0.324942	0.3267	0.633854	-6.15985	0	0	2.36029	3.48808e-07	8.51542e-07	0.737821	0.23496	0.314192	0.412878	0.340805	0.594275	0.736755	0.11148	0.314891	8.19627	0
NCU07718	hypothetical protein	282	0.27	0.87	0.73	19.08	67.47	43.2	0.33	1.08	0.79	2.12	1.14	1.47	421.51	481.61	287.88	6.02	5.99	6.25	0.623	43.25	0.733	1.576	397	6.086	3.19646	0	0	-5.88112	0	0	-6.02667	0	0	3.05091	4.1955e-115	2.68624e-115	6.11029	0	0	0.229166	0.223467	0.331464	1.33421	5.6299e-12	7.63867e-12	7.97254	0
NCU05924	glycosylhydrolase family 10-1(gh10-1)	282	0.1	0.05	0	0	0.15	0.1	0.1	0.05	0.05	0.45	0.3	0.1	42.41	67.51	34.03	0.59	0.59	0.6	0.05	0.083	0.066	0.283	47.983	0.593	9.18082	0	0	-0.324942	0.362365	0.736266	-6.3331	0	0	3.17266	3.08748e-08	7.17505e-08	0.737821	0.318422	0.476664	0.412878	0.38437	0.70644	2.50229	0.000506688	0.00104737	7.41635	0
NCU05567	hypothetical protein	282	31.54	31.46	37.54	168.34	197.1	164.23	34.81	39.58	32.9	227.8	211.94	237.88	9985.73	11627.9	9230.45	415.32	232.67	245.6	33.513	176.556	35.763	225.873	10281.4	297.863	5.86236	0	0	-2.30368	0	0	-5.10852	0	0	3.05752	0	0	2.39735	0	0	0.0936742	0.0262566	0.0246985	2.75188	0	0	5.50783	0
NCU08052	aquaporin	282	2.76	2.61	3.13	33.45	95.65	74.68	3.35	4.31	1.97	21.55	21.98	30.78	722.38	811.79	522.54	64.32	30.8	34.25	2.833	67.926	3.21	24.77	685.57	43.123	3.33331	0	0	-4.4041	0	0	-3.99009	0	0	3.74732	0	0	4.58346	0	0	0.179361	0.0752842	0.0860717	3.12654	0	0	4.79023	0
NCU08042	cellulose degradation regulator-2(clr-2)	282	0.29	0.28	0.36	0.43	0.31	0.48	0.39	0.3	0.34	1.13	0.5	0.81	19.88	23.28	18.41	1.73	1.34	1.56	0.31	0.406	0.343	0.813	20.523	1.543	5.64607	0	0	-0.259354	0.163095	0.259482	-3.73276	0	0	2.17266	1.27821e-39	1.48061e-39	0.404752	0.085982	0.0862812	0.145398	0.327173	0.555574	1.39527	1.64572e-12	2.19048e-12	4.65555	0
NCU00866	DUF1275 domain-containing protein	282	0.13	0	0.08	0	0.1	0.19	0	0.07	0	0.36	0.29	0.1	18.23	0	0.3	0.49	0.32	0.34	0.07	0.096	0.023	0.25	6.176	0.383	6.00628	2.29787e-157	1.90915e-157	-2.01144	0.022341	0.0254816	-4.01006	8.01469e-140	2.05328e-140	4.00766	1.494e-10	3.15356e-10	0.495556	0.317397	0.474318	-1.51589	0.100961	0.12227	1.86381	0.000317704	0.000645909	4.63802	1.96384e-150
NCU02855	glycosylhydrolase family 11-1(gh11-1)	282	0.55	0.47	0.5	1.05	0.8	0.74	0.61	0.58	0.66	1.9	1.1	1.16	32.97	47.16	20.34	1.49	2.92	1.79	0.506	0.863	0.616	1.386	33.49	2.066	5.27586	0	0	-0.491514	0.0272017	0.0318661	-4.01694	0	0	1.75043	1.26212e-21	1.97197e-21	0.774084	0.00217721	0.0012947	0.28257	0.197763	0.28056	1.45683	6.86147e-12	9.33425e-12	4.59311	0
NCU08886	amidohydrolase	282	10.94	11.33	13.18	17.89	33.66	29.79	10.94	12.69	10.32	40.18	27.06	35.18	719.61	625.3	552.66	68.13	50.7	66.3	11.816	27.113	11.316	34.14	632.523	61.71	4.54217	0	0	-1.26088	2.3347e-186	9.56784e-188	-3.35693	0	0	2.44612	0	0	1.19816	8.52841e-172	2.75017e-173	-0.062728	0.174004	0.23742	1.52949	0	0	4.21083	0
NCU00747	hypothetical protein	282	0.06	0	0	0.17	0	0	0	0.06	0.17	2.4	1.32	1.32	25.79	27.25	24.16	2.75	1.6	2.07	0.02	0.056	0.076	1.68	25.733	2.14	8.8091	5.32056e-259	3.28869e-259	0.412023	0.352132	0.70702	-3.58699	8.33235e-262	1.42214e-262	4.81009	1.49031e-27	2.07543e-27	1.58582	0.230876	0.306343	1.99784	0.129803	0.166114	6.45922	3.07194e-22	3.12272e-22	3.9357	2.47988e-279
NCU08037	hypothetical protein	282	0.04	0	0	0	0	0.04	0	0.04	0	0.74	0.12	0.54	6.12	7.94	6.31	0.5	0.33	0.54	0.013	0.013	0.013	0.466	6.79	0.456	8.94444	1.2784e-95	1.42451e-95	0.0111998	0.44567	0.995587	-3.89298	1.36724e-103	4.30268e-104	5.04026	1.06558e-09	2.3328e-09	0.000854974	0.5098	0.999664	0.0120547	0.477847	0.995251	5.09019	9.39839e-10	1.38223e-09	3.8551	4.9954e-103
NCU08412	endo-beta-1,4-mannanase	282	1.02	0.89	0.89	0.85	0.89	0.85	0.2	1.21	0.45	3.52	2.07	3.85	41.05	51.64	36.6	8.26	6.97	5.68	0.933	0.863	0.62	3.146	43.096	6.97	5.63871	0	0	-0.479452	0.0631028	0.0834564	-2.62776	0	0	3.4904	6.63321e-100	4.60121e-100	-0.107669	0.398439	0.667057	-0.587122	0.0315964	0.0307778	1.75545	3.31907e-22	3.37869e-22	3.77559	0
NCU09664	acetylxylan esterase	282	0.91	2.27	2.78	0.68	1.02	1.7	0.85	0.96	0.57	4.72	3.81	3.87	59.32	61.69	38.61	5.86	3.53	3.3	1.986	1.133	0.793	4.133	53.206	4.23	5.54564	0	0	-0.517587	0.055667	0.0722723	-3.6519	0	0	2.41132	2.29322e-31	3.01708e-31	-0.8065	0.000790795	0.000428817	-1.32409	3.42961e-07	1.23287e-07	1.05373	1.48364e-10	2.11717e-10	3.68541	0
NCU07898	endoglucanase IV	282	1.81	2.42	1.46	2.57	1.87	2.15	1.74	1.45	2.84	20.74	5.63	9.38	168.44	157.83	133.49	21.59	17.71	17.66	1.896	2.196	2.01	11.916	153.253	18.986	6.12142	0	0	-0.129926	0.291734	0.543731	-3.01207	0	0	3.23928	3.55694e-148	1.94888e-148	0.213159	0.24148	0.326338	0.0832324	0.384873	0.707721	2.65067	4.02701e-77	2.05544e-77	3.68391	0
NCU08152	high affinity glucose transporter	282	0.02	0.09	0.09	0.02	0.11	0.11	0	0.07	0.04	0.74	0.47	0.76	6.13	9.06	6.29	0.9	0.57	0.81	0.066	0.08	0.036	0.656	7.16	0.76	6.52263	2.02896e-278	1.20485e-278	-1.11849	0.0755273	0.103277	-3.23466	5.65722e-214	1.11049e-214	4.40646	5.69634e-30	7.65606e-30	0.241863	0.404351	0.681854	-0.876628	0.163844	0.220707	3.30854	1.35172e-21	1.3973e-21	3.45595	3.02261e-226
NCU01829	hypothetical protein	282	0	0	0	0	0	0	0	0	0	2.12	0.05	1.35	15.12	12.27	10.01	0.1	0	0.22	0	0	0	1.173	12.466	0.106	10.8156	1.57697e-131	1.4592e-131	NA	NA	NA	-6.88606	2.62454e-206	5.27909e-207	3.93253	0.00224596	0.00708419	NA	NA	NA	NA	NA	NA	7.41003	1.68513e-20	1.7842e-20	3.4064	4.94198e-169
NCU07869	INSIG domain-containing protein	282	3.25	3.87	4.1	6.86	12.84	11.82	3.74	4.38	4.28	11.97	8.03	10.15	90.99	109.03	96.19	13.53	10.62	14.12	3.74	10.506	4.133	10.05	98.736	12.756	3.23044	0	0	-1.34658	9.81829e-103	7.11874e-104	-2.95204	0	0	1.62498	4.16856e-165	2.12156e-165	1.4905	2.428e-119	1.16929e-120	0.143919	0.0661008	0.0739607	1.42493	1.12826e-107	4.77677e-108	3.296	0
NCU09524	hypothetical protein	282	0.67	0.49	0.57	0.9	0.59	0.77	0.98	0.59	0.74	7.1	4.51	4.32	67.04	49.64	33.11	11.85	6.31	7.17	0.576	0.753	0.77	5.31	49.93	8.443	6.0444	0	0	0.0269503	0.419554	0.900789	-2.56373	0	0	3.45372	3.74801e-187	1.75788e-187	0.394288	0.0887292	0.0901074	0.421238	0.0619641	0.0687434	3.2065	3.66589e-111	1.52447e-111	3.23218	0
NCU01380	hypothetical protein	282	11.12	3.48	2.4	21.39	17.51	8.76	7.2	4.19	5.94	28.09	10.24	12.73	150.17	198.28	115.29	24.52	31	23.74	5.666	15.886	5.776	17.02	154.58	26.42	3.28164	0	0	-1.45982	6.71768e-121	4.21905e-122	-2.54796	0	0	2.19351	0	0	1.48903	2.81306e-124	1.32489e-125	0.0292051	0.388649	0.716421	1.58852	3.23974e-147	1.15926e-147	3.18215	0
NCU09213	hypothetical protein	282	1.48	0.94	1	2.1	1.71	1.34	0.94	1.36	1.13	2.07	1.97	1.6	17.28	19.23	13	2.65	2.16	2.46	1.14	1.716	1.143	1.88	16.503	2.423	3.26343	0	0	-0.584987	8.33451e-05	5.71956e-05	-2.76721	0	0	1.08121	2.95543e-16	5.2375e-16	0.591816	0.000103075	4.8087e-05	0.00682966	0.473743	0.966174	0.722255	2.34768e-07	3.87572e-07	3.133	0
NCU00836	glycosylhydrolase family 61-7(gh61-7)	282	0.22	0.29	0.25	0.25	0.32	0.36	0.11	0.32	0.36	3.19	1.18	1.79	20.32	20.97	11.95	3.41	1.65	2.33	0.253	0.31	0.263	2.053	17.746	2.463	5.83386	0	0	-0.244022	0.297	0.558608	-2.84808	3.62441e-235	6.6754e-236	3.22981	1.20845e-38	1.42131e-38	0.308977	0.312318	0.464144	0.0649551	0.444057	0.882659	3.03374	1.10632e-30	9.61739e-31	3.1091	5.37189e-256
NCU02843	hypothetical protein	282	0.98	0.63	0.73	1.85	2.04	1.9	1.22	0.73	1.12	3.99	1.9	2.53	26.8	24.22	21.16	5.99	3.36	3.66	0.78	1.93	1.023	2.806	24.06	4.336	3.63753	1.60246e-291	9.27903e-292	-0.920552	4.10006e-05	2.68839e-05	-2.47193	8.74115e-202	1.77638e-202	2.08616	1.86388e-31	2.44773e-31	1.31071	7.19034e-08	2.33851e-08	0.390158	0.123785	0.156171	1.84945	4.4526e-18	5.00784e-18	3.09879	7.11959e-255
NCU05105	glucan endo-1,3-beta-glucosidase	282	0.42	0.33	0.17	0.61	0.77	0.48	0.31	0.38	0.33	1.97	1.57	1.25	15.59	13.62	11.53	2.4	2.07	2.46	0.306	0.62	0.34	1.596	13.58	2.31	4.45111	0	0	-0.875006	0.000371394	0.000281797	-2.55544	2.64139e-299	3.99615e-300	2.77067	2.14443e-57	2.02289e-57	1.01581	8.52678e-05	3.911e-05	0.140799	0.353191	0.62406	2.38061	3.25403e-34	2.67492e-34	3.0863	0
NCU01162	glycolipid-anchored surface protein 5(gel-1)	282	4.74	3.93	3.79	3.61	3.43	4.69	3.2	3.12	2.19	12.86	11.72	11.35	99.86	112.05	91.51	21.25	18.14	17.37	4.153	3.91	2.836	11.976	101.14	18.92	4.69239	0	0	-0.460722	3.57726e-08	1.66465e-08	-2.4176	0	0	2.7355	0	0	-0.0870715	0.193986	0.241052	-0.547794	3.76368e-11	9.53951e-12	1.52802	1.00595e-162	3.41941e-163	3.07729	0
NCU06373	hypothetical protein	282	2.58	3.16	1.97	3.12	2.8	3.28	2.77	2.19	2.19	5.34	4.09	4.38	40.62	39	28.93	5.91	4.69	4.44	2.57	3.066	2.383	4.603	36.183	5.013	3.55996	0	0	-0.363356	3.21281e-05	2.08326e-05	-2.85073	0	0	1.07258	7.88741e-46	8.4041e-46	0.253668	0.00390354	0.00247036	-0.109688	0.162671	0.218833	0.839793	1.48335e-28	1.33625e-28	2.97383	0
NCU00762	glycosylhydrolase family 5-1(gh5-1)	282	0.41	0.5	0.31	0.34	0.22	0.24	0.31	0.5	0.41	1.41	0.6	1.2	8.96	8.62	7.15	1.25	1.1	1.3	0.406	0.266	0.406	1.07	8.243	1.216	4.96372	9.14784e-239	5.91995e-239	0.625017	0.0402412	0.0497495	-2.76046	1.10579e-158	2.61469e-159	1.57824	2.04003e-13	3.91849e-13	-0.627176	0.0533407	0.0489658	-0.00215912	0.477847	0.99397	1.39345	3.66358e-10	5.308e-10	2.94309	2.62681e-169
NCU01011	hypothetical protein	282	0.27	0.4	0.27	0	0.13	0	0	0	0	4.71	1.35	0.81	12.32	23.67	15.43	5.8	2.97	3.65	0.313	0.043	0	2.29	17.14	4.14	8.57375	6.13594e-77	7.63073e-77	NA	NA	NA	-2.05047	1.0088e-42	5.67179e-43	7.5263	4.81809e-22	7.47923e-22	-2.8065	0.0305194	0.0252581	-3.80951	0.0126707	0.0106536	2.86486	7.0926e-10	1.03753e-09	2.90239	6.46641e-63
NCU06328	hypothetical protein	282	0.73	0.58	0.8	2.18	2.74	2.98	1.23	0.69	0.88	7.72	4.79	6.84	52.67	40.92	47.12	8.7	6.31	10.93	0.703	2.633	0.933	6.45	46.903	8.646	4.15327	0	0	-1.50051	2.42199e-31	4.2815e-32	-2.43879	0	0	3.21499	4.22032e-253	1.683e-253	1.89776	4.43123e-43	5.0107e-44	0.397248	0.0261934	0.0246213	3.1903	7.25643e-188	2.22747e-188	2.86073	0
NCU09582	chitin deacetylase	282	0.26	0.32	0.65	0.58	0.97	0.26	0.84	0.19	0.65	5.9	2.34	2.34	33.88	22.84	17.78	6.55	2.21	3.7	0.41	0.603	0.56	3.526	24.833	4.153	5.35641	5.11292e-270	3.09288e-270	-0.109929	0.377465	0.779577	-2.57908	3.01107e-164	6.99476e-165	2.88726	9.77197e-33	1.25604e-32	0.560282	0.159734	0.187219	0.450353	0.207415	0.298048	3.10059	9.7801e-30	8.62459e-30	2.81611	2.50721e-180
NCU12058	oxidoreductase	282	0.62	0.66	0.55	0.8	0.58	0.69	0.88	0.4	0.51	1.72	0.88	1.07	10.32	8.24	7.06	2.24	1.77	2.1	0.61	0.69	0.596	1.223	8.54	2.036	3.63406	4.15446e-140	3.69289e-140	-0.19994	0.262785	0.474976	-2.0668	1.73935e-78	6.55155e-79	1.7672	6.77598e-17	1.17963e-16	0.177005	0.340921	0.525597	-0.0229343	0.463165	0.936648	1.00793	1.61617e-05	2.98011e-05	2.80313	3.28153e-111
NCU04265	invertase(inv)	282	4.32	4.98	2.56	5.07	3.52	2.27	2.19	2.55	4.24	44.15	6.81	9.07	147.47	143.45	108.94	49.72	66.43	27.32	3.953	3.62	2.993	20.01	133.286	47.823	5.2012	0	0	-0.275088	0.00317034	0.00286908	-1.47778	0	0	3.9985	0	0	-0.127019	0.127383	0.140095	-0.402106	1.84056e-05	8.36127e-06	2.34005	0	0	2.73413	0
NCU07517	hypothetical protein	282	0.43	0.24	0.45	1.44	0.98	0.74	0.67	0.66	1.33	13.61	7.91	7.7	69.05	63.48	52.18	11.95	8.89	8.8	0.373	1.053	0.886	9.74	61.57	9.88	5.86438	0	0	-0.253976	0.128011	0.193553	-2.63924	0	0	3.47912	1.29738e-212	5.71045e-213	1.50336	2.01311e-09	5.81263e-10	1.24938	2.06756e-06	8.23703e-07	4.70813	4.45429e-250	1.14554e-250	2.6596	0
NCU09365	hypothetical protein	282	1.74	2.02	1.6	1.84	2.51	2.76	1.3	1.3	2	3.27	2.02	2.74	14.31	22.41	13.75	2.82	3.5	2.69	1.786	2.37	1.533	2.676	16.823	3.003	2.82706	0	0	-0.626866	1.80876e-07	8.93006e-08	-2.48711	0	0	0.96682	1.30006e-18	2.17259e-18	0.405697	0.00061009	0.000325003	-0.221169	0.0696559	0.0786142	0.581361	6.78146e-08	1.08966e-07	2.6514	0
NCU01697	hypothetical protein	282	6.53	4.67	3.69	17.21	22.46	17.81	7.24	6.86	7.71	21.21	18.42	21	122.72	142.94	110.81	19.72	19.77	23.1	4.963	19.16	7.27	20.21	125.49	20.863	2.70991	0	0	-1.39778	1.40453e-144	7.42477e-146	-2.58797	0	0	1.51972	4.42149e-179	2.13331e-179	1.94938	2.59343e-231	6.76748e-233	0.5516	1.93912e-12	4.46814e-13	2.02515	2.62639e-257	6.61334e-258	2.63414	0
NCU03279	hypothetical protein	282	2.1	1.34	1.54	1.73	1.92	1.92	1.56	1.39	1.18	3.23	2.34	2.61	18.36	16.44	14.24	4	2.82	2.82	1.66	1.856	1.376	2.726	16.346	3.213	3.13563	0	0	-0.43533	0.000374726	0.000284729	-2.34583	0	0	1.22513	8.58364e-32	1.12146e-31	0.164354	0.134996	0.151189	-0.270976	0.0292489	0.0281137	0.716414	4.25008e-12	5.7376e-12	2.58357	0
NCU05209	hypothetical protein	282	2.75	2.4	4.71	6.95	21.76	17.35	3.94	2.45	3.21	45.66	22.75	27.98	193.43	198.42	155.48	59.04	39.3	34.05	3.286	15.353	3.2	32.13	182.443	44.13	3.56877	0	0	-2.26323	4.85953e-138	2.67495e-139	-2.0468	0	0	3.7852	0	0	2.22437	5.95089e-135	2.53761e-136	-0.0388666	0.407022	0.769139	3.28856	0	0	2.50457	0
NCU08443	hypothetical protein	282	2.41	3	3.33	3.29	4.27	4.42	2.54	2.24	2.42	10.08	6.44	6.39	45.46	48.94	35.34	12.63	9.5	8.92	2.913	3.993	2.4	7.636	43.246	10.35	3.43491	0	0	-0.736299	4.60768e-24	9.70952e-25	-2.06221	0	0	2.109	2.61031e-304	9.39241e-305	0.457008	8.71824e-11	2.2713e-11	-0.279291	0.000543667	0.000319198	1.39093	3.50498e-126	1.37093e-126	2.50099	0
NCU00761	triacylglycerol lipase	282	0.69	1.05	1.29	1.09	2.19	2.27	0.86	0.85	0.97	2.11	2.29	2.05	11.64	12.93	9.71	3.37	2.33	3.25	1.01	1.85	0.893	2.15	11.426	2.983	2.62688	0	0	-1.05364	5.18099e-21	1.20232e-21	-1.93598	1.43168e-305	2.15608e-306	1.74455	4.16518e-71	3.52839e-71	0.874836	1.31654e-15	2.77911e-16	-0.178804	0.128383	0.16331	1.09323	2.52982e-26	2.36413e-26	2.40849	0
NCU08447	hypothetical protein	282	2.44	1.89	1.75	4.19	7.83	7.18	2.08	2.09	3.11	6.6	7.45	8.19	33.33	44.69	37.79	6.76	8.81	8.47	2.026	6.4	2.426	7.413	38.603	8.013	2.59108	0	0	-1.39914	7.92993e-49	1.03839e-49	-2.26714	0	0	1.72308	5.694e-83	4.42631e-83	1.66002	2.77497e-62	2.30776e-63	0.260875	0.0380289	0.0381518	1.87098	1.25947e-85	6.0766e-86	2.38012	0
NCU07353	UPF0499 protein	282	14.98	6.58	3.72	11.8	8.01	7.4	11.35	6.1	3.51	93.32	52.08	54.73	338.67	416	272.8	110.94	66.58	72	8.426	9.07	6.986	66.71	342.49	83.173	5.23831	0	0	-0.376989	2.0374e-05	1.27712e-05	-2.04115	0	0	3.57414	0	0	0.106897	0.16487	0.194895	-0.270092	0.00303303	0.00214321	2.98597	0	0	2.35924	0
NCU01517	glucoamylase precursor(gla-1)	282	14.35	14.55	18.81	23.58	31.11	29.35	14.45	18.09	18.64	54.35	29.15	34.92	205.79	222.41	175.45	58.3	51.98	46.84	15.903	28.013	17.06	39.473	201.216	52.373	2.84296	0	0	-0.715987	1.21738e-122	7.46867e-124	-1.94124	0	0	1.61771	0	0	0.816906	1.29082e-153	4.68285e-155	0.100919	0.00503528	0.00377644	1.31104	0	0	2.34883	0
NCU03451	hypothetical protein	282	14.74	14.23	11.02	26.22	24.87	16.63	27.47	18.95	14.26	40.61	31.8	17.1	176.38	160.09	112.68	57.3	45.2	45.91	13.33	22.573	20.226	29.836	149.716	49.47	2.7286	0	0	-0.158607	0.120785	0.180656	-1.59682	4.26801e-160	1.00476e-160	1.29038	3.81821e-40	4.38425e-40	0.759492	2.4666e-08	7.71859e-09	0.600886	1.90963e-05	8.70546e-06	1.16189	2.59318e-21	2.70014e-21	2.32619	6.50875e-263
NCU00031	hypothetical protein	282	0.69	0.75	0.37	0.62	0.87	1.37	0.06	0.43	0.62	32.46	12.67	18.11	113.47	86.98	115.23	44.91	27.76	33.24	0.603	0.953	0.37	21.08	105.226	35.303	6.77983	0	0	-1.35665	0.00046573	0.00036128	-1.57489	0	0	6.56159	0	0	0.666436	0.0528204	0.0483762	-0.690215	0.0895399	0.105876	5.12765	5.83375e-237	1.54001e-237	2.31861	0
NCU07326	hypothetical protein	282	2.27	2.02	1.67	2.14	1.76	1.73	2.42	1.73	2.13	31.38	17.3	22.43	132.15	124.68	88.8	34.66	27.25	28.5	1.986	1.876	2.093	23.703	115.21	30.136	5.93977	0	0	0.158651	0.13324	0.203381	-1.93399	0	0	3.84712	0	0	-0.0822406	0.336064	0.515404	0.0764099	0.317798	0.53427	3.57711	0	0	2.28042	0
NCU01849	extracellular dioxygenase	282	4.9	6.26	6.48	12.49	14.03	13.17	10.45	7.21	9.64	269.84	94.52	139.49	794.32	713.02	938.38	288.09	196.5	227.82	5.88	13.23	9.1	167.95	815.24	237.47	5.94372	0	0	-0.540523	3.84541e-13	1.28216e-13	-1.77876	0	0	4.70549	0	0	1.16963	7.58427e-46	8.09337e-47	0.629109	7.97605e-12	1.90451e-12	4.83527	0	0	2.27808	0
NCU16512	hypothetical protein	282	20	13.83	12.22	26.6	28.38	21.29	30.74	22.2	14.24	45.99	33.56	23.37	179.21	177	121.53	69.39	47.35	45.52	15.35	25.423	22.393	34.306	159.246	54.086	2.64567	0	0	-0.183339	0.00323635	0.00293902	-1.55718	0	0	1.27184	8.87622e-137	5.09392e-137	0.728775	3.77934e-26	5.82103e-27	0.545437	3.06909e-14	6.22595e-15	1.16058	9.05774e-76	4.68484e-76	2.21387	0
NCU10245	hypothetical protein	282	1.76	2.2	2.22	2.04	2.51	2.18	2.49	2.12	1.8	49.1	16.4	20.79	152.23	123.29	123.15	55.13	29.64	34.4	2.06	2.243	2.136	28.763	132.89	39.723	5.88714	0	0	-0.0706122	0.29881	0.56431	-1.7414	0	0	4.21636	0	0	0.122696	0.238441	0.321064	0.0520839	0.372938	0.677183	3.80319	0	0	2.20665	0
NCU00282	hypothetical protein	282	4.48	5.04	3.4	6.99	11.45	9.76	3.89	3.71	3.56	17.31	8.94	10.06	64.13	58.29	44.65	19.11	14.81	11.44	4.306	9.4	3.72	12.103	55.69	15.12	2.56845	0	0	-1.33579	1.31971e-168	6.08036e-170	-1.87872	0	0	2.02552	0	0	1.12126	4.95962e-128	2.2517e-129	-0.21453	0.000414177	0.000237652	1.48715	8.41585e-256	2.13422e-256	2.20256	0
NCU08169	hypothetical protein	282	21.65	25.65	31.05	37.49	43.15	41.37	30.53	28.89	25.92	90.8	70.36	69.07	333.94	397.89	309.59	105.02	94.55	91.44	26.116	40.67	28.446	76.743	347.14	97.003	3.09192	0	0	-0.516143	1.6939e-57	1.96752e-58	-1.83876	0	0	1.7693	0	0	0.639013	1.05648e-83	6.74645e-85	0.12287	0.000954418	0.000592915	1.55417	0	0	2.17676	0
NCU04667	hypothetical protein	282	9.8	13.01	19.75	5.53	12.35	17.9	3.96	10.93	6.63	79.15	46.13	82.58	211.15	348.63	361.37	72.13	75.24	104.48	14.186	11.926	7.173	69.286	307.05	83.95	4.68414	0	0	-0.733656	3.91832e-44	5.56793e-45	-1.8706	0	0	3.5472	0	0	-0.250186	4.01219e-08	1.27764e-08	-0.983843	4.23048e-85	1.72977e-86	2.28664	0	0	2.14732	0
NCU16494	hypothetical protein	282	0.54	0.54	0	0.54	0.47	0.34	0.27	0.4	0.34	12.65	4.24	5.6	4.87	14.46	80.06	3.5	4.11	3.64	0.36	0.45	0.336	7.496	33.13	3.75	6.20357	0	0	-0.418052	0.227926	0.393799	-3.14207	9.07785e-257	1.57767e-257	3.47955	1.27452e-33	1.61184e-33	0.322783	0.330625	0.503414	-0.0952685	0.433972	0.854181	4.38349	4.42817e-75	2.30461e-75	2.14286	1.57579e-169
NCU06583	serine/threonine protein kinase-44(stk-44)	282	1.65	1.84	1.6	7.73	16.75	16.48	1.51	1.81	2.77	3.06	2.85	3.37	14.16	13.62	13.02	3.48	2.76	2.92	1.696	13.653	2.03	3.093	13.6	3.053	-0.00709389	0.174693	0.839034	-2.75097	0	0	-2.15429	0	0	0.589586	2.60666e-13	5.02819e-13	3.00845	0	0	0.257485	0.00813697	0.00643724	0.864992	2.91421e-24	2.81729e-24	2.13637	0
NCU06944	hypothetical protein	282	6.53	7.18	6.79	6.76	6.4	8.06	6.3	6.91	7.09	13.16	11.99	10.5	53.95	62.89	38	16.89	14.08	11.1	6.833	7.073	6.766	11.883	51.613	14.023	2.86864	0	0	-0.0638116	0.0870534	0.122056	-1.88052	0	0	1.05193	1.10748e-200	5.05575e-201	0.0501832	0.182931	0.223075	-0.0136284	0.39857	0.743353	0.799202	7.94866e-108	3.36241e-108	2.11962	0
NCU00461	glutamate dehydrogenase-1(gdh-1)	282	26	30.25	28.15	22.38	29.69	30.79	21.46	22.95	21.37	85.39	44.03	55.37	235.8	276.41	276.11	81.24	66.35	63.53	28.133	27.62	21.926	61.596	262.773	70.373	3.24833	0	0	-0.3334	1.70614e-42	2.49475e-43	-1.90008	0	0	1.68165	0	0	-0.0264828	0.195323	0.243449	-0.359883	1.67693e-49	1.17814e-50	1.12977	0	0	2.09207	0
NCU05619	hypothetical protein	282	1.02	0.76	0.51	1.53	1.65	1.39	0.76	0.88	0.89	1.65	1.78	1.14	6.24	7.63	5.48	2.41	0.76	1.4	0.763	1.523	0.843	1.523	6.45	1.523	2.0819	7.39225e-19	1.69073e-18	-0.851011	0.0264021	0.0307245	-2.08217	1.81783e-18	1.6734e-18	0.850736	0.0091548	0.0307785	1.00085	0.017641	0.0133236	0.149844	0.400164	0.749038	0.999789	0.00589011	0.0134222	2.08296	1.65534e-18
NCU05394	MFS transporter	282	7.42	5.8	6.02	6.26	7.38	7.24	4.72	5.05	4.74	50.25	29.16	35.91	170.78	140.66	175.08	68.25	33.5	38.11	6.413	6.96	4.836	38.44	162.173	46.62	4.54081	0	0	-0.524697	1.02225e-12	3.44809e-13	-1.79766	0	0	3.26784	0	0	0.118339	0.0794815	0.0784091	-0.406357	9.86088e-08	3.36813e-08	2.58312	0	0	2.07603	0
NCU02910	hypothetical protein	282	3.22	2.03	1.73	2.74	1.18	1.03	3.21	2.46	1.99	19.33	8.02	10.87	70.59	49.9	39	24	12.52	14.46	2.326	1.65	2.553	12.74	53.163	16.993	5.0086	0	0	0.631336	9.21619e-05	6.38272e-05	-1.64451	0	0	2.73275	1.12203e-210	4.97104e-211	-0.495298	0.00351368	0.00219531	0.136038	0.232008	0.3478	2.45296	1.28788e-140	4.73753e-141	2.06034	0
NCU15222	tRNA	282	0	1.27	0.63	1.27	1.27	1.9	0	0.63	1.27	3.17	0.63	1.27	8.28	9.54	3.18	3.81	2.54	3.81	0.633	1.48	0.633	1.69	7	3.386	2.24094	5.84046e-06	1.8525e-05	-1.22541	0.130688	0.198542	-1.04857	0.00668255	0.0137561	2.41778	0.000604029	0.0018137	1.22325	0.167453	0.199334	-0.00215912	0.477847	0.998538	1.41483	0.0479801	0.12482	2.04936	3.01079e-05
NCU00262	hypothetical protein	282	2.6	3.13	2.96	7.28	9.68	10.3	3.08	3.29	3.99	11.02	7.58	7.67	42.57	34.49	30.49	13.49	11.93	11.18	2.896	9.086	3.453	8.756	35.85	12.2	1.9892	0	0	-1.39229	1.39972e-56	1.6428e-57	-1.5611	3.47381e-262	5.91698e-263	1.82039	5.10898e-112	3.33501e-112	1.65061	3.34615e-72	2.48462e-73	0.258324	0.0272658	0.0258607	1.59322	6.58188e-67	3.68246e-67	2.04659	0
NCU02071	hypothetical protein	282	0.43	0.71	0.71	0.81	0.95	0.9	0.81	0.57	0.57	4.42	2.43	2.81	12.43	13.61	13.1	4.95	3.86	4.39	0.616	0.886	0.65	3.22	13.046	4.4	3.87426	7.44269e-170	5.94006e-170	-0.452817	0.0884041	0.124464	-1.56815	8.71651e-63	3.77209e-63	2.75893	2.53563e-44	2.75662e-44	0.522808	0.0807393	0.0798212	0.0699907	0.426682	0.828266	2.37972	4.11449e-28	3.73153e-28	2.01735	2.75137e-88
NCU09694	hypothetical protein	282	8.58	10.28	10.14	15.95	29.33	26.36	7.05	9.36	9.24	14.9	17.37	20.36	65.77	79.36	64.44	13.1	18.49	17.11	9.666	23.88	8.55	17.543	69.856	16.233	1.54683	0	0	-1.4821	7.90803e-158	3.87361e-159	-2.10483	0	0	0.924101	2.8142e-52	2.79956e-52	1.30469	4.81579e-130	2.1251e-131	-0.177407	0.0122593	0.0102662	0.858396	9.46402e-50	6.356e-50	1.99313	0
NCU01903	pigment biosynthesis protein Ayg1	282	2.01	1.8	1.62	3.35	2.6	2.81	2.91	1.89	1.13	7.43	3.85	4.49	21.28	23.29	16.68	8.53	6.34	5.23	1.81	2.92	1.976	5.256	20.416	6.7	2.8057	0	0	-0.563051	3.41333e-06	1.93683e-06	-1.60675	2.81574e-196	5.86838e-197	1.762	5.16643e-75	4.25976e-75	0.687531	4.0795e-08	1.29994e-08	0.12448	0.233303	0.350164	1.53622	7.01307e-49	4.75517e-49	1.95701	1.68845e-257
NCU02164	hypothetical protein	282	49.39	80.53	70.35	112.17	179.92	186.49	56.26	62.66	62.49	300.88	191.65	202.4	910.86	967	770.07	328.24	272.96	224.52	66.756	159.526	60.47	231.643	882.643	275.24	2.46622	0	0	-1.39988	0	0	-1.68039	0	0	2.18571	0	0	1.2567	0	0	-0.143187	4.16589e-11	1.05966e-11	1.79382	0	0	1.9291	0
NCU06895	cytochrome P450 4A5	282	0.41	0.21	0.17	0.26	0.17	0.26	0.02	0.29	0	4.44	1.1	2.15	8.97	9.06	10.84	4.32	2.6	3.11	0.263	0.23	0.103	2.563	9.623	3.343	5.37954	3.09361e-284	1.82238e-284	-1.16056	0.0116327	0.0121945	-1.52355	8.92703e-88	3.13691e-88	5.01655	5.35779e-99	3.74743e-99	-0.185558	0.377469	0.612965	-1.34611	0.00371033	0.00267629	3.28631	6.90569e-60	4.10356e-60	1.90767	6.50566e-120
NCU08366	hypothetical protein	282	3.9	3.56	3.2	3.72	4.12	4.36	3.95	3.47	3.41	14.58	11.73	14.42	50.67	53.09	45.71	16.77	12.95	14.07	3.553	4.066	3.61	13.576	49.823	14.596	3.61219	0	0	-0.173723	0.0258099	0.0298977	-1.77029	0	0	2.01563	5.95585e-263	2.32066e-263	0.195293	0.0195392	0.0150556	0.02157	0.415147	0.79434	1.93245	2.77339e-231	7.50005e-232	1.87504	0
NCU09677	UPF0187 domain membrane protein	282	9.33	11	13.09	13.71	17.41	22.4	11.29	9.57	11.39	42.57	27.76	27.8	134.89	128.75	96.08	47.05	40.1	45.83	11.14	17.84	10.75	32.71	119.906	44.326	2.74717	0	0	-0.731271	2.61872e-78	2.42577e-79	-1.43507	0	0	2.04337	0	0	0.679385	8.69849e-69	6.69881e-70	-0.051886	0.172064	0.234151	1.55337	0	0	1.87319	0
NCU03294	hypothetical protein	282	0.75	0.72	0.56	0.97	0.69	0.5	1.09	0.62	0.78	8.71	4.03	4.07	26.69	18.91	15.88	10.16	3.94	5.98	0.676	0.72	0.83	5.603	20.493	6.693	4.83127	0	0	0.210209	0.218607	0.374518	-1.61364	5.85702e-154	1.40926e-154	3.00742	6.54331e-109	4.33426e-109	0.0870116	0.421928	0.727087	0.297221	0.160975	0.216079	3.04888	1.75772e-92	8.15947e-93	1.8694	7.82866e-189
NCU02240	glycosylhydrolase family 61-1(gh61-1)	282	1.84	1.71	1.03	1.33	1.4	1.45	1.01	1.2	1.1	3.18	2.38	3.24	11.28	11.64	8.77	3.63	2.99	2.82	1.526	1.393	1.103	2.933	10.563	3.146	2.9243	8.12968e-211	5.63869e-211	-0.335589	0.0354702	0.04292	-1.74525	1.7053e-113	5.0123e-114	1.51464	2.71169e-29	3.68113e-29	-0.136649	0.265555	0.371155	-0.472238	0.00473718	0.00352812	0.940735	9.07998e-14	1.1549e-13	1.84692	1.15962e-122
NCU03026	glycosylhydrolase family 18-3(gh18-3)	282	1.41	2.39	1.58	2	3.12	2.08	1.63	1.62	1.31	5.92	4.3	3.9	15.69	20.17	14.82	8.97	8.29	8.3	1.793	2.4	1.52	4.706	16.893	8.52	2.81384	4.47851e-176	3.49868e-176	-0.657686	0.000374726	0.000284779	-0.987448	4.74341e-42	2.68988e-42	2.48408	7.91266e-79	6.31469e-79	0.41892	0.0206508	0.0160349	-0.238765	0.163739	0.220455	1.39037	2.96661e-21	3.09428e-21	1.84239	3.69753e-106
NCU17261	hypothetical protein	282	1.71	1.26	1.69	2.01	2.16	2.33	1.62	1.46	1.52	3.95	2.76	4.23	11.46	14.6	12.94	3.78	4.54	4.77	1.553	2.166	1.533	3.646	13	4.363	2.58566	0	0	-0.496907	2.29805e-05	1.45611e-05	-1.57447	1.51885e-170	3.45468e-171	1.5081	2.21605e-55	2.14376e-55	0.478628	6.26691e-05	2.82128e-05	-0.0182788	0.444223	0.883289	1.23131	1.49674e-34	1.22448e-34	1.83297	4.7955e-211
NCU07476	hypothetical protein	282	1.9	2.28	2.23	3.33	4.09	4.63	1.67	2.32	2.73	4.87	3.28	3.39	14.73	14.21	11.79	4.99	4.7	4.21	2.136	4.016	2.24	3.846	13.576	4.633	1.75669	1.15744e-159	9.53087e-160	-0.841863	6.09746e-16	1.76986e-16	-1.5503	2.07334e-133	5.53419e-134	1.04826	1.52116e-26	2.16083e-26	0.908934	7.9728e-18	1.53752e-18	0.067071	0.332825	0.575022	0.847272	4.42811e-16	5.2642e-16	1.81835	6.33531e-167
NCU05159	acetylxylan esterase	282	2.02	1.56	2.1	1.5	1.5	1.95	1.74	1.6	1.56	8.01	4.38	5.2	24.05	23.03	14.86	9.33	5.54	5.87	1.893	1.65	1.633	5.863	20.646	6.913	3.642	0	0	-0.0155593	0.421355	0.907926	-1.57814	3.66896e-218	7.08771e-219	2.07941	4.4224e-108	2.94001e-108	-0.197245	0.11839	0.128346	-0.212804	0.0864916	0.101621	1.62942	2.25005e-66	1.26532e-66	1.81533	1.16419e-265
NCU07009	hypothetical protein	282	0.55	0.14	0.28	0.28	0.41	0.55	1.24	0.14	0.83	2.48	0.97	1.52	7.48	4.84	4.71	2.21	0.55	1.11	0.323	0.413	0.736	1.656	5.676	1.29	3.77649	6.52901e-27	1.30891e-26	0.827061	0.109602	0.16025	-2.13933	9.56017e-16	9.54497e-16	0.810094	0.0193742	0.0677459	0.363425	0.378628	0.615784	1.19049	0.0535992	0.0576713	2.36236	2.26798e-06	3.96429e-06	1.77755	1.01052e-12
NCU04494	acetyl xylan esterase	282	1.15	1.24	1.46	1.36	0.94	0.78	1.63	0.99	1.23	17.4	9.99	12.11	61.67	45.62	26.39	17.82	10.77	10.25	1.283	1.026	1.283	13.166	44.56	12.946	5.44137	0	0	0.321578	0.0735023	0.0998959	-1.78238	0	0	3.33741	5.12249e-227	2.15858e-227	-0.325156	0.0936459	0.0960976	-0.00357805	0.477847	0.984545	3.35827	9.19956e-232	2.47795e-232	1.75795	0
NCU05928	hypothetical protein	282	3.57	2.6	2.21	12	19.66	10.4	0.82	2.16	1.21	4.03	5.34	3.95	15.09	17.07	12.9	4.21	2.17	2.22	2.793	14.02	1.396	4.44	15.02	2.866	0.0975641	0.0316477	0.1303	-3.32345	1.44505e-177	6.30742e-179	-2.38884	2.46978e-136	6.48977e-137	1.03218	1.18036e-09	2.59088e-09	2.32875	3.23514e-123	1.5374e-124	-0.994703	3.61081e-08	1.17867e-08	0.669427	1.86913e-07	3.07096e-07	1.75689	1.92685e-92
NCU08497	hypothetical protein	282	0.78	0.52	0.26	0.72	0.98	0.52	0.31	0.1	0.46	2.12	1.5	1.81	5.97	7.05	5.29	2.84	2.38	1.81	0.52	0.74	0.29	1.81	6.103	2.343	3.04116	1.26187e-61	1.74645e-61	-1.34182	0.000776	0.000626993	-1.38023	1.66016e-23	1.32767e-23	3.00274	1.2764e-24	1.87762e-24	0.520229	0.116881	0.126487	-0.821587	0.0520589	0.0556682	1.80714	2.33188e-11	3.23156e-11	1.75424	1.13772e-32
NCU07388	hypothetical protein	282	6.76	5.82	4.38	13.76	16.6	12.68	7.11	6.59	8.57	8.91	10.36	10.03	31.53	41.34	24.5	10.6	14.28	11.75	5.653	14.346	7.423	9.766	32.456	12.21	1.1768	0	0	-0.950774	9.65215e-109	6.55357e-110	-1.40996	0	0	0.717611	1.28136e-58	1.19394e-58	1.34477	1.18855e-188	3.58058e-190	0.394	1.15507e-12	2.61716e-13	0.78956	2.86237e-55	1.80138e-55	1.73201	0
NCU05207	MFS multidrug transporter	282	1.81	1.36	1.19	1.91	3.15	2.19	1.17	0.93	1.31	2.93	2.66	2.93	10.58	9.81	7.79	3.59	2.94	2.64	1.453	2.416	1.136	2.84	9.393	3.056	1.9573	2.38524e-91	2.72835e-91	-1.09024	7.1253e-11	2.6643e-11	-1.61711	3.66172e-70	1.4794e-70	1.43043	1.11825e-20	1.77946e-20	0.734113	4.7135e-06	1.83241e-06	-0.356125	0.0517003	0.055231	0.96694	4.27917e-11	5.98226e-11	1.72447	8.78074e-77
NCU14038	ncRNA	282	0.35	0.26	0.35	0.53	0.44	0.7	0.26	0.61	0.88	1.31	1.76	1.67	3.79	5.37	6.43	2.28	2.72	1.67	0.32	0.556	0.583	1.58	5.196	2.223	3.22357	1.32272e-33	2.41855e-33	0.0709865	0.411783	0.877914	-1.22385	8.77863e-11	1.04669e-10	1.92874	1.62034e-09	3.57769e-09	0.789351	0.128219	0.141287	0.860337	0.0884801	0.104377	2.29525	1.79289e-08	2.79607e-08	1.71768	8.30497e-17
NCU09518	glucooligosaccharide oxidase	282	1.34	1.08	1.17	0.79	1.23	1.13	1.09	0.73	0.77	2.67	2.07	2.21	7.8	8.25	6.72	3.07	2.88	2.09	1.196	1.05	0.863	2.316	7.59	2.68	2.85163	5.01505e-174	3.93637e-174	-0.287223	0.0733388	0.0996082	-1.50159	9.10517e-78	3.45168e-78	1.63726	1.44955e-32	1.87015e-32	-0.187005	0.195846	0.2446	-0.474228	0.00644392	0.0049712	0.952903	3.85533e-13	5.00169e-13	1.71172	1.1154e-93
NCU09886	hypothetical protein	282	43.62	35.13	37.37	74.62	125.05	88.13	38.04	42.14	31.12	57.37	55.5	72.86	213.26	254.77	138.78	96.53	135.86	69.9	38.706	95.933	37.1	61.91	202.27	100.763	1.07466	0	0	-1.37075	0	0	-1.00454	0	0	1.44086	0	0	1.3099	0	0	-0.0608424	0.0646204	0.0720553	0.676938	4.88561e-114	2.01069e-114	1.70762	0
NCU08850	mutagen sensitive-18(mus-18)	282	1.21	1.6	2.23	1.37	1.9	2.57	1.02	1.32	1.55	5.46	4.85	6.54	20.28	18.04	16.68	7.74	5.36	7.44	1.68	1.946	1.296	5.616	18.333	6.846	3.2343	0	0	-0.586323	1.20629e-07	5.83859e-08	-1.42062	2.79889e-265	4.70923e-266	2.40001	1.1869e-202	5.37265e-203	0.210619	0.0429568	0.0376565	-0.375704	0.00125669	0.000804256	1.73828	2.39514e-110	1.00203e-110	1.70664	0
NCU06792	mannosylphosphate transferase	282	0.11	0.18	0.43	0.25	0.52	0.43	0.32	0.11	0.36	16.46	8.53	8.02	38.55	33.85	34.01	20.16	13.45	15.11	0.24	0.4	0.263	11.003	35.47	16.24	6.46881	0	0	-0.613638	0.0806944	0.111497	-1.12625	1.01425e-138	2.62999e-139	5.95621	0	0	0.737821	0.0645224	0.0611879	0.124182	0.409864	0.776824	5.51892	3.90276e-225	1.06241e-225	1.68772	3.94319e-255
NCU05122	hypothetical protein	282	0.47	1.62	1.22	1.98	0.23	0.93	3.19	1.67	2.26	22.42	12.42	14.81	13.99	57.9	86.84	12.18	13.4	16.85	1.103	1.046	2.373	16.55	52.91	14.143	5.66158	0	0	1.18461	3.14443e-07	1.59209e-07	-1.90301	2.85212e-268	4.74944e-269	2.57395	1.26572e-105	8.52412e-106	-0.0771475	0.439411	0.778217	1.10747	1.72675e-06	6.80295e-07	3.90837	8.53707e-178	2.72454e-178	1.67607	1.5882e-225
NCU02702	glucokinase	282	10.1	8.81	9.97	10.2	10.87	10.14	9.05	8	7.67	37.49	23.95	26.81	105.57	87.37	85.83	42.02	24.67	26.68	9.626	10.403	8.24	29.416	92.923	31.123	3.15771	0	0	-0.33623	7.8786e-08	3.75985e-08	-1.57726	0	0	1.91668	0	0	0.112302	0.0599987	0.0561851	-0.223929	0.000553602	0.000325531	1.6115	5.22051e-276	1.26967e-276	1.65852	0
NCU16347	hypothetical protein	282	31.3	20.86	20.23	42.4	44.67	35.45	29.85	23.63	16.18	85.03	50.14	54.62	225.28	218.56	153.37	110.28	67.79	63.68	24.13	40.84	23.22	63.263	199.07	80.583	2.28399	0	0	-0.814699	3.17924e-75	3.05292e-76	-1.30394	0	0	1.79475	0	0	0.759597	1.29865e-66	1.01939e-67	-0.0551024	0.193681	0.273149	1.39063	1.06126e-275	2.58867e-276	1.65295	0
NCU05189	hypothetical protein	282	4.04	3.87	5.96	6.95	11.31	10.67	3.17	3.55	1.63	19.68	13.51	16.86	51.06	56.21	49.86	23.25	10.85	11.01	4.623	9.643	2.783	16.683	52.376	15.036	2.4397	0	0	-1.79268	2.30195e-92	1.80858e-93	-1.7996	0	0	2.43278	5.87125e-212	2.5899e-212	1.06046	3.45583e-42	3.97373e-43	-0.732215	1.28291e-11	3.13577e-12	1.85059	1.10924e-166	3.67515e-167	1.64958	0
NCU16449	hypothetical protein	282	0.74	0.63	0.69	1.38	1.43	1	1.32	0.74	1.06	2.64	1.54	2.44	6.12	7.97	6.64	3.12	2.81	2.28	0.686	1.27	1.04	2.206	6.91	2.736	2.4413	2.77091e-54	4.0968e-54	-0.290296	0.158244	0.250689	-1.33538	1.33587e-24	1.03688e-24	1.39622	1.08671e-11	2.20027e-11	0.885378	0.00261995	0.00158355	0.595082	0.0423215	0.0433761	1.68017	4.39823e-12	5.93919e-12	1.64651	5.46699e-33
NCU00283	hypothetical protein	282	9.3	9.78	6.23	13.01	14.51	10.24	10.52	10.96	6.88	14.62	15.87	12.12	46.48	49.14	36.3	20.9	14.11	14.94	8.436	12.586	9.453	14.203	43.973	16.65	1.80357	0	0	-0.412898	7.16181e-20	1.74536e-20	-1.40062	0	0	0.815848	6.65603e-86	5.04929e-86	0.577502	1.54386e-35	1.96847e-36	0.164604	0.0012762	0.000818188	0.751251	7.54419e-64	4.31814e-64	1.62982	0
NCU08760	glycosylhydrolase family 61-5(gh61-5)	282	1.99	1.68	1.83	1.98	1.39	1.32	1.06	1.61	1.43	7.8	5.06	7.89	23.06	20.75	20.1	6.86	4.88	6.83	1.833	1.563	1.366	6.916	21.303	6.19	3.76545	0	0	-0.195659	0.180592	0.294019	-1.78273	5.17161e-157	1.2336e-157	2.17838	6.20711e-61	5.68513e-61	-0.227964	0.160517	0.188432	-0.423623	0.0200462	0.0180867	1.91563	1.35995e-57	8.29064e-58	1.62186	1.01802e-137
NCU09692	phosphatidic acid phosphatase beta	282	13.22	29.18	48.93	15.5	36.82	49.11	9.41	34.13	26.13	64.24	64.25	75.45	173.56	222.46	228.59	103.71	83.48	116.27	30.443	33.81	23.223	67.98	208.203	101.153	2.62043	0	0	-0.54139	5.09908e-61	5.68782e-62	-1.04095	0	0	2.12088	0	0	0.15106	1.892e-06	7.13273e-07	-0.39033	1.73837e-30	1.82999e-31	1.15716	0	0	1.61434	0
NCU10021	high affinity glucose transporter-1(hgt-1)	282	1.65	0.83	0.88	3.58	2.09	1.52	1.28	1.11	1.35	19.24	6.24	6.23	40.56	25.22	30.43	17.46	10.22	10.02	1.12	2.396	1.246	10.57	32.07	12.566	3.74183	0	0	-0.94412	1.68989e-12	5.76975e-13	-1.3506	4.11399e-269	6.80801e-270	3.33534	0	0	1.09855	1.58519e-15	3.34955e-16	0.154431	0.222556	0.32981	3.24044	3.71155e-266	9.18629e-267	1.59994	0
NCU05627	high affinity glucose transporter ght1	282	10.39	11.12	5.79	8.13	6.15	3.78	5.68	4.24	2.86	52.05	9.52	14.21	94.97	72.15	62.37	42.81	24.8	17.97	9.1	6.02	4.26	25.26	76.496	28.526	3.66602	0	0	-0.499069	1.37469e-09	5.64028e-10	-1.42205	0	0	2.74303	0	0	-0.596033	1.90255e-18	3.5923e-19	-1.0951	2.82943e-50	1.95588e-51	1.47302	2.04399e-219	5.65933e-220	1.59696	0
NCU03213	mannosylphosphorylation protein	282	9.41	9.69	10.31	15.46	16.96	14.37	15.76	9.03	11.07	60.14	28.66	31.62	121.32	131.87	111.1	60.97	46.38	41.37	9.803	15.596	11.953	40.14	121.43	49.573	2.95925	0	0	-0.384885	4.18857e-09	1.78559e-09	-1.29167	0	0	2.05247	0	0	0.670255	1.2459e-22	2.11192e-23	0.28537	0.000135751	7.1238e-05	2.03348	0	0	1.59603	0
NCU05784	hypothetical protein	282	2.7	3.74	4.39	4.08	6.86	8.64	2.21	2.84	3.17	13.57	7.88	12.09	30.29	33.05	38.03	11.09	8.17	9.02	3.61	6.526	2.74	11.18	33.79	9.426	2.37046	0	0	-1.25242	1.42592e-33	2.44462e-34	-1.84113	2.28014e-296	3.49699e-297	1.78175	7.59047e-81	5.96994e-81	0.855004	2.17937e-18	4.12886e-19	-0.397414	0.00128668	0.000825777	1.63096	2.37713e-84	1.16138e-84	1.59451	1.43613e-242
NCU09514	hypothetical protein	282	12.38	12.36	10.25	12.7	14.09	12.39	13.54	13.02	10.01	24.68	22.31	19.74	68.5	76.4	56.56	31.79	25.65	25.4	11.663	13.06	12.19	22.243	67.153	27.613	2.36103	0	0	-0.0992893	0.0154788	0.0168418	-1.28141	0	0	1.1789	3.13777e-256	1.24073e-256	0.163567	0.000203503	9.9256e-05	0.064278	0.10782	0.132501	0.931163	5.79013e-141	2.12164e-141	1.59343	0
NCU07753	hypothetical protein	282	4.25	4.07	3.05	5.5	3.73	3.59	3.97	3.63	3.19	10.59	6.35	8.91	25.64	26.15	25.12	9.02	7.48	9.64	3.79	4.273	3.596	8.616	25.636	8.713	2.58378	0	0	-0.249042	0.00149906	0.00127083	-1.55675	0	0	1.27607	1.6107e-86	1.21491e-86	0.172206	0.0292345	0.02399	-0.0768358	0.224991	0.334479	1.18344	5.07633e-76	2.62012e-76	1.57254	0
NCU05639	hypothetical protein	282	6.24	8.49	5.62	30.52	72.82	58.77	4.2	5.43	3.27	40.24	28.72	36.61	96.46	112.54	104.9	41.54	24.35	31.06	6.783	54.036	4.3	35.19	104.633	32.316	0.951465	5.93495e-197	4.30127e-197	-3.65052	0	0	-1.69438	0	0	2.9076	5.47309e-288	2.01672e-288	2.99407	0	0	-0.656448	8.51695e-08	2.89177e-08	2.37413	1.7097e-251	4.36634e-252	1.57141	0
NCU10529	hypothetical protein	282	9.76	10.15	12.07	14.03	12.55	12.69	12.16	9.81	10.55	46.31	24.46	23.92	101.96	105.15	74.13	52.61	35.17	28.55	10.66	13.09	10.84	31.563	93.746	38.776	2.83885	0	0	-0.272254	4.45979e-11	1.64598e-11	-1.27286	0	0	1.83825	0	0	0.296452	1.21519e-12	2.88743e-13	0.0241979	0.330281	0.569583	1.56563	0	0	1.56967	0
NCU05493	hypothetical protein	282	0.94	0.7	0.72	0.82	0.8	0.61	0.69	0.55	0.42	3.14	1.24	1.47	6.18	5.4	5.52	2.74	1.79	1.64	0.786	0.743	0.553	1.95	5.7	2.056	2.93928	5.21317e-148	4.49088e-148	-0.430435	0.0288625	0.0340846	-1.47007	2.14335e-62	9.34215e-63	1.89965	1.28973e-33	1.63169e-33	-0.0829766	0.394333	0.65535	-0.513412	0.0123298	0.0103308	1.30769	3.16321e-19	3.46816e-19	1.54861	2.58502e-67
NCU00673	serine protease p2	282	344.41	380.12	356.2	338.41	404.68	433.7	301.95	329.6	389.07	766.48	523.53	679.27	1971.96	1989.74	1797.99	792.74	655.66	661.67	360.243	392.263	340.206	656.426	1919.9	703.356	2.2895	0	0	-0.20572	2.99586e-141	1.6055e-142	-1.44801	0	0	1.04721	0	0	0.122987	1.44434e-52	1.41259e-53	-0.0827333	1.02315e-22	1.40812e-23	0.864874	0	0	1.54762	0
NCU03466	hypothetical protein	282	10.46	9.15	10.2	12.44	15.5	16.42	11.35	10.13	9.96	21.48	15.97	16.03	57.78	56.13	42.32	23.13	18.03	17.81	9.936	14.786	10.48	17.826	52.076	19.656	1.81463	0	0	-0.49705	3.3686e-40	5.10535e-41	-1.40469	0	0	0.906991	6.39527e-152	3.44556e-152	0.573835	1.15018e-51	1.13711e-52	0.0767852	0.0557921	0.0606357	0.843005	7.26685e-122	2.88919e-122	1.54546	0
NCU00250	hypothetical protein	282	0.42	1.4	3.14	0.36	0.73	1.92	0.1	0.93	1.22	3.96	1.73	4.62	7.84	10	12.23	4.67	2.85	6	1.653	1.003	0.75	3.436	10.023	4.506	3.32069	1.67327e-107	1.75146e-107	-0.41507	0.103074	0.149143	-1.15359	1.15365e-28	8.2076e-29	2.58217	4.45987e-39	5.21329e-39	-0.719348	0.00374069	0.00234983	-1.13442	1.75719e-05	7.94301e-06	1.05692	8.11739e-10	1.18889e-09	1.54442	6.19051e-44
NCU04374	MFS transporter	282	1.55	1.21	1.19	1.95	2.17	1.25	2.14	1.88	1.59	3.12	2.02	1.95	7.83	6.77	6.09	3.69	2.38	2.75	1.316	1.79	1.87	2.363	6.896	2.94	1.94426	6.69302e-112	6.84676e-112	0.0615579	0.315885	0.607127	-1.2301	5.96669e-58	2.74115e-58	0.652606	3.20208e-10	6.85143e-10	0.443243	0.0012385	0.000696549	0.504801	0.000175314	9.40989e-05	0.843177	3.4855e-12	4.68794e-12	1.54433	2.89411e-81
NCU03184	C2H2 conidiation transcription factor FlbC	282	44.98	46.25	43.02	50.02	49.44	49.84	47.33	36.64	33.32	135.37	62.89	64.75	284.55	274.84	208.16	155.29	81.53	86.64	44.75	49.766	39.096	87.67	255.85	107.82	2.36058	0	0	-0.34849	9.37319e-42	1.38648e-42	-1.24588	0	0	1.46319	0	0	0.153368	1.69187e-09	4.84562e-10	-0.195121	4.00086e-13	8.76689e-14	0.969859	0	0	1.54409	0
NCU06669	hypothetical protein	282	2.19	2.45	1.28	1.79	2.71	2.27	1.58	2.33	1.69	4.53	4.4	4.11	9.4	15.13	13.05	6.05	6.5	5.36	1.973	2.256	1.866	4.346	12.526	5.97	2.47085	9.55733e-263	5.85704e-263	-0.276033	0.0148932	0.0160747	-1.06857	6.38687e-81	2.35045e-81	1.6783	1.23066e-77	9.92782e-78	0.195871	0.0836534	0.0833823	-0.0801616	0.302308	0.499142	1.13988	2.03477e-32	1.71856e-32	1.52684	8.91886e-140
NCU05519	MFS transporter	282	2.74	2.01	1.69	2.84	3.13	2.97	1.99	1.9	1.61	9.12	5.24	8.77	14.99	20.19	31.48	8.19	5.56	5.3	2.146	2.98	1.833	7.71	22.22	6.35	2.89737	0	0	-0.700451	1.73218e-08	7.8169e-09	-1.80641	1.97199e-245	3.55689e-246	1.79141	4.39512e-71	3.72529e-71	0.4759	9.86844e-05	4.58292e-05	-0.224552	0.0768033	0.0883291	1.84717	2.97353e-89	1.41442e-89	1.5261	1.64812e-193
NCU00862	hypothetical protein	282	5.71	2.77	1.74	5.93	3.43	2.6	4.21	2.4	2.34	7.57	5.17	4.52	17.96	19.12	12.62	8.45	7.13	6.04	3.406	3.986	2.983	5.753	16.566	7.206	2.05464	9.41612e-262	5.77547e-262	-0.416873	7.96995e-06	4.72144e-06	-1.20071	7.63456e-121	2.13562e-121	1.27081	7.77085e-59	7.21455e-59	0.227688	0.013487	0.00981994	-0.189185	0.0443519	0.0458278	0.757283	4.51304e-21	4.72342e-21	1.52505	1.38856e-173
NCU01395	WSC domain-containing protein	282	9.58	11.35	12.12	19.84	12.56	12.78	20.32	15.18	24.38	84.99	53.81	60.72	200.27	193.3	171.78	86.52	86.85	84.92	11.016	15.06	19.96	66.506	188.45	86.096	3.6446	0	0	0.406489	1.08151e-29	1.9879e-30	-1.12952	0	0	2.10859	0	0	0.450278	4.76051e-27	7.16057e-28	0.856767	3.62838e-109	1.11474e-110	2.59307	0	0	1.5018	0
NCU03604	hypothetical protein	282	3.82	4.41	4.91	5.9	6.59	9.99	4.52	4.76	5.61	96.16	43.3	65.26	207.99	181.91	186.15	86.66	46.92	62.55	4.38	7.493	4.963	68.24	192.016	65.376	4.67744	0	0	-0.595094	6.82034e-09	2.97532e-09	-1.55363	0	0	3.7189	0	0	0.775221	3.02477e-13	6.96898e-14	0.180127	0.0968069	0.116343	3.96102	0	0	1.49164	0
NCU08433	hypothetical protein	282	1.85	1.75	2.23	4.36	7.43	5.73	2.15	1.78	1.45	12.2	9.34	10.22	27.87	36.35	25.09	10.52	9.73	9.38	1.943	5.84	1.793	10.586	29.77	9.876	2.34755	0	0	-1.70719	5.809e-50	7.47983e-51	-1.5911	6.3251e-226	1.19561e-226	2.46364	3.21453e-134	1.86487e-134	1.58831	4.81093e-45	5.21551e-46	-0.118883	0.27065	0.427617	2.44488	3.16366e-142	1.15244e-142	1.49098	1.17299e-205
NCU02787	hypothetical protein	282	3.08	3.11	2.88	3.22	3.39	3.61	3.38	3.66	3.1	13.39	7.93	9.35	28.12	30.06	27.21	14.97	11.85	10.56	3.023	3.406	3.38	10.223	28.463	12.46	3.06125	0	0	-0.0117737	0.40861	0.868473	-1.19119	0	0	1.88183	7.74409e-293	2.82745e-293	0.173184	0.0227362	0.0178953	0.16141	0.0287556	0.0275623	1.75824	3.37036e-219	9.34382e-220	1.47619	0
NCU02192	hypothetical protein	282	1.25	1.15	1.05	1.97	2.16	2.49	1.05	1	1.53	2.77	2.16	2.68	8.23	6.05	6.83	2.73	1.87	3.07	1.15	2.206	1.193	2.536	7.036	2.556	1.67345	3.94116e-38	6.81726e-38	-0.88272	2.03799e-05	1.27798e-05	-1.46032	3.30932e-31	2.23753e-31	1.09585	8.34708e-09	1.89241e-08	0.939454	1.05641e-05	4.28293e-06	0.0567346	0.421032	0.811592	1.14275	4.55537e-09	6.89215e-09	1.47016	1.48837e-31
NCU02916	glycosylhydrolase family 61-3(gh61-3)	282	5.13	4.16	5.17	3.89	4.47	3.52	4.06	3.31	3.11	90.63	64.5	69.31	283	180.51	156.55	120.75	81.89	97.97	4.82	3.96	3.493	74.813	206.686	100.203	5.70461	0	0	-0.181445	0.0628415	0.0830804	-1.04371	0	0	4.84235	0	0	-0.283448	0.00514423	0.00335266	-0.464893	7.2198e-06	3.09069e-06	3.95606	0	0	1.4651	0
NCU04179	short aerial hyphae-1(sah-1)	282	15.01	18.99	21.37	13.24	21.14	24.92	12.83	18.18	19.75	67.08	56.02	73.39	170.27	200.07	171.06	83.45	54.78	60.91	18.456	19.766	16.92	65.496	180.466	66.38	3.18856	0	0	-0.224521	7.89231e-10	3.1865e-10	-1.44229	0	0	1.97079	0	0	0.099456	0.00660166	0.00442716	-0.125065	0.000925544	0.000573095	1.82629	0	0	1.46173	0
NCU04862	hypothetical protein	282	0.84	0.62	0.56	1.29	1.19	0.74	1.04	1.31	1.08	2.26	1.85	1.75	6.46	4.8	4.71	2.06	1.43	1.92	0.673	1.073	1.143	1.953	5.323	1.803	2.31133	3.47533e-126	3.30751e-126	0.0945967	0.274946	0.504848	-1.56314	3.44671e-75	1.32809e-75	0.65359	6.59776e-08	1.55675e-07	0.667431	8.21759e-05	3.76221e-05	0.762028	4.10762e-06	1.70088e-06	1.53426	3.68185e-28	3.3352e-28	1.44449	3.61814e-67
NCU09693	hypothetical protein	282	174.67	190.69	193.94	238.81	466.01	419.46	151.02	194.05	242.09	286.87	354.11	434.16	908.75	1014.07	915.48	287.37	330.94	367.83	186.433	374.76	195.72	358.38	946.1	328.713	1.34835	0	0	-0.917859	0	0	-1.54975	0	0	0.716458	0	0	1.0192	0	0	0.101342	3.62192e-09	1.07921e-09	0.948358	0	0	1.41919	0
NCU00710	acetyl xylan esterase	282	4.88	3.99	3.87	4.51	4.27	4.57	5.63	4.06	4.63	29.2	20.63	22.16	83.62	62.48	46.29	32.16	23.13	27.28	4.246	4.45	4.773	23.996	64.13	27.523	3.84776	0	0	0.100665	0.161614	0.256615	-1.21942	0	0	2.52767	0	0	0.0674304	0.311154	0.460631	0.168095	0.0561994	0.0611239	2.49775	0	0	1.41744	0
NCU09260	hypothetical protein	282	2.84	2.54	2.15	3.1	2.62	2.44	2.67	2.02	1.56	5.16	3.38	3.56	10.7	10.58	11.05	3.92	3.71	3.93	2.51	2.72	2.083	4.033	10.776	3.853	1.9854	1.73491e-130	1.6145e-130	-0.384746	0.00202607	0.00176194	-1.48263	7.47427e-87	2.65229e-87	0.887511	1.93005e-15	3.49278e-15	0.115567	0.24072	0.325137	-0.269179	0.0325696	0.0319414	0.684066	9.1118e-11	1.28916e-10	1.4169	2.4712e-81
NCU10239	hypothetical protein	282	4.05	3.99	4.37	4.38	4.19	3.99	4.46	3.65	3.49	28.61	10.97	13.82	51.93	47.72	42.05	26.44	16.45	17.27	4.136	4.186	3.866	17.8	47.233	20.053	3.4938	0	0	-0.11515	0.122875	0.184408	-1.23523	0	0	2.37372	0	0	0.018526	0.456312	0.828154	-0.0966238	0.190156	0.266846	2.10566	2.49433e-274	6.09321e-275	1.40666	0
NCU03415	aldehyde dehydrogenase	282	17.23	9.35	6.83	25.43	15.49	7.98	10.39	7.46	5.95	76.53	18.29	21.45	132.44	98.35	77.44	70.22	30.8	22	11.136	16.3	7.933	38.756	102.743	41.006	2.65541	0	0	-1.0381	5.00772e-86	4.18943e-87	-1.32393	0	0	2.36959	0	0	0.549933	2.89065e-29	4.14562e-30	-0.488171	1.50951e-16	2.70756e-17	1.8003	0	0	1.40505	0
NCU14021	ncRNA	282	1.69	2.97	1.88	3.87	3.27	5.25	2.18	2.47	2.77	5.35	4.96	4.76	11.75	14.62	13.14	5.75	4.86	5.66	2.18	4.13	2.473	5.023	13.17	5.423	1.67111	1.26895e-34	2.2921e-34	-0.73998	0.00046286	0.000358605	-1.27961	1.58323e-23	1.26506e-23	1.13147	2.34789e-09	5.21234e-09	0.922245	3.79981e-05	1.64775e-05	0.182265	0.282555	0.453665	1.20332	2.39231e-09	3.57923e-09	1.39003	1.57523e-26
NCU02877	hypothetical protein	282	5.03	7.42	6.23	6.85	7.66	7.54	5.82	6.12	8.61	12.09	8.98	8.95	24.9	26.92	26.67	11.72	12.73	10.33	6.226	7.35	6.85	10.006	26.163	11.593	1.83043	0	0	-0.101884	0.063509	0.0841333	-1.17377	4.93368e-212	9.7871e-213	0.758551	4.27568e-47	4.48585e-47	0.238477	0.000164722	7.9223e-05	0.136593	0.0276167	0.0262711	0.683004	3.30132e-34	2.71617e-34	1.38591	2.73637e-274
NCU05798	hypothetical protein	282	3.42	2.43	2.69	6.53	6.91	5.38	2.75	2.59	2.36	10.18	8.23	10.35	22.85	27.57	24.26	8.1	8.66	9.35	2.846	6.273	2.566	9.586	24.893	8.703	1.98761	0	0	-1.28862	5.6416e-74	5.47216e-75	-1.51554	0	0	1.7607	2.8527e-162	1.46284e-162	1.14144	4.03393e-61	3.41467e-62	-0.147186	0.0751584	0.085894	1.75288	3.57802e-177	1.14574e-177	1.37616	0
NCU07895	hypothetical protein	282	10.89	8.19	8.76	13.21	12.47	10.37	12.32	10.47	7.56	30.23	22.48	19.2	76	60.95	49.5	36.97	31.81	29.25	9.28	12.016	10.116	23.97	62.15	32.676	2.36952	0	0	-0.247981	5.71564e-06	3.33054e-06	-0.926725	9.55701e-269	1.58815e-269	1.69077	0	0	0.372934	3.09701e-11	7.937e-12	0.124953	0.0292078	0.0280617	1.36868	4.5982e-195	1.38019e-195	1.37378	0
NCU09796	integral membrane protein	282	0.47	0.82	0.86	0.9	0.82	0.86	0.7	0.47	0.58	2.03	2.15	2.58	4.98	5.13	7.01	2.3	1.6	1.72	0.716	0.86	0.583	2.253	5.706	1.873	2.73099	2.92211e-68	3.84528e-68	-0.555555	0.0365308	0.044416	-1.60574	1.83912e-35	1.15689e-35	1.68081	7.67285e-14	1.4535e-13	0.263889	0.23546	0.315406	-0.291666	0.213728	0.31331	1.65306	1.01799e-15	1.22369e-15	1.34182	1.35924e-27
NCU03488	pyrimidine-4(pyr-4)	282	89.69	102.72	142.96	117.75	184.16	194.55	101.32	129.55	160.32	178.21	169.76	218.14	480.46	473.65	477.27	173.48	200.28	254.88	111.79	165.486	130.396	188.703	477.126	209.546	1.52583	0	0	-0.34419	1.27124e-122	7.8299e-124	-1.18659	0	0	0.683429	0	0	0.566116	3.79497e-305	7.40701e-307	0.221926	1.90396e-42	1.54839e-43	0.75423	0	0	1.33772	0
NCU01824	UDP-galactopyranose mutase	282	165.24	139.64	148.32	181.45	186.89	162.42	164.8	139.98	120.97	282.72	191.4	206.61	640.18	580.98	497.31	298.09	216.35	213.49	151.066	176.92	141.916	226.91	572.823	242.643	1.69359	0	0	-0.318203	8.75511e-112	5.77466e-113	-1.2385	0	0	0.773294	0	0	0.228139	1.07435e-59	9.43615e-61	-0.0900643	2.6931e-09	7.93931e-10	0.586604	0	0	1.33513	0
NCU06327	benzoate 4-monooxygenase cytochrome P450	282	39.56	29.64	32.03	46.64	33.31	32.43	45.76	30.78	33.74	108.14	69.05	80.38	258.68	184.28	206.6	109.3	79.64	102.12	33.743	37.46	36.76	85.856	216.52	97.02	2.5298	0	0	-0.0274691	0.176015	0.284746	-1.15738	0	0	1.39989	0	0	0.150946	2.80954e-08	8.83941e-09	0.123477	6.58021e-06	2.79905e-06	1.34719	0	0	1.33356	0
NCU03569	hypothetical protein	282	28.23	27.14	41.34	31.6	38.16	42.72	25.18	24.37	21.33	107.56	63.82	79.36	219.49	207.64	202.13	102.06	69.36	79.43	32.236	37.493	23.626	83.58	209.753	83.616	2.48217	0	0	-0.66647	8.86431e-96	6.79248e-97	-1.3261	0	0	1.82254	0	0	0.218303	6.19604e-13	1.44727e-13	-0.448167	1.29515e-40	1.08254e-41	1.37383	0	0	1.32664	0
NCU04953	penicillopepsin	282	1.34	0.74	1.33	1.51	1.33	1.37	1.09	1.05	0.98	4.17	2.67	2.88	7.55	9.79	6.87	5.65	3.69	3.66	1.136	1.403	1.04	3.24	8.07	4.333	2.52117	2.16667e-97	2.38112e-97	-0.434171	0.0262626	0.0305189	-0.896956	6.78727e-23	5.54544e-23	2.05839	4.07542e-42	4.55804e-42	0.307833	0.109921	0.117077	-0.126339	0.324958	0.550587	1.51362	2.0577e-21	2.13593e-21	1.31539	3.9253e-41
NCU02519	hypothetical protein	282	8.41	7.86	9.27	8.81	9.85	9.82	8.05	7.22	7.89	17.51	12.31	14.89	36.47	36.7	37.52	14.58	11.94	14.06	8.513	9.493	7.72	14.903	36.896	13.526	1.95676	0	0	-0.298812	1.06879e-07	5.14977e-08	-1.44746	0	0	0.808111	3.30251e-58	3.09151e-58	0.157889	0.0049271	0.00320174	-0.140923	0.0145198	0.0124379	0.807444	1.22811e-63	7.05145e-64	1.3072	0
NCU07276	ABC bile acid transporter	282	3.8	3.3	3.07	4.66	5.28	4.96	3.81	3.87	3.77	6.01	5.83	6.18	15.92	15.73	12.91	6.42	6.15	6.73	3.39	4.966	3.816	6.006	14.853	6.433	1.57949	0	0	-0.381441	1.56261e-12	5.31245e-13	-1.2076	1.81316e-255	3.16998e-256	0.753328	3.39409e-52	3.38459e-52	0.55266	2.05714e-23	3.41285e-24	0.171219	0.00440032	0.00323859	0.826047	9.4256e-57	5.81365e-57	1.3061	9.83345e-289
NCU03673	hypothetical protein	282	3.32	4.32	4.05	6.15	5.98	6.56	2.98	4.03	4.45	7.27	6.91	7.28	15.72	19.27	17.78	8.23	5.65	7.65	3.896	6.23	3.82	7.153	17.59	7.176	1.49591	2.07182e-121	2.00896e-121	-0.706418	1.19481e-13	3.91135e-14	-1.29321	2.89566e-97	9.52358e-98	0.909115	4.42221e-24	6.58604e-24	0.677506	1.32118e-12	3.14487e-13	-0.0289118	0.411119	0.783071	0.875291	1.90171e-22	1.92361e-22	1.29812	6.52573e-98
NCU10055	new eukaryotic opsin-1(nop-1)	282	0.6	0.52	0.57	0.67	0.74	0.5	0.5	0.64	0.62	7.09	3.2	4.55	12.44	12.08	11.36	7.67	4	4.03	0.563	0.636	0.586	4.946	11.96	5.233	4.22896	0	0	-0.120054	0.318116	0.612879	-1.19224	2.03469e-72	8.05849e-73	3.15677	4.15143e-112	2.70595e-112	0.180179	0.306953	0.452524	0.0601252	0.419074	0.805957	3.13633	2.8642e-105	1.22904e-105	1.27281	3.75173e-80
NCU01148	methyltransferase	282	7.61	6.36	4.85	10.28	7.93	5.46	8.5	5.91	5.59	13.48	7.32	8.81	23.96	21.05	25.84	12.21	9.41	10.24	6.273	7.89	6.666	9.87	23.616	10.62	1.58129	3.94141e-160	3.23512e-160	-0.241966	0.00288529	0.00259013	-1.1522	5.52939e-99	1.79751e-99	0.671063	1.37393e-19	2.24712e-19	0.330004	0.000111539	5.23194e-05	0.0880387	0.208728	0.300501	0.653745	2.00782e-17	2.30638e-17	1.25755	1.61973e-113
NCU07379	bZIP-type transcription factor	282	50.63	65.79	71.29	68.09	97.81	114.45	47.02	55.01	63.3	113.93	90.31	95.29	244.84	239.53	215.27	122.66	107.86	107.64	62.57	93.45	55.11	99.843	233.213	112.72	1.34454	0	0	-0.766333	3.17508e-279	7.6223e-281	-1.07441	0	0	1.03647	0	0	0.59572	3.62559e-179	1.123e-180	-0.170613	2.75118e-12	6.40143e-13	0.688175	1.13141e-247	2.93403e-248	1.25208	0
NCU04554	glycosylhydrolase family 18-5(gh18-5)	282	20.51	38.22	45.07	25.89	29.5	37.72	25.17	35.62	48.59	101.08	65.67	78.42	177.14	212.22	194.48	96.48	80.95	62.54	34.6	31.036	36.46	81.723	194.613	79.99	2.64703	0	0	0.232239	4.03885e-13	1.34861e-13	-1.28197	0	0	1.13282	0	0	-0.157404	1.96777e-06	7.42672e-07	0.0748351	0.0163002	0.0142356	1.2385	0	0	1.25113	0
NCU04287	hypothetical protein	282	147.29	144.51	118.6	151.33	245.21	186.15	102.46	125.01	95.12	279.28	251.78	274.15	611.92	749.49	551.88	324.87	330.5	248.42	136.8	194.23	107.53	268.403	637.763	301.263	1.71369	0	0	-0.853054	0	0	-1.08129	0	0	1.48545	0	0	0.506041	5.01743e-267	1.06446e-268	-0.347013	5.76507e-94	2.04468e-95	0.971663	0	0	1.24806	0
NCU02059	endothiapepsin	282	45.87	34.76	32.96	57.16	43.74	35.47	59.7	38.44	36.36	178.01	160.12	152.96	426.01	388.86	341.51	213.58	184.68	188.96	37.863	45.456	44.833	163.696	385.46	195.74	3.08294	0	0	-0.0200598	0.230226	0.398823	-0.976933	0	0	2.12606	0	0	0.263773	1.35146e-25	2.12456e-26	0.243713	8.34773e-22	1.19369e-22	2.11188	0	0	1.23483	0
NCU01818	hypothetical protein	282	7.14	6.76	5.87	8.22	7.41	6.21	8.7	6.86	7.49	23.99	20.62	25.34	59.51	53.47	50.98	24.15	23.77	27.71	6.59	7.28	7.683	23.316	54.653	25.21	2.90731	0	0	0.0780412	0.146231	0.227226	-1.11584	0	0	1.71343	5.84787e-286	2.17169e-286	0.143131	0.0385973	0.0331225	0.221172	0.00130878	0.000841224	1.82209	1.02213e-287	2.41267e-288	1.22835	0
NCU01826	DUF250 domain membrane protein	282	62.76	58.51	67.58	63.11	62.35	67.97	59.49	49.34	51.34	113.36	81.62	93.04	235.46	225.84	208.07	111.2	82.28	90.03	62.95	64.476	53.39	96.006	223.123	94.503	1.78955	0	0	-0.272567	1.16254e-34	1.94233e-35	-1.23869	0	0	0.82343	0	0	0.0346793	0.0963974	0.0996368	-0.237888	3.57981e-26	4.29413e-27	0.608308	7.49026e-223	2.05242e-223	1.21593	0
NCU00454	hypothetical protein	282	7.28	8.83	8.27	8.54	9.3	9.04	7.6	6.54	7.73	43.36	19.11	25.51	76.3	64.51	63.55	40.34	23.88	25.48	8.126	8.96	7.29	29.326	68.12	29.9	2.92457	0	0	-0.298671	9.4486e-07	5.00628e-07	-1.18699	0	0	2.03625	0	0	0.141123	0.0191534	0.0147015	-0.157548	0.0116109	0.00966551	1.85083	0	0	1.21486	0
NCU03643	cutinase transcription factor 1 beta	282	6.55	5.98	5.34	6.31	10.97	9.66	4.97	5.71	4.64	10.14	7.49	9.43	21.37	23.52	17.61	10.08	8.02	7.43	5.956	8.98	5.106	9.02	20.833	8.51	1.21229	1.61416e-212	1.11275e-212	-0.815173	2.46892e-48	3.2509e-49	-1.29141	6.88906e-234	1.27359e-234	0.736051	1.80555e-39	2.09406e-39	0.592226	5.99875e-28	8.85763e-29	-0.222947	0.000469563	0.000272402	0.59754	2.80505e-29	2.49674e-29	1.20698	1.18432e-210
NCU06235	hypothetical protein	282	7.36	6.37	5.35	7.74	6.53	5.76	9.33	7.13	6.68	40.07	27	30.15	77.46	77.5	69.62	43.34	37.05	43.12	6.36	6.676	7.713	32.406	74.86	41.17	3.48516	0	0	0.208255	0.000109489	7.66766e-05	-0.862037	0	0	2.41487	0	0	0.070779	0.168141	0.200509	0.279034	4.50292e-07	1.65197e-07	2.34903	0	0	1.20691	0
NCU09337	Pheromone-regulated membrane protein 1-like(Prm1)	282	3.15	2.7	1.98	6.63	8.01	7.69	4.65	3.65	5.26	11.72	12.1	11.72	27	31.78	22.52	10.93	11.5	10.74	2.61	7.443	4.52	11.846	27.1	11.056	1.86262	0	0	-0.720574	6.119e-35	1.01789e-35	-1.29304	0	0	1.29016	5.60822e-134	3.26702e-134	1.51285	5.24544e-114	2.68192e-115	0.79228	3.82537e-25	4.81336e-26	2.18252	8.73919e-299	2.03153e-299	1.19296	4.40268e-287
NCU07342	hypothetical protein	282	0.98	0.66	0.9	0.93	0.45	0.84	1.37	0.89	0.92	5.18	3.78	3.04	12	8.09	7.17	5.45	3.04	3.23	0.846	0.74	1.06	4	9.086	3.906	3.6158	1.78588e-202	1.27355e-202	0.523532	0.00976393	0.00998234	-1.21723	7.77989e-54	3.77616e-54	1.87504	1.80971e-44	1.96309e-44	-0.19179	0.266582	0.373043	0.331742	0.0791396	0.0914093	2.24138	1.57522e-56	9.75535e-57	1.18263	1.4208e-51
NCU06326	pectate lyase 1	282	22.12	14.94	13.36	15.67	9.96	9.58	11.03	11.38	4.17	63.14	29.39	32.22	124.44	76.45	81.65	62.61	39.14	40.31	16.806	11.736	8.86	41.583	94.18	47.353	3.00304	0	0	-0.404868	4.44035e-09	1.89938e-09	-0.991037	0	0	2.41687	0	0	-0.517276	1.20307e-18	2.25627e-19	-0.922144	1.76278e-49	1.24244e-50	1.30749	2.32036e-213	6.54921e-214	1.17828	0
NCU09491	feruloyl esterase B	282	0.79	0.63	0.83	0.59	0.39	0.35	0.39	0.67	0.39	4.85	3.75	3.83	10.78	10.29	7.05	7.69	2.6	3.28	0.75	0.443	0.483	4.143	9.373	4.523	4.38811	3.1016e-158	2.57036e-158	0.118976	0.359812	0.728374	-1.04958	3.99431e-30	2.75599e-30	3.21955	5.26699e-63	4.71765e-63	-0.744572	0.0199968	0.0154634	-0.625596	0.0376484	0.037719	2.46611	2.44669e-44	1.75273e-44	1.17743	5.82993e-36
NCU04161	multidrug resistance-associated protein 5	282	6.5	5.79	4.22	5.54	5.44	6.23	5.24	4.95	5.26	11.17	8.92	9.77	22.84	23.8	20.84	11.74	9.04	10.06	5.503	5.736	5.15	9.953	22.493	10.28	1.96936	0	0	-0.155343	0.00120907	0.00100886	-1.12892	0	0	0.99579	4.38041e-131	2.59603e-131	0.0607886	0.162417	0.191064	-0.0945547	0.0457232	0.0476255	0.854654	1.90877e-98	8.51882e-99	1.1755	0
NCU02613	hypothetical protein	282	2.87	2.31	1.53	5.73	5.11	3.98	3.15	2.4	2.7	4.51	4.27	4.79	10.67	11.6	8.32	4.98	4.45	4.41	2.236	4.94	2.75	4.523	10.196	4.613	1.04432	4.95917e-84	5.96047e-84	-0.846416	3.869e-29	7.24289e-30	-1.14433	1.37258e-96	4.52856e-97	0.746399	5.02913e-23	7.6375e-23	1.14124	6.61354e-47	6.91717e-48	0.294823	0.00176837	0.00117407	1.01399	1.64719e-36	1.3039e-36	1.17157	2.61229e-100
NCU09635	hypothetical protein	282	1.69	1.89	1.84	1.09	1.19	1.32	1.17	1.19	0.73	9.87	7.44	9.42	9.61	20.88	29.54	7.7	8.58	7.48	1.806	1.2	1.03	8.91	20.01	7.92	4.05676	0	0	-0.227137	0.135084	0.20676	-1.33677	3.78195e-137	9.85916e-138	2.94713	1.44916e-151	7.84247e-152	-0.587563	0.00033642	0.000170102	-0.8147	1.37046e-06	5.31565e-07	2.30226	3.83955e-130	1.47016e-130	1.16694	2.86334e-111
NCU16441	hypothetical protein	282	0.62	0.97	1.85	1.68	2.03	2.73	1.32	1.32	1.76	2.11	3	2.56	5.13	5.04	6.99	3.08	3.17	3.18	1.146	2.146	1.466	2.556	5.72	3.143	1.41398	1.61659e-14	4.02252e-14	-0.548982	0.0307101	0.0364899	-0.862617	2.72703e-07	3.87742e-07	1.10035	1.57858e-06	3.97982e-06	0.905277	0.00201977	0.0011908	0.356295	0.179036	0.245863	1.15733	8.27101e-06	1.49609e-05	1.16193	6.715e-11
NCU08176	pectate lyase A	282	0.07	0.34	0.28	0	0.15	0.07	0.2	0.3	0.45	198.92	62.5	84.76	324.79	212.66	235.47	211.04	130.16	128.08	0.23	0.073	0.316	115.393	257.64	156.426	11.7615	0	0	2.0944	0.00661179	0.00648054	-0.718936	2.11634e-249	3.7733e-250	8.94812	0	0	-1.65315	0.0512235	0.0465984	0.441249	0.278487	0.444906	8.95082	0	0	1.15749	0
NCU14119	ncRNA	282	7.16	7.89	3.55	10.36	15.91	13.33	5.53	7.56	4.62	20.83	16.45	15.97	39.77	43.05	35.73	25.25	24.13	16.65	6.2	13.2	5.903	17.75	39.516	22.01	1.58065	1.77838e-200	1.27477e-200	-1.1603	1.46441e-42	2.13774e-43	-0.843302	1.43487e-74	5.56861e-75	1.89765	4.50454e-145	2.49841e-145	1.09037	1.72995e-38	2.11766e-39	-0.0699372	0.29837	0.490623	1.51697	6.9844e-86	3.35979e-86	1.15404	2.59853e-124
NCU02671	MSN1-like(msn-1)	282	98.36	88.04	77.47	77.96	71.95	72.71	90.2	84.32	89.73	210.33	168.48	158.54	387.83	439.94	366.54	260.36	226.14	214.11	87.956	74.206	88.083	179.116	398.103	233.536	2.4222	0	0	0.247218	9.544e-49	1.25206e-49	-0.768845	0	0	1.40614	0	0	-0.245031	9.87219e-48	1.02626e-48	0.00218702	0.447057	0.891247	1.02563	0	0	1.15154	0
NCU06250	F-box/LRR repeat containing protein 2	282	4.04	4.53	4.86	4.42	5.39	5.24	2.85	2.99	3.43	10.02	7.6	10.13	16.72	22.06	22.87	9.54	7.13	9.59	4.476	5.016	3.09	9.25	20.55	8.753	2.03311	0	0	-0.698214	1.46714e-26	2.8995e-27	-1.23074	1.41216e-269	2.33201e-270	1.50058	6.20481e-157	3.26236e-157	0.164127	0.00776834	0.00530487	-0.534087	4.55134e-15	8.80104e-16	1.04607	6.57291e-95	3.00175e-95	1.15117	9.60753e-243
NCU00142	hypothetical protein	282	7.39	6.75	6.69	8.02	7.37	7.09	8.21	6.57	6.88	15.59	10.49	11.41	31.02	25.08	26.7	14.16	11.6	14.56	6.943	7.493	7.22	12.496	27.6	13.44	1.87983	0	0	-0.0531247	0.177356	0.287332	-1.0374	2.45108e-246	4.40407e-247	0.895553	1.50062e-95	1.0698e-95	0.110189	0.0343167	0.0289363	0.0570643	0.18777	0.262099	0.847786	4.92696e-81	2.46361e-81	1.14223	7.74468e-288
NCU08325	phosphorus-5(pho-5)	282	0.24	0.2	0.2	0.2	0.16	0.2	0.22	0.22	0.29	14.41	3.71	4.71	11.53	22.71	16.16	10.14	11.45	9.4	0.213	0.186	0.243	7.61	16.8	10.33	6.50342	0	0	0.397524	0.181831	0.296389	-0.700471	3.41273e-47	1.80059e-47	5.40543	0	0	-0.21327	0.366042	0.587539	0.184254	0.349739	0.615463	5.14884	1.17934e-240	3.08367e-241	1.14132	2.15937e-105
NCU05842	hypothetical protein	282	1.06	0.69	0.75	1.19	1.23	1.23	1.05	0.92	1	3.7	3.94	3.19	6.9	9.34	7.65	4.91	6.74	4.2	0.833	1.216	0.99	3.61	7.963	5.283	2.70746	9.24663e-141	8.19489e-141	-0.29478	0.0745654	0.101672	-0.590694	1.78934e-15	1.80018e-15	2.41154	4.27941e-83	3.31843e-83	0.550689	0.00527762	0.00345526	0.255909	0.148629	0.196417	2.11755	4.29422e-49	2.9009e-49	1.1406	4.15989e-44
NCU02761	hypothetical protein	282	30.17	20.07	13.98	30.44	19.67	17.55	31.67	21.76	15.32	58.09	41.04	40.3	120.71	96.25	89.38	68.59	43.37	53.95	21.406	22.553	22.916	46.476	102.113	55.303	2.17787	0	0	0.0231214	0.298646	0.563782	-0.883977	0	0	1.27077	0	0	0.0757123	0.0663172	0.0632557	0.0988337	0.0169059	0.0148665	1.11885	1.06104e-236	2.80474e-237	1.13473	0
NCU16591	hypothetical protein	282	1.8	2.49	1.57	2.43	1.78	1.31	1.96	1.77	0	7.91	2.5	4.71	9.1	12.17	11.82	7.63	5.95	5.19	1.953	1.84	1.243	5.04	11.03	6.256	2.5843	1.57613e-97	1.73131e-97	-0.563242	0.00804101	0.00804713	-0.81718	2.49594e-19	2.25443e-19	2.33036	3.57469e-50	3.63175e-50	-0.0869264	0.392383	0.647242	-0.650169	0.00272849	0.00189658	1.36851	1.71857e-20	1.82023e-20	1.12886	6.66109e-32
NCU16681	hypothetical protein	282	2.69	4.07	4.15	3.62	4.86	4.54	2.66	2.26	2.65	5.86	5.47	7.61	13.88	14.01	13.52	6.17	4.85	5.09	3.636	4.34	2.523	6.313	13.803	5.37	1.66755	3.38185e-45	5.45171e-45	-0.783346	2.35796e-05	1.49865e-05	-1.36157	1.30332e-33	8.45119e-34	1.08933	1.04082e-10	2.18296e-10	0.255841	0.113218	0.121487	-0.527505	0.00680214	0.00528597	0.795003	7.82374e-08	1.26218e-07	1.12839	1.60436e-25
NCU09335	hypothetical protein	282	5.12	5.73	4.22	6.33	6.93	7.02	5.15	4.84	6.3	24.55	8.73	14.43	34.9	35.14	34.26	24.53	12.9	13.63	5.023	6.76	5.43	15.903	34.766	17.02	2.36096	0	0	-0.316411	8.71028e-09	3.8547e-09	-1.02972	0	0	1.64765	0	0	0.429105	2.19078e-14	4.84764e-15	0.112694	0.0486897	0.0514319	1.66294	0	0	1.12713	0
NCU07668	MFS multidrug transporter	282	2.86	1.93	1.92	3.28	2.5	1.92	2.67	2.03	1.99	5.8	4.42	4	11.49	9.56	9.99	8.3	5.79	5.76	2.236	2.566	2.23	4.74	10.346	6.616	2.011	4.92092e-195	3.59234e-195	-0.202909	0.0335881	0.0402272	-0.64449	1.55024e-33	1.00738e-33	1.56942	8.70318e-90	6.38875e-90	0.19712	0.050799	0.0461369	-0.00578854	0.469772	0.954892	1.08255	3.07875e-37	2.41285e-37	1.12556	7.09374e-84
NCU16947	hypothetical protein	282	6.02	5.69	5.77	6.62	6.81	7.03	6.19	5.52	5.72	15.6	10.7	13.11	26.7	30.43	28.85	16.45	14.58	16.33	5.826	6.82	5.81	13.136	28.66	15.786	2.0701	0	0	-0.231032	0.000784971	0.000635003	-0.860165	5.48917e-120	1.54689e-120	1.44096	6.24927e-152	3.3639e-152	0.227158	0.00137585	0.000779635	-0.00387355	0.470122	0.956079	1.17238	1.91851e-92	8.91274e-93	1.12488	2.20459e-186
NCU06971	xylan degradation regulator-1(xlr-1)	282	1.27	0.93	0.67	1.41	0.96	0.69	1.15	0.73	0.56	3.62	1.16	2.5	6.01	4.28	5.58	2.87	1.34	2.06	0.956	1.02	0.813	2.426	5.29	2.09	2.37247	2.67901e-144	2.33894e-144	-0.328333	0.0230836	0.0264258	-1.33927	1.75825e-66	7.33496e-67	1.36153	2.45305e-28	3.38548e-28	0.0917084	0.337572	0.518433	-0.236624	0.0960395	0.11529	1.34177	9.80335e-32	8.38525e-32	1.12241	7.83193e-51
NCU02060	zinc metallopeptidase	282	2.78	2.84	2.93	3.49	2.99	3.11	3.39	3.18	3.29	5.1	4.45	4.81	10.91	10.56	9.69	5.38	5.02	4.89	2.85	3.196	3.286	4.786	10.386	5.096	1.69856	2.01324e-132	1.85333e-132	0.0383775	0.341691	0.677772	-1.02564	1.17418e-61	5.15446e-62	0.634537	6.33817e-15	1.16286e-14	0.165914	0.0834442	0.0830618	0.204292	0.0323039	0.0315983	0.746808	5.48417e-18	6.17983e-18	1.11766	1.00074e-70
NCU08560	hypothetical protein	282	11.35	11.59	13.97	14.7	15.93	15.61	14.49	12.29	15.41	37.23	22.86	26.86	65.3	60.49	62.15	34.19	27.03	30.35	12.303	15.413	14.063	28.983	62.646	30.523	2.02167	0	0	-0.132451	0.000741397	0.000596517	-1.03681	0	0	1.1173	3.31209e-258	1.30328e-258	0.325251	1.71065e-15	3.62193e-16	0.1928	5.4727e-06	2.3094e-06	1.23571	2.44678e-287	5.793e-288	1.11121	0
NCU08680	hypothetical protein	282	0	0.25	0.63	0.38	1.5	1.87	0.13	0.25	0	1.5	4.26	4.26	4.65	8.41	8.54	4.51	1.75	1.88	0.293	1.25	0.126	3.34	7.2	2.713	2.52327	5.14915e-26	1.04696e-25	-3.32494	9.76277e-07	5.18221e-07	-1.40807	1.16285e-12	1.2794e-12	4.44014	2.38225e-16	4.21027e-16	2.10039	0.00018357	8.89499e-05	-1.22455	0.150012	0.198855	3.51436	4.5949e-17	5.32752e-17	1.1093	2.85418e-09
NCU02213	hypothetical protein	282	2.32	1.81	1.92	1.16	1.64	1.6	1.16	1.78	1.19	6.15	5.28	7.79	12.73	14.27	14.45	6.96	4.01	5.33	2.016	1.466	1.376	6.406	13.816	5.433	3.23239	0	0	-0.0912413	0.272737	0.498673	-1.34547	7.1323e-133	1.9087e-133	1.97816	7.3636e-92	5.35227e-92	-0.456352	0.00039054	0.000199678	-0.547593	2.38226e-05	1.10591e-05	1.66837	1.10937e-85	5.34846e-86	1.10767	2.48904e-98
NCU07974	endoglucanase B	282	12.27	10.29	11.4	14.51	11.67	12.78	15.36	11.27	14.32	75.29	56.6	64.18	145.69	137.04	138.8	79.09	70.44	89.76	11.32	12.986	13.65	65.356	140.51	79.763	3.43426	0	0	0.0716797	0.091816	0.130181	-0.816245	0	0	2.54634	0	0	0.198179	0.000137959	6.56487e-05	0.269858	1.07089e-07	3.66987e-08	2.52893	0	0	1.10351	0
NCU07879	mitochondrial metal transporter 2	282	30.33	30.38	34.21	30.33	30.13	31.36	33.75	31.65	28.75	71.06	39.29	42.43	119.02	106.96	101.88	66.87	51.18	47.93	31.64	30.606	31.383	50.926	109.286	55.326	1.83474	0	0	0.036046	0.130301	0.197575	-0.981321	0	0	0.817378	3.6735e-251	1.47024e-251	-0.0478071	0.0864408	0.0869433	-0.0117611	0.370641	0.671588	0.686277	6.00173e-171	1.95625e-171	1.10066	0
NCU09525	secreted protein	282	6.57	3.86	4.67	11.12	9.59	8.04	5.88	6.27	4.21	96.83	45.06	55.79	157.06	148.82	111.52	89.17	77.97	63.92	5.033	9.583	5.453	65.893	139.133	77.02	3.85862	0	0	-0.812675	4.1013e-19	1.03033e-19	-0.852366	4.15716e-283	6.53404e-284	3.81892	0	0	0.929494	1.48248e-23	2.44375e-24	0.116819	0.189838	0.266179	3.71087	0	0	1.07724	0
NCU00010	heavy metal tolerance protein	282	16.98	20.52	20.37	18.96	29.6	32.9	16.75	21.31	26.04	29.65	29.66	35.77	62.99	65.86	69.89	29.2	31.34	38.52	19.29	27.153	21.366	31.693	66.246	33.02	1.28473	0	0	-0.346273	2.17315e-57	2.52946e-58	-1.00405	0	0	0.626952	2.28819e-205	1.02807e-205	0.493531	1.79785e-109	9.45913e-111	0.147258	1.12915e-09	3.24457e-10	0.715204	4.41327e-248	1.14289e-248	1.06306	0
NCU09937	glycosylhydrolase family 76-5(gh76-5)	282	3.48	2.52	2.53	5.72	7.28	7.4	4.26	3.05	3.11	122.78	68.06	88.2	200.56	205.43	176.66	130.63	89.4	102.7	2.843	6.8	3.473	93.013	194.216	107.576	4.83398	0	0	-0.970135	3.89825e-33	6.70212e-34	-0.851678	0	0	4.95243	0	0	1.25852	1.1047e-49	1.11791e-50	0.28838	0.00496229	0.00371523	5.03116	0	0	1.06133	0
NCU00589	auxin Efflux Carrier superfamily	282	34.69	41.73	35.81	39.1	41.44	43.47	38.86	43.05	44.88	58.05	60.33	56.44	123.2	122.38	116.64	69.88	67.83	66.32	37.41	41.336	42.263	58.273	120.74	68.01	1.54495	0	0	0.0319811	0.116374	0.172789	-0.827443	0	0	0.685526	8.85979e-240	3.64395e-240	0.143904	8.97959e-09	2.71468e-09	0.175885	1.14603e-12	2.59149e-13	0.63847	2.36175e-181	7.43583e-182	1.05038	0
NCU09636	hypothetical protein	282	1.32	1.38	1.14	0.92	0.77	0.89	0.47	0.81	0.69	3.51	3.21	3.01	4.94	6.83	8.37	3.26	3.43	2.68	1.28	0.86	0.656	3.243	6.713	3.123	2.9604	8.76686e-130	8.20468e-130	-0.386994	0.0579737	0.0756889	-1.10311	1.89234e-35	1.19103e-35	2.24429	7.16997e-46	7.62932e-46	-0.571379	0.00317805	0.00196673	-0.958373	2.93486e-06	1.18941e-06	1.33987	5.13486e-24	4.99535e-24	1.04916	7.38671e-33
NCU00748	hypothetical protein	282	22.84	21.84	22.49	21.12	22.69	20.8	19.09	23.56	23.05	47.73	41.42	42.46	99.49	94.14	78.1	59.06	46.13	47.92	22.39	21.536	21.9	43.87	90.576	51.036	2.07065	0	0	0.023875	0.278991	0.513891	-0.826967	0	0	1.21981	0	0	-0.0555846	0.116973	0.126612	-0.0317096	0.248907	0.381286	0.969779	6.47833e-222	1.7821e-222	1.04529	0
NCU05873	glycosylhydrolase 13-6(gh13-6)	282	9.78	10.29	9.58	10.7	7.86	9.64	11.97	9.74	8.39	38.2	18.89	21.95	61.06	54.03	48	39.51	25.97	22.61	9.883	9.4	10.033	26.346	54.363	29.363	2.5306	0	0	0.0938774	0.0438316	0.0550039	-0.887676	7.1256e-295	1.0953e-295	1.54905	0	0	-0.0726166	0.126816	0.139337	0.0212608	0.366094	0.659838	1.41404	4.32868e-303	9.98502e-304	1.04394	0
NCU07389	hyphal anastamosis-9(ham-9)	282	11.41	14.53	20.01	18.06	27.36	29.3	13.93	15.84	22.44	28.47	28.05	33.21	60.62	63.82	60.12	26.21	24.03	30.9	15.316	24.906	17.403	29.91	61.52	27.046	1.30295	0	0	-0.517432	1.71602e-78	1.58542e-79	-1.18496	0	0	0.635429	1.23616e-123	7.54606e-124	0.701267	3.4562e-134	1.48848e-135	0.183836	9.08886e-09	2.81781e-09	0.964325	4.63145e-278	1.12308e-278	1.0399	0
NCU04936	UDP-glucose 6-dehydrogenase	282	10.6	11.2	10.36	16.08	16.63	17.73	13.86	13.83	14.29	37.55	27.02	31.41	67.2	66.38	62.83	41.93	40.6	37.58	10.72	16.813	13.993	31.993	65.47	40.036	1.95857	0	0	-0.267035	3.81177e-12	1.32548e-12	-0.710233	1.52732e-258	2.63323e-259	1.51537	0	0	0.642527	1.84128e-56	1.69144e-57	0.375491	2.7285e-18	4.56117e-19	1.56951	0	0	1.03158	0
NCU14056	ncRNA	282	0.8	1.42	1.19	0.4	0.95	1.35	0.56	0.63	0.71	2.3	2.38	4.29	4.86	5.65	7.81	4.13	2.06	3.89	1.136	0.9	0.633	2.99	6.106	3.36	2.76192	2.30709e-37	4.03454e-37	-0.505514	0.123392	0.185423	-0.860977	2.5717e-08	3.45269e-08	2.40646	1.13137e-18	1.88745e-18	-0.337947	0.230876	0.305728	-0.843461	0.0210313	0.0191229	1.3937	7.69535e-09	1.17586e-08	1.03027	1.12617e-10
NCU04555	hypothetical protein	282	0.88	1.17	1.08	0.79	0.84	1.33	0.77	0.8	1.15	4.51	4.15	4.1	8.53	9.73	7.77	4.89	5.4	4.07	1.043	0.986	0.906	4.253	8.676	4.786	3.13267	2.00596e-247	1.2632e-247	-0.123696	0.252013	0.449838	-0.858086	3.36645e-42	1.90554e-42	2.39828	1.52799e-104	1.03639e-104	-0.0771475	0.383111	0.625676	-0.200843	0.159513	0.213612	2.02902	5.31566e-76	2.74555e-76	1.0265	2.03767e-56
NCU04545	hypothetical protein	282	32.05	24.9	27.31	35.92	42.72	40.79	28.28	25.6	27.47	51.03	45.07	46.22	99.13	100.72	88.97	48.41	41.24	48.89	28.086	39.81	27.116	47.44	96.273	46.18	1.27249	0	0	-0.554228	2.99658e-90	2.41246e-91	-1.05923	0	0	0.76748	3.55485e-186	1.67583e-186	0.503641	7.24619e-76	5.19606e-77	-0.0505876	0.0779623	0.0899438	0.7558	5.70378e-186	1.76924e-186	1.02033	0
NCU04034	hypothetical protein	282	0.56	1.57	1.48	2.14	12.7	9.77	0.74	0.6	0.6	3.47	1.76	6.36	5.31	13.34	4.84	2.69	4.91	1.95	1.203	8.203	0.646	3.863	7.83	3.183	-0.068532	0.0989288	0.444648	-3.66326	1.46596e-105	1.04512e-106	-1.29781	4.59688e-30	3.17812e-30	2.29692	1.3182e-27	1.83384e-27	2.76802	2.85972e-82	1.87469e-83	-0.895244	0.00139422	0.000901408	1.68017	2.18874e-22	2.21629e-22	1.01932	5.04542e-21
NCU02700	hypothetical protein	282	1.67	2.81	2.88	2.09	2.95	2.29	1.77	2.25	1.39	15.06	9.41	9.52	21.26	25.56	22	16.77	10.69	8.83	2.453	2.443	1.803	11.33	22.94	12.096	3.22954	0	0	-0.43886	0.00402852	0.00373559	-0.922786	1.45296e-65	6.12172e-66	2.74561	6.07862e-161	3.14338e-161	-0.00602264	0.505728	0.965728	-0.444883	0.00441156	0.00325085	2.20639	1.15763e-117	4.6772e-118	1.01713	7.31316e-77
NCU09187	hypothetical protein	282	5.38	6.47	8.73	9.91	27.26	15.95	4.28	6.22	3.77	17.18	14.99	13.33	41.07	27.86	23.14	21.04	10.93	9.16	6.86	17.706	4.756	15.166	30.69	13.71	0.791473	1.04443e-115	1.04968e-115	-1.89579	4.97617e-258	1.33941e-259	-1.16166	9.8928e-217	1.91452e-217	1.5256	1.61757e-148	8.84721e-149	1.36795	1.69171e-161	5.81418e-163	-0.527834	1.86749e-13	3.98246e-14	1.14368	9.21758e-106	3.94211e-106	1.01575	9.77871e-175
NCU02856	hypothetical protein	282	1.76	1.58	0.86	3.18	3.91	3.39	2.71	2.01	1.54	2.96	3.48	1.16	6.3	4.57	4.48	4.16	2.83	3.05	1.4	3.493	2.086	2.533	5.116	3.346	0.548893	1.25143e-06	3.86364e-06	-0.743927	1.02679e-06	5.4628e-07	-0.60954	2.71853e-07	3.8644e-07	0.683279	2.08377e-06	5.28756e-06	1.31688	4.67673e-15	1.00508e-15	0.572956	0.00301778	0.00213107	0.852685	9.47131e-07	1.61686e-06	1.01309	3.37122e-15
NCU03611	chitin synthase-1(chs-1)	282	45.95	54.57	59.42	50.09	55.96	65.75	46.42	47.69	53.95	109.37	83.38	95.41	192.72	198.32	189.18	107.26	92.02	91.47	53.313	57.266	49.353	96.053	193.406	96.916	1.75428	0	0	-0.214914	1.23267e-34	2.06249e-35	-0.996137	0	0	0.973052	0	0	0.103177	4.16636e-09	1.22862e-09	-0.111737	7.95774e-10	2.24889e-10	0.848384	0	0	1.00907	0
NCU04521	hypothetical protein	282	100.29	99.21	107.33	151.56	192.71	177.04	95.63	95.03	83.5	179.46	140.24	156.76	344.54	337.77	275.82	203.63	160.18	147.87	102.276	173.77	91.386	158.82	319.376	170.56	0.876508	0	0	-0.927309	0	0	-0.904235	0	0	0.899582	0	0	0.764875	0	0	-0.162434	1.16185e-23	1.53017e-24	0.634237	0	0	1.00715	0
NCU05834	hypothetical protein	282	0.93	1.03	0.51	1.5	3.14	3.03	0.93	0.87	0.82	6.69	6.23	9.07	12.05	17.56	14.53	7	6.44	6.81	0.823	2.556	0.873	7.33	14.713	6.75	2.52282	1.29199e-120	1.25824e-120	-1.54976	3.80633e-12	1.32266e-12	-1.12388	6.86503e-40	4.02848e-40	2.9487	3.25153e-66	2.83576e-66	1.63506	7.28004e-13	1.70973e-13	0.0853037	0.406887	0.768688	3.15292	4.80657e-76	2.47744e-76	1.00496	1.40331e-33
NCU01057	taurine catabolism dioxygenase TauD	282	2.52	0.92	0.63	1.53	1.19	1.21	1.47	1.18	1.21	14.3	2.43	3.88	13.49	14.63	12.98	9.24	10.42	5.52	1.356	1.31	1.286	6.87	13.7	8.393	3.34602	2.88781e-279	1.71182e-279	-0.0928996	0.307152	0.584235	-0.699726	4.75043e-32	3.16587e-32	2.73919	1.94262e-143	1.08774e-143	-0.027904	0.470902	0.866758	-0.120804	0.291547	0.47453	2.32551	8.27199e-98	3.70659e-98	0.992603	6.70101e-57
NCU02321	hypothetical protein	282	0.92	1.48	1.81	0.61	0.82	1.35	0.76	1.35	0.95	5.16	3.45	4.68	8.43	8.8	9.21	5.48	4.27	4.87	1.403	0.926	1.02	4.43	8.813	4.873	3.24557	6.89639e-249	4.33553e-249	0.138078	0.231593	0.402045	-0.854468	6.87873e-41	3.96745e-41	2.25302	5.48771e-95	3.93597e-95	-0.597223	0.000180771	8.74019e-05	-0.459145	0.00284993	0.00199644	1.6569	5.06809e-58	3.07333e-58	0.991445	4.61661e-52
NCU09088	hypothetical protein	282	34.08	31.39	38.53	33.48	34.82	35.31	32.95	30.2	26.12	88.21	53.55	62.08	139.5	138.58	127.23	85.25	66.96	61.14	34.666	34.536	29.756	67.946	135.103	71.116	1.96648	0	0	-0.215075	1.26309e-11	4.50856e-12	-0.925056	0	0	1.2565	0	0	-0.00535285	0.467458	0.858038	-0.220428	5.2553e-12	1.24654e-12	0.970377	0	0	0.990747	0
NCU02470	hypothetical protein	282	39.16	37.45	39.04	37.4	31.7	28.06	43.05	36.69	35.74	149.59	113.63	118.9	276.37	233.13	236.35	161.69	139.94	149.95	38.55	32.386	38.493	127.373	248.616	150.526	2.93917	0	0	0.249191	7.37866e-20	1.80178e-20	-0.723169	0	0	1.96681	0	0	-0.25135	4.71559e-20	8.45358e-21	-0.00215912	0.46167	0.933104	1.72376	0	0	0.964055	0
NCU02259	hypothetical protein	282	19.53	14.06	16.45	22.11	24.34	24.12	20	15.41	13.59	29.85	21.24	23.72	52.05	47.26	46.59	31.14	27.33	30.79	16.68	23.523	16.333	24.936	48.633	29.753	1.04636	3.94462e-190	2.94209e-190	-0.526694	7.86668e-29	1.48221e-29	-0.70832	1.63646e-98	5.34253e-99	0.864738	7.01427e-86	5.32443e-86	0.496764	6.59752e-26	1.02736e-26	-0.02993	0.327374	0.556064	0.580012	1.01722e-36	8.03759e-37	0.963116	1.17675e-165
NCU08367	hypothetical protein	282	12.96	11.78	7.3	12.59	8.49	9.3	16.59	12.05	11.11	22.08	20.04	20.05	43.73	39.9	37.31	24.8	21.35	25.82	10.68	10.126	13.25	20.723	40.313	23.99	1.99213	0	0	0.387842	2.95817e-21	6.80746e-22	-0.748472	7.65718e-202	1.55344e-202	0.855815	1.85816e-152	9.99327e-153	-0.0769447	0.0726993	0.0707467	0.310897	2.75145e-14	5.56918e-15	0.955753	2.41613e-158	8.34267e-159	0.959432	0
NCU05836	glycosylhydrolase 47-4(gh47-4)	282	21.97	19.96	25.43	31.8	34.29	33.48	25.73	21.7	27.58	41.14	36.3	40.83	76.09	80.07	73.26	38.87	35.58	42.38	22.453	33.19	25.003	39.423	76.473	38.943	1.20272	0	0	-0.408908	4.4947e-40	6.85564e-41	-0.973003	0	0	0.638627	7.56604e-105	5.11726e-105	0.563845	4.6007e-71	3.43569e-72	0.154937	9.62595e-06	4.18161e-06	0.811311	5.24173e-160	1.80241e-160	0.955256	0
NCU09206	hypothetical protein	282	6.75	5.96	7.52	9.01	8.02	8.02	8.19	5.83	6.22	21.71	16.02	19.51	35.41	36.11	39.03	19.16	16.48	22.25	6.743	8.35	6.746	19.08	36.85	19.296	2.14069	0	0	-0.307671	5.5666e-07	2.87113e-07	-0.932569	9.12591e-188	1.96199e-188	1.51579	5.90189e-213	2.5949e-213	0.308283	7.66202e-07	2.75524e-07	0.00061263	0.477847	0.99227	1.5	4.42721e-207	1.27019e-207	0.948967	2.19877e-193
NCU05897	l-fucose permease	282	3.38	2.84	1.87	3.03	2.32	1.31	1.61	1.47	0.77	14.49	3.67	4.65	20.59	12.55	10.53	14.17	6.86	4.53	2.696	2.22	1.283	7.603	14.556	8.52	2.71172	0	0	-0.791907	1.87008e-09	7.74995e-10	-0.772251	4.20522e-53	2.06585e-53	2.73137	2.47405e-193	1.1449e-193	-0.280281	0.0122112	0.00879001	-1.07219	1.32832e-17	2.28353e-18	1.49571	2.12752e-80	1.06915e-80	0.935721	4.68214e-73
NCU04272	ZZ type zinc finger domain-containing protein	282	76.47	83.35	69.09	74.67	85.89	83.62	63.84	70.51	77.06	119.66	107.2	117.62	225.94	218.3	214.01	121.65	116.73	113.59	76.303	81.393	70.47	114.826	219.416	117.323	1.43208	0	0	-0.207865	1.67177e-35	2.74044e-36	-0.904859	0	0	0.735084	0	0	0.0940878	2.06899e-08	6.43048e-09	-0.113777	4.85254e-11	1.24309e-11	0.591164	0	0	0.935001	0
NCU01156	hypothetical protein	282	2.34	1.8	1.42	2.13	1.96	2.05	2.54	2.13	1.75	3.89	2.74	2.77	5.04	7.46	5.44	4.56	3.54	3.87	1.853	2.046	2.14	3.133	5.98	3.99	1.54562	1.30074e-76	1.62174e-76	0.065411	0.291782	0.54389	-0.583482	1.53241e-16	1.49183e-16	0.896731	5.46305e-23	8.2991e-23	0.143727	0.167141	0.198556	0.209138	0.0540307	0.058343	0.757539	3.79167e-14	4.76157e-14	0.931811	3.09969e-35
NCU12022	hypothetical protein	282	6.58	6.29	6.83	13.59	16.4	17.05	11.86	9.75	11.62	48.64	52.34	56.65	92.83	117.84	89.89	47.21	49.03	53.78	6.566	15.68	11.076	52.543	100.186	50.006	2.67406	0	0	-0.502196	1.29377e-17	3.43845e-18	-1.00191	0	0	2.17435	0	0	1.25607	5.56974e-80	3.75759e-81	0.753873	6.61572e-25	8.44396e-26	2.99944	0	0	0.930689	0
NCU03181	acetylxylan esterase	282	1.53	1.09	1.34	1.49	1.52	1.31	0.91	1.24	1.06	2.98	2.44	2.92	5.17	5.68	5.04	3.01	3.17	2.99	1.32	1.44	1.07	2.78	5.296	3.056	1.87652	4.22727e-52	6.37722e-52	-0.424841	0.0189093	0.021088	-0.79292	1.04394e-14	1.07484e-14	1.50844	3.31582e-23	5.026e-23	0.128234	0.31227	0.463796	-0.296606	0.0960133	0.115237	1.07545	3.42614e-13	4.43875e-13	0.929298	9.05495e-19
NCU00023	ferric reductase	282	52.2	56.41	72.99	49.38	58.77	67.27	51.84	48.45	55.99	203.97	160.54	191.12	337.35	377.07	342.29	217.91	184.76	199.98	60.533	58.473	52.093	185.21	352.236	200.883	2.58897	0	0	-0.167287	5.21933e-16	1.50232e-16	-0.809579	0	0	1.94668	0	0	-0.049734	0.0147	0.0108433	-0.217021	2.73135e-26	3.25169e-27	1.61248	0	0	0.926761	0
NCU01068	BAR domain-containing protein	282	21.11	25.2	34.01	20.66	26.89	42.86	18.75	22.14	32.64	84.36	55.88	82.5	135.13	130.53	156.3	76.49	67.52	90.16	26.773	30.136	24.51	74.246	140.653	78.056	2.22049	0	0	-0.299034	2.73708e-20	6.53763e-21	-0.84904	0	0	1.67048	0	0	0.171018	1.25895e-07	4.17458e-08	-0.128015	0.000179314	9.64888e-05	1.47043	0	0	0.92108	0
NCU06114	hypothetical protein	282	11.99	15.75	18.31	10.53	11.08	16.08	12.74	11.96	11.95	180.3	115.86	140.14	294.66	271.72	259.93	194.23	155.19	184.57	15.35	12.563	12.216	145.433	275.436	177.996	4.45248	0	0	-0.0411669	0.308872	0.588629	-0.629211	5.38307e-266	9.01996e-267	3.86443	0	0	-0.289012	0.000123857	5.84655e-05	-0.330179	1.15624e-05	5.08813e-06	3.24293	0	0	0.920535	0
NCU09847	hypothetical protein	282	9.28	9.37	11.76	10.47	11.89	11.94	10.3	9.21	10.99	20.8	13.39	17.02	33.59	29.59	33.79	17.44	13.29	19.15	10.136	11.433	10.166	17.07	32.323	16.626	1.49945	0	0	-0.16816	8.33492e-05	5.72186e-05	-0.958875	8.19203e-247	1.4691e-247	0.708739	2.43055e-77	1.96659e-77	0.169209	0.000110871	5.19119e-05	0.00104901	0.477847	0.980549	0.748143	8.41417e-87	4.0325e-87	0.920519	9.70828e-231
NCU04797	fructose-bisphosphatase-1(fbp-1)	282	18.02	14.67	15.29	17.73	20.14	16.44	13.48	14.93	11.16	35.83	21.3	26.95	52.28	53.25	53.33	35.39	20.51	21.19	15.993	18.103	13.19	28.026	52.953	25.696	1.54715	0	0	-0.456943	3.77741e-19	9.47134e-20	-1.04238	4.24941e-224	8.07662e-225	0.961717	8.87224e-97	6.26531e-97	0.178838	0.000370153	0.000188547	-0.278105	2.26634e-07	7.99701e-08	0.808834	7.17371e-79	3.62816e-79	0.917153	1.28422e-181
NCU09259	hypothetical protein	282	7.6	7.14	8.2	6.59	8.81	7.74	6.93	5.88	6.84	14.89	11.33	14.13	23.82	23.98	28.1	14.33	12.73	14.85	7.646	7.713	6.55	13.45	25.3	13.97	1.71216	0	0	-0.236845	0.000154108	0.000110428	-0.856064	1.63602e-113	4.80301e-114	1.09294	5.20996e-95	3.73426e-95	0.0128976	0.455869	0.826805	-0.223947	0.000456855	0.000263997	0.81421	1.57038e-56	9.71973e-57	0.910844	5.36792e-126
NCU04046	hypothetical protein	282	47.11	49.82	48.84	70.15	90.68	77.61	55.3	46.44	36.92	306.35	212.16	212.92	488.9	467.81	418.83	348.19	272.34	258.88	48.59	79.48	46.22	243.81	458.513	293.136	2.52675	0	0	-0.782364	1.55487e-208	5.50481e-210	-0.644636	0	0	2.66448	0	0	0.710148	4.37266e-176	1.38223e-177	-0.0722163	0.0136461	0.0115909	2.32653	0	0	0.910373	0
NCU07062	serine/threonine protein kinase-49(stk-49)	282	7.22	9.05	11.18	9.4	10.84	13.61	9.09	8.62	10.61	14.96	12.29	14.61	25.86	24.76	27.52	14.77	13.36	15.84	9.15	11.283	9.44	13.953	26.046	14.656	1.20494	0	0	-0.258492	5.49153e-10	2.19456e-10	-0.828967	1.96621e-171	4.44499e-172	0.63446	4.80416e-62	4.34931e-62	0.302927	6.84426e-13	1.60304e-13	0.0444349	0.208728	0.300472	0.607918	9.32867e-55	5.89755e-55	0.899945	5.36761e-197
NCU02273	PEP4 homolog(pep4)	282	287.56	306.94	305.36	292.58	356.94	369.68	262.6	281.92	316.94	466.13	413.02	467.79	821.2	853.95	838.33	496.74	477.9	504.91	299.953	339.733	287.153	448.98	837.826	493.183	1.30063	0	0	-0.24288	5.415e-135	3.11202e-136	-0.763911	0	0	0.779596	0	0	0.179846	5.37235e-76	3.84098e-77	-0.0630342	1.41673e-09	4.09653e-10	0.581086	0	0	0.899387	0
NCU01837	hypothetical protein	282	0.91	1.95	1.69	0.26	1.3	1.56	0.65	0.91	0.26	1.56	3.65	4.57	3.8	6.01	8.38	3	2.22	3.13	1.516	1.04	0.606	3.26	6.063	2.783	2.53788	1.49673e-21	3.28028e-21	-0.780622	0.0744087	0.101404	-1.12311	6.55542e-08	8.98947e-08	2.19538	1.77818e-09	3.93134e-09	-0.543466	0.135284	0.151569	-1.32409	0.00318025	0.00226304	1.09932	5.99114e-05	0.000114915	0.895085	5.70533e-06
NCU03043	C2H2 finger domain-containing protein FlbC	282	41.19	46.47	34.09	43.11	45.24	41.72	43.29	35.9	30.74	129.24	91.13	91.37	201.42	204.03	174.6	142.91	103.12	90.66	40.583	43.356	36.643	103.913	193.35	112.23	2.15554	0	0	-0.242873	5.0146e-26	1.0032e-26	-0.783994	0	0	1.61442	0	0	0.0954	3.75884e-05	1.62759e-05	-0.147473	5.84904e-10	1.63446e-10	1.3559	0	0	0.895039	0
NCU12021	hypothetical protein	282	5.93	5.36	5.67	14.01	15.91	13.97	8.06	9.47	11.2	42.4	41.62	47.88	76.45	93.41	72.08	39.16	37.85	47.51	5.653	14.63	9.576	43.966	80.646	41.506	2.46116	0	0	-0.611656	1.82874e-21	4.13743e-22	-0.95783	3.85335e-244	7.01703e-245	2.11499	0	0	1.37219	2.36815e-79	1.60268e-80	0.760531	1.71421e-20	2.58679e-21	2.95858	0	0	0.874766	6.31462e-210
NCU06575	hypothetical protein	282	4.68	3.79	3.84	8.44	9.65	7.8	4.02	3.48	3.1	8.24	6.94	8.13	16.49	14.54	11.61	9.21	6.29	5.07	4.103	8.63	3.533	7.77	14.213	6.856	0.718304	1.36147e-22	2.92276e-22	-1.29009	4.20877e-34	7.10331e-35	-1.05088	1.02698e-40	5.93046e-41	0.95751	3.57036e-18	6.02841e-18	1.07319	1.27832e-25	2.00687e-26	-0.216898	0.0748187	0.0854308	0.920934	5.4503e-19	6.01477e-19	0.870562	2.90793e-30
NCU05123	capsule protein	282	9.54	11.04	12.19	10.98	11.56	11.79	9.05	8.89	7.73	26.52	17.65	19.23	38.79	42.28	34.56	23.64	19.09	16.79	10.923	11.443	8.556	21.133	38.543	19.84	1.75015	0	0	-0.420377	2.37157e-19	5.91188e-20	-0.957164	5.22402e-264	8.88004e-265	1.21336	3.56041e-201	1.62022e-201	0.0676373	0.110489	0.117882	-0.352739	1.5545e-13	3.29744e-14	0.951543	1.32129e-144	4.78471e-145	0.86624	1.54035e-223
NCU06055	extracellular alkaline protease	282	10.06	8.09	6.9	11.15	7.29	7.45	11.28	9.47	7.76	67.58	43.09	49.4	102.61	92.59	95.57	67.58	52.33	60.44	8.35	8.63	9.503	53.356	96.923	60.116	3.48831	0	0	0.139024	0.000833791	0.000677528	-0.688386	0	0	2.6609	0	0	0.047917	0.202818	0.256965	0.186941	1.31443e-05	5.82199e-06	2.67591	0	0	0.860316	0
NCU08700	hypothetical protein	282	3.95	4.45	4.33	3.54	4.45	4.48	4.07	3.84	2.89	9.41	7.29	8	14.06	16.04	14.95	9.8	7.7	7.42	4.243	4.156	3.6	8.233	15.016	8.306	1.84536	0	0	-0.206189	0.000815565	0.00066173	-0.844455	5.34867e-123	1.48508e-123	1.2071	4.62772e-124	2.81828e-124	-0.026134	0.393767	0.653335	-0.232323	0.000212725	0.000115957	0.960309	4.37806e-85	2.12015e-85	0.858921	1.16188e-126
NCU01424	DUF636 domain-containing protein	282	306.97	311.06	314.6	423.42	458.57	394.7	299.15	278.15	227.59	630.97	360.32	422.57	560.94	652.55	1348.81	477.04	454.03	366.76	310.876	425.563	268.296	471.286	854.1	432.61	1.00362	0	0	-0.665651	0	0	-0.980566	0	0	0.688702	0	0	0.453051	3.68815e-233	9.38939e-235	-0.2126	1.49572e-41	1.22653e-42	0.599738	0	0	0.85693	0
NCU02913	DNA repair protein rad5	282	5.5	12.58	13.64	10.83	28.31	26.13	3.54	5.16	4.97	20.16	18.6	15.43	38.49	33.7	25.77	18.08	14.23	7.6	10.573	21.756	4.556	18.063	32.653	13.303	0.583687	3.73323e-83	4.50474e-83	-2.2554	0	0	-1.29446	0	0	1.54463	4.75986e-168	2.39044e-168	1.0409	1.10039e-147	4.2021e-149	-1.2145	2.67053e-92	9.89377e-94	0.771213	2.93264e-75	1.52417e-75	0.853374	2.30626e-159
NCU07231	hypothetical protein	282	2.03	1.73	2.05	1.52	1.81	2.23	1.71	1.67	1.81	4.95	2.98	3.95	4.39	5.75	11.23	2.77	3.36	3.18	1.936	1.853	1.73	3.96	7.123	3.103	1.93859	2.64938e-82	3.2025e-82	-0.103043	0.262112	0.473012	-1.19914	2.51108e-41	1.44223e-41	0.842492	1.26215e-11	2.56702e-11	-0.0599702	0.398686	0.667607	-0.163013	0.181369	0.25128	1.0325	3.66746e-19	4.0289e-19	0.846114	4.63508e-24
NCU09777	UPF0075 domain-containing protein	282	2.7	2.01	1.25	2.36	2.92	1.79	2.02	1.5	0.79	4.79	2.16	3.92	7.44	6.07	5.96	3.29	2.5	2.59	1.986	2.356	1.436	3.623	6.49	2.793	1.45964	5.13101e-48	8.03039e-48	-0.715089	1.84522e-06	1.01571e-06	-1.21534	2.62445e-36	1.63092e-36	0.959383	3.9047e-12	7.77815e-12	0.246611	0.0699631	0.0675793	-0.468477	0.00303622	0.00214683	0.866744	6.41434e-13	8.42041e-13	0.839503	1.43519e-20
NCU05401	hypothetical protein	282	0.85	1.4	1.4	1.26	1.8	2.05	1.86	1.5	2	5.06	3.91	4.16	8.61	6.69	8.2	4.16	3.96	4.42	1.216	1.703	1.786	4.376	7.833	4.18	2.19875	3.14656e-57	4.54093e-57	0.0660276	0.364121	0.740815	-0.905666	2.34452e-16	2.30029e-16	1.22706	7.8978e-15	1.45509e-14	0.483456	0.0331025	0.0277259	0.549483	0.0133892	0.0113455	1.84339	2.44065e-26	2.2773e-26	0.838818	1.34767e-14
NCU05648	hypothetical protein	282	1.83	2.3	2.45	2.64	3.49	4.27	2.37	2.16	2.33	12.01	10.42	12.8	16.12	23.73	23.03	10.58	10.75	11.67	2.193	3.466	2.286	11.743	20.96	11	2.59423	0	0	-0.602303	6.83972e-13	2.28883e-13	-0.930045	2.84157e-151	6.88628e-152	2.26649	3.68005e-296	1.33301e-296	0.66192	7.31349e-15	1.5795e-15	0.0596171	0.31067	0.517585	2.42045	0	0	0.835704	1.39633e-126
NCU02991	hypothetical protein	282	2.32	2.89	2.16	2.76	3.2	3.24	2.66	2.5	2.31	4.62	4.08	3.05	6.82	8.04	6.07	4.23	3.89	3.84	2.456	3.066	2.49	3.916	6.976	3.986	1.18492	9.01015e-23	1.92856e-22	-0.301981	0.0435663	0.0546287	-0.807279	1.22831e-12	1.35185e-12	0.679624	1.53802e-06	3.87682e-06	0.318931	0.0479776	0.0430757	0.0169497	0.457022	0.91869	0.671837	3.31784e-06	5.86951e-06	0.832016	2.99697e-13
NCU09639	hypothetical protein	282	2.67	2.25	2.31	1.69	1.36	1.55	2.31	1.65	2.09	4.65	4.19	3.92	3.2	6.77	12.62	3.18	3.37	3.08	2.41	1.533	2.016	4.253	7.53	3.21	2.29476	6.96917e-105	7.39043e-105	0.397006	0.0068101	0.00670464	-1.22831	2.67212e-44	1.47645e-44	0.669445	1.65697e-08	3.80045e-08	-0.653548	7.75406e-06	3.09761e-06	-0.256542	0.0473494	0.0497273	0.817951	3.90123e-14	4.90334e-14	0.823262	8.73122e-24
NCU05986	sucrase/ferredoxin domain-containing protein	282	13.69	12.61	17.82	14.69	14.48	17.23	13.4	12.88	14.75	31.45	18.85	22.75	45.85	40.8	42.54	31.38	24.28	26.59	14.706	15.466	13.676	24.35	43.063	27.416	1.4755	9.4246e-246	5.95479e-246	-0.177848	0.00270029	0.00240507	-0.650605	9.95247e-65	4.21736e-65	1.00274	1.23269e-86	9.28605e-87	0.0732058	0.170278	0.203491	-0.104642	0.0690173	0.0778155	0.727065	2.7277e-45	1.92571e-45	0.821637	1.6547e-96
NCU06987	hypothetical protein	282	7.67	9.46	9.77	10.27	10.52	12.37	11.31	10.08	12.25	21.05	15.07	17.74	33.13	33.13	28.96	19.46	17.38	16.29	8.966	11.053	11.213	17.953	31.74	17.71	1.52036	0	0	0.0200128	0.332847	0.65248	-0.8411	8.32305e-167	1.9104e-167	0.659243	1.78106e-62	1.60643e-62	0.301769	4.9538e-10	1.36625e-10	0.321782	2.52116e-11	6.29906e-12	1.00079	2.99998e-127	1.16373e-127	0.821333	2.53875e-160
NCU02552	RING-8 protein	282	15.03	17.75	19.31	17.65	20.33	20.35	15.93	16.66	17.01	31.22	24.27	28.68	48.57	50.11	50.03	29.26	27.97	26.89	17.363	19.443	16.533	28.056	49.57	28.04	1.34892	0	0	-0.233615	6.00807e-10	2.40826e-10	-0.821259	9.92644e-225	1.88323e-225	0.761276	4.91867e-113	3.19185e-113	0.162678	1.93758e-05	8.0938e-06	-0.070937	0.0565324	0.0615169	0.691045	1.47901e-95	6.72794e-96	0.820552	1.59441e-224
NCU12126	hypothetical protein	282	14.34	20.36	22.8	19.46	21.82	21.96	18.15	16.31	13.9	96.51	57.72	54.98	137.65	122.02	109.98	95.48	62.07	48.25	19.166	21.08	16.12	69.736	123.216	68.6	2.5458	0	0	-0.387292	8.03169e-14	2.60396e-14	-0.844042	3.79641e-299	5.76988e-300	2.08905	0	0	0.137082	0.00722505	0.00488813	-0.25021	3.75501e-06	1.54045e-06	1.86266	0	0	0.820223	4.4638e-285
NCU03035	hypothetical protein	282	14.66	17.22	27.95	20.09	31.65	32.83	16.75	16.17	20.6	33.39	32.12	45.51	57.09	65.61	72.32	27.89	25.19	35.89	19.943	28.19	17.84	37.006	65.006	29.656	1.20365	0	0	-0.660601	5.08602e-90	4.10694e-91	-1.1317	0	0	0.732548	3.49545e-114	2.25147e-114	0.499271	1.04487e-54	9.86442e-56	-0.16133	1.30432e-05	5.77218e-06	0.890509	1.58252e-197	4.69905e-198	0.812413	3.73526e-295
NCU15385	tRNA	282	0.75	0	0.74	0	2.23	1.49	0	0.74	0.74	2.97	3.72	2.23	5.23	5.23	5.23	1.49	2.98	2.24	0.496	1.24	0.493	2.973	5.23	2.236	2.07429	0.000327613	0.00113615	-1.32494	0.157136	0.248172	-1.22656	0.0120916	0.0258118	2.17266	0.00844468	0.0282773	1.32278	0.198112	0.248943	-0.00215912	0.477847	0.998806	2.58475	0.00230118	0.00504688	0.812317	0.045447
NCU04621	lipoxygenase	282	7.12	5.91	4.99	10.61	7.98	7.51	8.79	6.65	5.23	22.04	12.32	11.15	32.64	25.78	21.48	24.45	15.25	13.3	6.006	8.7	6.89	15.17	26.633	17.666	1.61316	0	0	-0.336624	2.09351e-09	8.74187e-10	-0.591271	4.75996e-72	1.89179e-72	1.35852	2.06786e-191	9.62899e-192	0.534165	3.11901e-20	5.57817e-21	0.197541	0.0015875	0.00103749	1.33646	2.20413e-160	7.57115e-161	0.810869	2.18441e-124
NCU08744	ADS-4	282	157.61	194.4	200.6	180.22	205.05	222.24	173.24	166.17	183.06	537.53	369	397.3	812.09	776.78	695.3	564.33	399.51	368.96	184.203	202.503	174.156	434.61	761.39	444.266	1.90906	0	0	-0.217909	9.14955e-56	1.08937e-56	-0.776427	0	0	1.35054	0	0	0.136587	3.94501e-23	6.61184e-24	-0.0813218	2.27598e-08	7.32149e-09	1.23754	0	0	0.808105	0
NCU03486	hypothetical protein	282	38.09	48.01	53.3	41.93	64.25	69.32	35.79	42.08	44.77	76.05	66.37	84.99	134.4	128.3	132.41	65.29	61.15	71.49	46.466	58.5	40.88	75.803	131.703	65.976	1.16945	0	0	-0.518192	7.70039e-113	5.06032e-114	-0.994969	0	0	0.692671	2.82011e-214	1.2345e-214	0.33249	4.49372e-50	4.50935e-51	-0.185702	7.74927e-14	1.60703e-14	0.707935	3.16714e-255	8.04306e-256	0.794004	0
NCU05681	hypothetical protein	282	2.88	2.72	2.33	2.63	2.48	2.55	3.13	2.61	2.55	6.67	4.31	5.32	10.61	8.36	9.2	6.11	4.45	7.16	2.643	2.553	2.763	5.433	9.39	5.906	1.87837	2.94676e-77	3.65996e-77	0.114025	0.232919	0.405206	-0.667906	3.55431e-16	3.50325e-16	1.09643	3.62677e-23	5.50082e-23	-0.052338	0.413337	0.705541	0.0616874	0.364396	0.649488	1.03844	1.21899e-19	1.32341e-19	0.787593	4.93218e-21
NCU10507	hypothetical protein	282	1.96	2.08	2.13	2.19	2.55	3.15	1.76	2.13	1.62	6.31	5.25	5.21	9.47	10.29	9.18	6.55	5.71	4.84	2.056	2.63	1.836	5.59	9.646	5.7	1.87296	1.21251e-61	1.67749e-61	-0.517587	0.00277807	0.00248243	-0.759059	4.18877e-16	4.14165e-16	1.63148	4.55545e-31	6.0153e-31	0.354963	0.0383552	0.0328929	-0.162624	0.243763	0.371314	1.44036	1.54533e-25	1.46294e-25	0.787557	4.42252e-17
NCU07378	serine/threonine protein kinase-12(stk-12)	282	10.79	11.93	10.89	10.33	12.56	13.04	10.6	11.05	12.38	17.88	17.19	19.01	30.25	32.24	30.68	18.33	17.33	18.89	11.203	11.976	11.343	18.026	31.056	18.183	1.37315	0	0	-0.0791243	0.00385561	0.00356068	-0.77173	0	0	0.680549	4.42955e-170	2.20112e-170	0.0965042	0.00073365	0.000395806	0.0173799	0.31545	0.528898	0.685451	1.71104e-170	5.58936e-171	0.784208	0
NCU04641	FAD dependent oxidoreductase	282	7.96	9.35	8.09	8.09	7.89	8.51	10.12	8.09	9.62	20.71	11.07	12.99	25.42	26.52	25.12	18.73	13.74	11.72	8.466	8.163	9.276	14.923	25.686	14.73	1.65218	3.94169e-268	2.39895e-268	0.183979	0.00277807	0.0024831	-0.801419	1.00407e-85	3.58734e-86	0.666779	4.51057e-37	5.40708e-37	-0.0528329	0.278736	0.395906	0.131146	0.0304459	0.0294989	0.816711	2.15854e-52	1.40019e-52	0.782632	1.9931e-82
NCU06961	glycosylhydrolase family 28-2(gh28-2)	282	1.24	0.85	0.63	0.55	1.29	0.88	0.3	0.47	0.19	5.47	2.62	2.92	8.38	5.05	5.5	5.92	1.82	1.85	0.906	0.906	0.32	3.67	6.31	3.196	2.79362	3.58516e-108	3.73942e-108	-1.50309	3.40856e-08	1.58366e-08	-0.980718	3.25194e-26	2.43629e-26	3.31599	2.69297e-65	2.36676e-65	0.000854974	0.5098	0.996673	-1.50223	4.8723e-08	1.61357e-08	2.01393	6.31193e-44	4.55333e-44	0.780542	2.15125e-18
NCU07610	taurine dioxygenase	282	0.57	0.44	0.36	0.18	0.44	0.26	0.54	0.49	0.26	8.48	1.01	2.18	6.95	6.81	6.21	4.38	4.61	2.54	0.456	0.293	0.43	3.89	6.656	3.843	4.5014	5.68494e-173	4.48917e-173	0.553379	0.0617975	0.0815803	-0.791472	7.69704e-21	6.62984e-21	3.15654	1.56572e-79	1.24501e-79	-0.639603	0.0462175	0.0411031	-0.0862234	0.404843	0.761728	3.08885	9.40217e-79	4.76532e-79	0.772941	4.15202e-20
NCU05789	secreted glucosidase	282	145.21	113.72	123.9	183.32	185.08	167.94	151.22	132.35	122.99	338.3	284.14	314.33	486.99	569.34	543.34	331.75	309.28	347.02	127.61	178.78	135.52	312.256	533.223	329.35	1.57522	0	0	-0.399831	7.20418e-162	3.44149e-163	-0.694555	0	0	1.28049	0	0	0.486777	5.02155e-232	1.29971e-233	0.0869457	1.52018e-07	5.27825e-08	1.29061	0	0	0.771388	0
NCU05046	E1-E2 ATPase-1(ena-1)	282	18.23	19.34	16.08	34.18	28.12	26.77	25.14	22.88	37.13	68.93	52.69	55.76	95.44	102.62	103.98	60.58	69.99	60.8	17.883	29.69	28.383	59.126	100.68	63.79	1.76053	0	0	-0.0650591	0.00313289	0.00282988	-0.657693	0	0	1.16789	0	0	0.731009	1.25344e-194	3.69627e-196	0.66595	5.55017e-158	1.01557e-159	1.72438	0	0	0.767159	0
NCU02568	hypothetical protein	282	3.48	3.8	3.66	4.86	4	4.98	3.74	3.95	3.49	10.36	8.94	9.9	17.63	17.2	14.86	12.24	10.06	10.13	3.646	4.613	3.726	9.733	16.563	10.81	1.84224	1.02582e-135	9.3026e-136	-0.308247	0.00449649	0.00421097	-0.615448	1.56139e-24	1.21463e-24	1.53504	1.73145e-69	1.47923e-69	0.340186	0.00278126	0.00169045	0.0319383	0.410096	0.779788	1.41604	1.07962e-55	6.73636e-56	0.766385	2.51101e-35
NCU07691	lipase/serine esterase	282	4.88	5.58	4.96	4.35	5.05	5.45	5.46	5.11	4.85	9.03	6.69	8.86	14.03	12.21	15.51	8.37	6.51	9.26	5.14	4.95	5.14	8.193	13.916	8.046	1.49037	1.26217e-269	7.64171e-270	0.0544142	0.191191	0.317164	-0.78948	2.30166e-97	7.55402e-98	0.646475	4.10002e-41	4.64078e-41	-0.0545612	0.235812	0.316027	-0.000146992	0.477847	0.997823	0.671681	2.13875e-44	1.5306e-44	0.764127	3.41585e-92
NCU09188	hypothetical protein	282	3.82	5.83	7.6	8.26	21.27	14.33	3.79	4.09	3.99	12.51	9.16	10.16	23.81	15.84	14.19	12.92	7.82	6.29	5.75	14.62	3.956	10.61	17.946	9.01	0.293686	6.15378e-16	1.4903e-15	-1.88634	3.07756e-269	7.76133e-271	-0.993168	1.12079e-125	3.06923e-126	1.18686	2.08342e-85	1.59052e-85	1.34661	1.2573e-165	4.24116e-167	-0.539731	8.22047e-15	1.61375e-15	0.882991	3.46017e-62	2.01276e-62	0.757303	5.17711e-80
NCU08978	hypothetical protein	282	7.57	8.33	9.13	5.67	6.74	7.96	6.25	7.41	6.51	21.72	14.91	19.15	28.79	32.02	33.42	21.32	16.82	21.09	8.343	6.79	6.723	18.593	31.41	19.743	2.20813	0	0	-0.0148439	0.381464	0.789873	-0.669364	7.29378e-117	2.09332e-117	1.55361	6.76909e-290	2.48775e-290	-0.296366	6.14989e-08	1.98838e-08	-0.31121	1.28474e-08	4.05154e-09	1.15605	4.65349e-174	1.5068e-174	0.755712	2.87809e-144
NCU07063	hypothetical protein	282	13.14	22.03	22.9	19.95	39.38	43.06	13.94	13.53	19.02	59.38	42.48	52.16	81.6	90.53	84.96	55.16	52.42	43.74	19.356	34.13	15.496	51.34	85.696	50.44	1.32615	0	0	-1.14016	6.50093e-204	2.34886e-205	-0.763968	2.00975e-261	3.4441e-262	1.70234	0	0	0.818206	1.05376e-117	5.18654e-119	-0.321958	3.07139e-13	6.6608e-14	1.40585	0	0	0.738506	1.11149e-246
NCU07247	DUF6 domain-containing protein	282	6.21	4.97	7.55	8.37	8.66	7.39	6.97	5.53	5.86	18.41	12.88	13.99	25.84	24.71	24.99	16.54	12.74	14.55	6.243	8.14	6.12	15.093	25.18	14.61	1.62814	6.6891e-272	4.02515e-272	-0.411573	9.22705e-10	3.74554e-10	-0.78461	1.34085e-85	4.80453e-86	1.25511	3.73134e-108	2.4788e-108	0.382096	1.66787e-08	5.12011e-09	-0.0294772	0.371951	0.674507	1.27252	8.47236e-114	3.49291e-114	0.737722	3.67977e-77
NCU05156	hypothetical protein	282	0.45	1.19	1.13	0.33	0.95	0.95	0.48	0.68	0.36	6.44	2.18	3.34	5.34	8.02	6.56	3.55	4.63	3.11	0.923	0.743	0.506	3.986	6.64	3.763	3.15229	6.01507e-118	5.95004e-118	-0.559407	0.0266558	0.031065	-0.81914	2.74074e-19	2.47744e-19	2.89256	1.32965e-62	1.19608e-62	-0.309485	0.144892	0.165675	-0.868893	0.000681689	0.000409024	2.10809	1.35561e-46	9.4344e-47	0.734714	2.66357e-16
NCU09193	hypothetical protein	282	4.4	3.78	3.12	5.93	3.48	3.24	4.86	4.94	3.76	27.94	19.01	22.36	39.52	42.48	32.51	28.81	17.62	18.6	3.766	4.216	4.52	23.103	38.17	21.676	3.17805	0	0	0.101955	0.153945	0.241378	-0.815603	5.82898e-127	1.59019e-127	2.26049	0	0	0.16196	0.0769338	0.0755367	0.263916	0.00434343	0.00318691	2.61636	0	0	0.723649	1.34429e-103
NCU00375	hypothetical protein	282	2.13	3.16	3.27	3.07	3.74	4.71	2.02	3.05	4.24	5.29	5.76	5.95	7.63	10.36	10.05	4.86	5.83	4.54	2.853	3.84	3.103	5.666	9.346	5.076	1.28188	6.737e-45	1.09102e-44	-0.308134	0.010098	0.0103922	-0.87957	7.51016e-25	5.78766e-25	0.710445	1.12949e-10	2.37219e-10	0.427965	0.00089737	0.000492891	0.119831	0.235639	0.354734	0.987614	7.10926e-19	7.86337e-19	0.722232	3.11666e-18
NCU09728	hypothetical protein	282	5.26	4.83	5.13	5.33	6.34	5.93	4.68	4.66	4.34	7.81	7.09	7.92	12.79	12.24	12.61	7.28	6.58	7.34	5.073	5.866	4.56	7.606	12.546	7.066	1.09419	1.25377e-149	1.07145e-149	-0.364947	3.8196e-11	1.40229e-11	-0.827422	3.65626e-94	1.2291e-94	0.631714	1.32647e-34	1.65201e-34	0.210671	0.00013077	6.19782e-05	-0.154277	0.0074781	0.00587433	0.583032	3.40125e-32	2.88975e-32	0.721828	9.07111e-75
NCU00701	lysozyme(lyz)	282	19.7	22.5	26.94	24.68	25.36	28.71	16.81	18.69	16.17	96.36	85.35	112.87	118.28	192.99	174.19	103.6	91.26	111.63	23.046	26.25	17.223	98.193	161.82	102.163	2.62257	0	0	-0.607779	5.85568e-35	9.72666e-36	-0.663072	3.03925e-244	5.52401e-245	2.56728	0	0	0.187797	7.4719e-05	3.39229e-05	-0.419982	3.80146e-16	6.93018e-17	2.09006	0	0	0.720309	1.93554e-282
NCU07134	hypothetical protein	282	1.32	2.38	1.8	1.41	2.05	1.99	1.41	1.34	1.65	6.78	4.77	5.3	7.77	10.86	9.06	5.93	6.46	4.87	1.833	1.816	1.466	5.616	9.23	5.753	2.34515	3.84732e-117	3.83009e-117	-0.308823	0.0441487	0.0554661	-0.681604	5.01598e-19	4.57578e-19	1.97237	7.77354e-60	7.16096e-60	-0.0152647	0.488945	0.920267	-0.324087	0.0427451	0.0438528	1.61384	1.29479e-44	9.23374e-45	0.716037	1.27376e-20
NCU01036	DUF907 domain-containing protein	282	36.12	43.31	47.96	39.47	44.05	51.39	39.11	39.82	43.1	87.28	72.77	78.25	130.64	130.62	129.03	88.07	78.35	80.76	42.463	44.97	40.676	79.433	130.096	82.393	1.53085	0	0	-0.145229	1.96371e-13	6.4856e-14	-0.658318	0	0	1.01776	0	0	0.0828657	3.56439e-05	1.53885e-05	-0.0623638	0.00220698	0.00150217	0.902638	0	0	0.711073	0
NCU03776	ABC multidrug transporter	282	25.69	24.37	23.05	20.27	25.79	33.44	20.34	23.06	21.36	101.44	59.26	77.61	129.24	131.5	129.06	94.01	81.46	77.34	24.37	26.5	21.586	79.436	129.933	84.27	2.29188	0	0	-0.296111	8.83986e-36	1.43406e-36	-0.623949	0	0	1.96404	0	0	0.121359	2.81556e-07	9.62294e-08	-0.174752	1.26727e-12	2.87997e-13	1.70415	0	0	0.709089	0
NCU04808	hypothetical protein	282	7.78	8.97	8.34	7.45	8.16	8.33	7.28	7.63	8.3	16.95	12.53	17.35	22.49	25.66	28.24	15.4	12.34	15.8	8.363	7.98	7.736	15.61	25.463	14.513	1.67118	0	0	-0.0442613	0.218406	0.374067	-0.810993	5.92365e-142	1.50322e-142	0.904448	1.5776e-98	1.1057e-98	-0.0677987	0.144721	0.165213	-0.11206	0.0244315	0.0227631	0.897713	2.71678e-104	1.17454e-104	0.705669	6.24195e-112
NCU03710	integral membrane protein	282	16.8	17.39	17.28	17.09	17.7	18.95	16.09	15.36	16.45	31.74	26.82	25.45	47	44.48	45.3	29.19	26	26.46	17.156	17.913	15.966	28.003	45.593	27.216	1.34598	0	0	-0.16634	2.25319e-05	1.42332e-05	-0.743606	2.27572e-171	5.15259e-172	0.768718	1.19854e-109	7.91023e-110	0.0627785	0.0931367	0.095496	-0.103561	0.00934107	0.00751009	0.706204	2.77786e-97	1.2507e-97	0.702559	2.01283e-155
NCU10075	hypothetical protein	282	3.07	2.93	3.06	2.74	3.37	3.72	3.1	2.47	2.75	10.44	7.14	9.12	13.13	14	15.98	8.83	8.34	9.77	3.02	3.276	2.773	8.9	14.37	8.98	2.13153	0	0	-0.241729	0.00153229	0.00130308	-0.677629	5.40425e-68	2.22457e-68	1.69563	8.28926e-185	3.93166e-185	0.11919	0.1009	0.10549	-0.122538	0.0926872	0.110303	1.5604	1.43891e-162	4.90141e-163	0.690316	2.88187e-70
NCU05575	hypothetical protein	282	14.18	14.29	16.11	14.53	16.14	13.69	14.34	15.81	12.21	25.51	23.79	28.67	42.8	40.14	41.25	25.15	18.13	24.06	14.86	14.786	14.12	25.99	41.396	22.446	1.48392	0	0	-0.0665214	0.0206869	0.0233313	-0.88241	0	0	0.668029	9.55602e-141	5.41509e-141	-0.00728929	0.447	0.801331	-0.0738107	0.0137964	0.0117342	0.805569	2.06572e-224	5.63071e-225	0.671059	5.3248e-259
NCU09595	serine/threonine protein kinase-55(stk-55)	282	5.73	5.57	5.4	5.13	5.45	5.5	5.64	5.17	4.07	14.77	10.74	13.86	20.59	20.98	21.12	13.78	10.83	13.12	5.566	5.36	4.96	13.123	20.896	12.576	1.96197	0	0	-0.111042	0.0345868	0.0416749	-0.731549	3.27098e-124	9.02538e-125	1.34147	2.30638e-203	1.04068e-203	-0.0547306	0.229017	0.301722	-0.165772	0.00302968	0.00214016	1.23697	5.85702e-187	1.80839e-187	0.67027	7.47274e-107
NCU06845	short chain dehydrogenase/reductase	282	10.29	9	9.83	11.2	10.05	9.86	10.63	9.62	9.62	18.54	13.92	15.14	24.62	24.35	26.53	17.92	13.7	16.12	9.706	10.37	9.956	15.866	25.166	15.913	1.27769	8.89795e-138	7.97981e-138	-0.0590342	0.211712	0.359162	-0.6605	1.34759e-46	7.20335e-47	0.676227	1.0957e-31	1.43576e-31	0.095468	0.127906	0.140752	0.0364338	0.333864	0.577723	0.708192	6.65993e-34	5.5224e-34	0.664968	3.42564e-47
NCU00358	hypothetical protein	282	9.47	10.83	9.36	9.5	9.9	9.33	9.65	10.44	8.11	20.99	15.24	16.64	27.51	28.3	27.7	19.7	17.2	17.46	9.886	9.576	9.4	17.623	27.836	18.12	1.53775	1.55782e-211	1.0772e-211	-0.0271077	0.340985	0.676039	-0.618762	2.49175e-48	1.30001e-48	0.946093	1.61053e-65	1.41234e-65	-0.0458917	0.317152	0.473884	-0.0729994	0.184488	0.256601	0.833076	1.29599e-51	8.48563e-52	0.65878	6.94974e-54
NCU02739	transcription factor RfeD	282	16.97	17.1	12.29	13.05	11.65	13.72	13.84	13.17	16.32	28.19	22.87	26.59	37.72	41.11	43.8	27.95	23.68	25.77	15.453	12.806	14.443	25.883	40.876	25.8	1.67278	0	0	0.173055	4.7683e-05	3.15662e-05	-0.663219	3.67208e-133	9.81427e-134	0.836509	1.07445e-126	6.46071e-127	-0.270647	1.38489e-10	3.65496e-11	-0.0975922	0.0159664	0.01389	0.743493	8.03454e-104	3.49659e-104	0.658642	1.17083e-131
NCU05878	hypothetical protein	282	99.42	133.37	161.77	107.66	121.29	167.3	111.28	123.96	116	313.91	272.78	328.74	445.83	512.44	479.41	339.79	265.71	293.78	131.52	132.083	117.08	305.143	479.226	299.76	1.85748	0	0	-0.174355	1.15647e-34	1.92939e-35	-0.676288	0	0	1.35555	0	0	0.00614052	0.393767	0.652463	-0.168215	4.69438e-32	4.76152e-33	1.21296	0	0	0.650657	0
NCU02165	hypothetical protein	282	3.84	3.47	2.79	2.6	2.77	2.74	2.61	2.57	1.98	8.19	7.82	8.53	12.79	13.29	12.27	8.19	6.05	7.23	3.366	2.703	2.386	8.18	12.783	7.156	2.23993	0	0	-0.179171	0.0300139	0.0355536	-0.836763	3.365e-80	1.24884e-80	1.58234	1.07777e-123	6.57398e-124	-0.316803	0.000110043	5.15011e-05	-0.495974	2.66483e-09	7.84996e-10	1.27967	7.82618e-103	3.41712e-103	0.643454	2.02081e-51
NCU09798	aryl-alcohol dehydrogenase	282	32.81	25.92	25	30.61	18.52	16.69	27.94	27.24	17.44	48.4	47.4	46.29	78.55	69.38	73.98	53.79	41.17	44.87	27.91	21.94	24.206	47.363	73.97	46.61	1.75235	0	0	0.142268	0.000409355	0.000314273	-0.665531	2.21369e-158	5.24206e-159	0.944552	4.21396e-183	2.01088e-183	-0.347312	4.42111e-19	8.15077e-20	-0.205043	1.01329e-07	3.46561e-08	0.762591	1.61411e-129	6.20353e-130	0.642449	5.66611e-149
NCU03180	hypothetical protein	282	2.51	2.5	2.5	3.09	2.69	3.27	1.54	3.45	0.77	4.81	4.62	4.43	8.31	8.3	5.02	3.66	3.85	4.82	2.503	3.016	1.92	4.62	7.21	4.11	1.25666	5.27439e-08	1.55129e-07	-0.650712	0.0408106	0.0506587	-0.811526	0.000147801	0.000252365	1.09585	0.000132445	0.000377427	0.270042	0.273609	0.386475	-0.380671	0.194645	0.275182	0.884312	0.000763697	0.00160434	0.642392	0.00142945
NCU07513	hypothetical protein	282	3.35	4.19	4.09	4.05	5.69	4.26	3.92	3.65	3.51	6.34	5.65	6.35	8.54	9.67	10.38	5.52	5.37	6.4	3.876	4.666	3.693	6.113	9.53	5.763	1.02983	1.23111e-106	1.29318e-106	-0.336438	3.24253e-08	1.50338e-08	-0.725513	2.65118e-59	1.19503e-59	0.640758	4.58501e-30	6.15359e-30	0.267165	1.32402e-05	5.41282e-06	-0.0692733	0.189657	0.265675	0.65639	7.20919e-33	6.03723e-33	0.640608	5.04437e-48
NCU04544	hypothetical protein	282	3.41	3.89	3.4	3.76	7.01	5.74	3.14	3.33	2.26	13.7	9.3	12.93	16.56	21.18	17.49	11.57	10.32	8.09	3.566	5.503	2.91	11.976	18.41	9.993	1.74048	0	0	-0.920366	1.63142e-35	2.67033e-36	-0.880678	4.95197e-108	1.50351e-108	1.78017	3.22277e-175	1.5813e-175	0.624774	1.36144e-18	2.55906e-19	-0.295592	0.000493541	0.000287092	1.74577	9.28609e-204	2.69417e-204	0.619493	2.17568e-59
NCU00609	Och1 homolog(och-1)	282	13.71	13.47	15.1	14.25	16.68	15.53	13.6	12.47	11.11	35.04	25.49	31.16	48.95	45.75	46.2	36.23	26.79	27.48	14.093	15.486	12.393	30.563	46.966	30.166	1.59905	0	0	-0.321913	5.12951e-11	1.90062e-11	-0.638011	8.4618e-106	2.61017e-106	1.28295	7.12945e-219	3.07289e-219	0.136148	0.00517496	0.00337708	-0.185765	0.000277004	0.000154124	1.11605	6.54009e-178	2.08254e-178	0.619148	1.81643e-100
NCU06999	hypothetical protein	282	19.09	23.1	25.03	21.14	22.19	26.01	18.54	19.05	21.29	49.37	40.24	44.96	71.97	64.5	68.34	49.26	35.6	40.9	22.406	23.113	19.626	44.856	68.27	41.92	1.55898	0	0	-0.236631	2.33803e-17	6.25916e-18	-0.70632	0	0	1.08929	0	0	0.0482729	0.0712382	0.0690976	-0.188358	3.80871e-11	9.66225e-12	0.998298	0	0	0.608952	2.35142e-278
NCU00026	hypothetical protein	282	13.77	20.68	25.27	14.64	21.05	26.25	11.15	16.35	18.58	48.96	50.49	58.93	77.49	80.82	82.15	47.52	41.83	47.59	19.906	20.646	15.36	52.793	80.153	45.646	1.95509	0	0	-0.426979	6.84961e-27	1.34372e-27	-0.811764	0	0	1.5703	0	0	0.052402	0.137184	0.154134	-0.374577	1.93798e-20	2.93322e-21	1.40567	0	0	0.601819	6.79637e-188
NCU02750	PH domain-containing protein	282	11.56	16.24	17.77	13.25	15.44	18.97	11.96	13.79	17.68	28.43	25.72	27.18	38.97	40.46	44.06	27.69	24.48	28.3	15.19	15.886	14.476	27.11	41.163	26.823	1.37161	0	0	-0.134814	7.14791e-06	4.21193e-06	-0.617226	4.65111e-212	9.21046e-213	0.889195	1.11175e-261	4.3479e-262	0.0651016	0.0298786	0.0245882	-0.0697122	0.020572	0.0186402	0.834946	1.63277e-237	4.30438e-238	0.601762	7.78503e-203
NCU00027	hypothetical protein	282	3.03	2.68	5.37	3.38	3.24	5.46	2.41	2.55	4.33	7.38	6.67	9.85	11.77	12.53	11.86	5.23	5.09	5.51	3.693	4.026	3.096	7.966	12.053	5.276	1.57871	7.85401e-129	7.37524e-129	-0.381406	4.81943e-05	3.1928e-05	-1.19183	3.19604e-84	1.15737e-84	0.768288	1.985e-19	3.25802e-19	0.126042	0.134842	0.15096	-0.255364	0.00813031	0.00643013	1.10803	1.73353e-50	1.1543e-50	0.59672	3.28855e-27
NCU05820	hypothetical protein	282	9.61	7.05	8.29	6.67	6.61	6.04	7.25	5.52	4.62	15.79	15.09	14.44	25.72	22.8	19.88	16.66	12.03	12.99	8.316	6.44	5.796	15.106	22.8	13.893	1.82216	5.23843e-290	3.04437e-290	-0.152303	0.0262275	0.0304641	-0.714119	1.33182e-66	5.54678e-67	1.26034	3.05775e-104	2.07839e-104	-0.368221	3.3079e-08	1.04284e-08	-0.520524	1.5795e-14	3.16136e-15	0.86077	2.36296e-61	1.38975e-61	0.593164	1.79161e-48
NCU05991	3-keto-steroid reductase	282	12.06	9.77	11.79	11.34	10.37	10.05	11.42	10.95	7.86	23.69	14.23	15.33	30.38	25.19	24.35	23.05	14.79	14.3	11.206	10.586	10.076	17.75	26.64	17.38	1.32998	2.81702e-268	1.71298e-268	-0.0713237	0.097738	0.140379	-0.615365	1.14521e-74	4.43653e-75	0.78594	1.94156e-75	1.59616e-75	-0.0822579	0.0815972	0.0808771	-0.153582	0.0019082	0.00127811	0.662911	1.78394e-57	1.08946e-57	0.584813	2.23235e-68
NCU03915	hypothetical protein	282	17.89	21.65	22.9	18.49	20.66	25.01	18.32	20.47	21.33	33.55	30.21	35.18	48.26	47.71	52.03	32.64	29.85	36.38	20.813	21.386	20.04	32.98	49.333	32.956	1.20423	0	0	-0.0940448	0.0014085	0.00119098	-0.581358	7.05301e-171	1.59935e-171	0.716914	1.7789e-166	8.99369e-167	0.039026	0.15108	0.174681	-0.0550188	0.0549835	0.0596203	0.662851	4.1165e-145	1.48774e-145	0.580402	1.74557e-170
[truncated: 7 more columns]

## Sheet: Sheet3
gene_id	annotation	fpkm_WT_1	fpkm_WT_2	fpkm_WT_3	fpkm_stk-17ko_1	fpkm_stk-17ko_2	fpkm_stk-17ko_3	fpkm_stk-17com_1	fpkm_stk-17com_2	fpkm_stk-17com_3	fpkm_WT+K_1	fpkm_WT+K_2	fpkm_WT+K_3	fpkm_stk-17ko+K_1	fpkm_stk-17ko+K_2	fpkm_stk-17ko+K_3	fpkm_stk-17com+K_1	fpkm_stk-17com+K_2	fpkm_stk-17com+K_3	average_fpkm_WT	average_fpkm_stk17ko	average_fpkm_stk-17com	average_fpkm_WT+K	average_fpkm_stk-17+K	average_fpkm_stk-17com+K	diffexp_log2fc_stk-17ko-vs-stk-17ko+K	diffexp_degseq_qvalue_stk-17ko-vs-stk-17ko+K	diffexp_pvalue_stk-17ko-vs-stk-17ko+K	diffexp_log2fc_stk-17ko-vs-stk-17com	diffexp_degseq_qvalue_stk-17-vs-stk-17com	diffexp_pvalue_stk-17ko-vs-stk-17com	diffexp_log2fc_stk-17ko+K-vs-stk-17com+K	diffexp_degseq_qvalue_stk-17ko+K-vs-stk-17com+K	diffexp_pvalue_stk-17ko+K-vs-stk-17com+K	diffexp_log2fc_stk-17com-vs-stk-17com+K	diffexp_degseq_qvalue_stk-17com-vs-stk-17com+K	diffexp_pvalue_stk-17com-vs-stk-17com+K	diffexp_log2fc_WT-vs-stk-17ko	diffexp_degseq_qvalue_WT-vs-stk-17ko	diffexp_pvalue_WT-vs-stk-17ko	diffexp_log2fc_WT-vs-stk-17com	diffexp_degseq_qvalue_WT-vs-stk-17com	diffexp_pvalue_WT-vs-stk-17com	diffexp_log2fc_WT-vs-WT+K	diffexp_degseq_qvalue_WT-vs-WT+K	diffexp_pvalue_WT-vs-WT+K	diffexp_log2fc_WT+K-vs-stk-17ko+K	diffexp_degseq_qvalue_WT+K-vs-stk-17ko+K	diffexp_pvalue_WT+K-vs-stk-17ko+K
NCU11338	hypothetical protein	537.35	663.45	550.68	630.86	845.97	755.9	613.19	671.17	662.52	953.93	1026.78	859.52	1544.35	1595.69	1225.2	1329.35	1406.76	1077.67	583.826	744.243	648.96	946.743	1455.08	1271.26	0.96566	0	0	-0.197845	4.94635e-141	2.66277e-142	-0.194101	6.64239e-265	1.11991e-265	0.969404	0	0	0.350219	0	0	0.152374	2.19243e-74	1.08465e-75	0.696459	0	0	0.619419	0	0
NCU04284	hypothetical protein	602.12	539.26	453.75	608.67	545.13	604.32	521.44	556.13	555.08	298.98	364.4	315.14	411.94	406.1	418.92	322.92	304.19	348.43	531.71	586.04	544.216	326.173	412.32	325.18	-0.508726	0	0	-0.106649	1.80212e-25	3.65768e-26	-0.341995	3.69552e-163	8.61032e-164	-0.744072	0	0	0.140508	1.06917e-42	1.21579e-43	0.0338593	0.00159352	0.00104227	-0.705743	0	0	0.337525	2.59596e-159	7.0485e-160
NCU08332	hexagonal-1(hex-1)	1878.42	1952.44	3123.17	2180.76	2997.22	2762.64	2136.23	2278.95	2137.75	5848.4	4936.37	5641.63	6161.95	5361.01	6002.24	5727.7	4817.73	5137.92	2318.01	2646.87	2184.31	5475.47	5841.73	5227.78	1.14041	0	0	-0.277353	0	0	-0.159488	0	0	1.25828	0	0	0.191468	0	0	-0.0858843	3.76016e-85	1.52568e-86	1.23917	0	0	0.0927159	1.68664e-249	3.47804e-250
NCU00673	serine protease p2	344.41	380.12	356.2	338.41	404.68	433.7	301.95	329.6	389.07	766.48	523.53	679.27	1971.96	1989.74	1797.99	792.74	655.66	661.67	360.243	392.263	340.206	656.426	1919.9	703.356	2.2895	0	0	-0.20572	2.99586e-141	1.6055e-142	-1.44801	0	0	1.04721	0	0	0.122987	1.44434e-52	1.41259e-53	-0.0827333	1.02315e-22	1.40812e-23	0.864874	0	0	1.54762	0	0
NCU02273	PEP4 homolog(pep4)	287.56	306.94	305.36	292.58	356.94	369.68	262.6	281.92	316.94	466.13	413.02	467.79	821.2	853.95	838.33	496.74	477.9	504.91	299.953	339.733	287.153	448.98	837.826	493.183	1.30063	0	0	-0.24288	5.415e-135	3.11202e-136	-0.763911	0	0	0.779596	0	0	0.179846	5.37235e-76	3.84098e-77	-0.0630342	1.41673e-09	4.09653e-10	0.581086	0	0	0.899387	0	0
NCU09674	O-methyltransferase family 3	310.35	280.46	217.46	290.13	211.95	225.14	344.1	321.46	300.01	187.23	179.77	150.46	223.08	212.6	185.66	212.09	175.9	178.29	269.423	242.406	321.856	172.486	207.113	188.76	-0.228229	8.22653e-48	1.29229e-47	0.409067	3.61192e-184	1.51524e-185	-0.133178	1.92183e-15	1.9368e-15	-0.770474	0	0	-0.152393	2.63118e-24	4.29264e-25	0.256674	7.36257e-77	3.47613e-78	-0.643858	0	0	0.263236	5.81074e-53	3.20081e-53
NCU08677	hypothetical protein	251.83	251.83	316.54	269.26	352.35	380.08	210.7	283.35	252.57	389.24	393.47	449.26	407.95	470.55	570.37	398.63	415.08	474.63	273.4	333.896	248.873	410.656	482.956	429.446	0.530788	7.391e-255	4.59576e-255	-0.424075	3.97286e-117	2.55297e-118	-0.168862	1.0071e-30	6.88251e-31	0.786001	0	0	0.288661	2.40835e-57	2.20214e-58	-0.135414	8.88411e-12	2.1394e-12	0.586022	2.55797e-259	6.40442e-260	0.233427	5.93553e-56	3.16633e-56
NCU01219	glutaredoxin	230.82	209.63	228.81	242.58	272.21	251.57	209.88	211.53	203.74	130.82	125.54	118.17	167.35	171.24	181.75	129.95	123.84	123.2	223.086	255.453	208.383	124.843	173.446	125.663	-0.560058	2.27118e-218	1.5441e-218	-0.293963	1.47776e-66	1.51938e-67	-0.464245	7.94396e-106	2.44494e-106	-0.73034	2.33126e-285	8.71356e-286	0.195682	4.92876e-31	6.7758e-32	-0.0982816	5.95463e-08	1.9895e-08	-0.838092	0	0	0.473716	7.39283e-110	2.58455e-110
NCU09693	hypothetical protein	174.67	190.69	193.94	238.81	466.01	419.46	151.02	194.05	242.09	286.87	354.11	434.16	908.75	1014.07	915.48	287.37	330.94	367.83	186.433	374.76	195.72	358.38	946.1	328.713	1.34835	0	0	-0.917859	0	0	-1.54975	0	0	0.716458	0	0	1.0192	0	0	0.101342	3.62192e-09	1.07921e-09	0.948358	0	0	1.41919	0	0
NCU01824	UDP-galactopyranose mutase	165.24	139.64	148.32	181.45	186.89	162.42	164.8	139.98	120.97	282.72	191.4	206.61	640.18	580.98	497.31	298.09	216.35	213.49	151.066	176.92	141.916	226.91	572.823	242.643	1.69359	0	0	-0.318203	8.75511e-112	5.77466e-113	-1.2385	0	0	0.773294	0	0	0.228139	1.07435e-59	9.43615e-61	-0.0900643	2.6931e-09	7.93931e-10	0.586604	0	0	1.33513	0	0
NCU05395	hypothetical protein	1467.15	1824.18	1193.87	1415.29	1132.46	1562.48	1782.44	1623.29	1724.86	3584.98	3536.93	3427.68	4216.83	4507.51	4409.28	4498.43	3627.81	3474.87	1495.07	1370.08	1710.2	3516.53	4377.87	3867.04	1.6745	0	0	0.319627	0	0	-0.178298	0	0	1.17657	0	0	-0.126044	2.94264e-80	1.97275e-81	0.193583	8.7812e-210	1.32907e-211	1.23299	0	0	0.31546	0	0
NCU08155	hypothetical protein	89.54	79.93	29.05	163.27	70.49	76.79	123.19	104.34	115.81	28.31	42.49	38.94	85.16	109.31	73.09	34.63	35.65	34.46	66.173	103.516	114.446	36.58	89.186	34.913	-0.215584	3.09186e-21	6.81538e-21	0.145163	4.61941e-11	1.70713e-11	-1.35244	0	0	-1.71318	0	0	0.645359	1.81333e-148	6.84768e-150	0.790522	1.08506e-233	1.4707e-235	-0.855606	4.19442e-156	1.4558e-156	1.28538	0	0
NCU04521	hypothetical protein	100.29	99.21	107.33	151.56	192.71	177.04	95.63	95.03	83.5	179.46	140.24	156.76	344.54	337.77	275.82	203.63	160.18	147.87	102.276	173.77	91.386	158.82	319.376	170.56	0.876508	0	0	-0.927309	0	0	-0.904235	0	0	0.899582	0	0	0.764875	0	0	-0.162434	1.16185e-23	1.53017e-24	0.634237	0	0	1.00715	0	0
NCU04287	hypothetical protein	147.29	144.51	118.6	151.33	245.21	186.15	102.46	125.01	95.12	279.28	251.78	274.15	611.92	749.49	551.88	324.87	330.5	248.42	136.8	194.23	107.53	268.403	637.763	301.263	1.71369	0	0	-0.853054	0	0	-1.08129	0	0	1.48545	0	0	0.506041	5.01743e-267	1.06446e-268	-0.347013	5.76507e-94	2.04468e-95	0.971663	0	0	1.24806	0	0
NCU06185	anchored cell wall protein-9(acw-9)	1026.56	973.05	1120.37	1263.14	1013.28	1018.72	1477.64	1237.7	1413.03	2930.26	2524	2568.77	3145.17	2944.98	3070.63	2983.07	3041.53	3249.28	1039.99	1098.38	1376.12	2674.34	3053.59	3091.29	1.47386	0	0	0.325101	0	0	0.0183348	5.72744e-10	7.06688e-10	1.16709	0	0	0.0787056	9.31907e-54	8.93632e-55	0.403807	0	0	1.36195	0	0	0.190609	0	0
NCU04951	hypothetical protein	803.26	768.38	604.44	1228.95	1443	1440.54	904.98	809.18	855.74	325.2	413.3	315.87	340.36	535.86	427.48	341.33	524.58	404.05	725.36	1370.83	856.633	351.456	434.566	423.32	-1.65883	0	0	-0.67868	0	0	-0.0373047	0.00210559	0.00406029	-1.01745	0	0	0.918618	0	0	0.239938	2.29561e-137	5.13398e-139	-1.04598	0	0	0.305772	1.71506e-111	5.88024e-112
NCU05974	cell wall glucanosyltransferase Mwg1	78.18	89.95	111.77	120.07	114.09	112.74	116.76	99.94	133.53	174.14	152.02	154.43	228.82	225.01	220.19	172	201	187.69	93.3	115.633	116.743	160.196	224.673	186.896	0.956871	0	0	0.0134372	0.226164	0.390261	-0.264943	2.99919e-111	8.89844e-112	0.67849	0	0	0.309392	7.26196e-77	5.11493e-78	0.322829	7.14778e-84	3.01107e-85	0.778971	0	0	0.487291	0	0
NCU03488	pyrimidine-4(pyr-4)	89.69	102.72	142.96	117.75	184.16	194.55	101.32	129.55	160.32	178.21	169.76	218.14	480.46	473.65	477.27	173.48	200.28	254.88	111.79	165.486	130.396	188.703	477.126	209.546	1.52583	0	0	-0.34419	1.27124e-122	7.8299e-124	-1.18659	0	0	0.683429	0	0	0.566116	3.79497e-305	7.40701e-307	0.221926	1.90396e-42	1.54839e-43	0.75423	0	0	1.33772	0	0
NCU04050	cross pathway control-1(cpc-1)	1074.92	1115.85	1126.79	1076.24	1145.69	1286.06	1116.7	957.06	1155.79	719.75	604.52	615.35	698.57	582.73	575.07	612	532.47	576.4	1105.85	1169.33	1076.52	646.54	618.79	573.623	-0.919801	0	0	-0.119772	5.33101e-96	4.07208e-97	-0.108653	4.73989e-43	2.65014e-43	-0.908682	0	0	0.0806678	1.17132e-44	1.29219e-45	-0.0391039	6.39258e-11	1.65205e-11	-0.775074	0	0	-0.0640588	5.07172e-17	5.15904e-17
NCU02164	hypothetical protein	49.39	80.53	70.35	112.17	179.92	186.49	56.26	62.66	62.49	300.88	191.65	202.4	910.86	967	770.07	328.24	272.96	224.52	66.756	159.526	60.47	231.643	882.643	275.24	2.46622	0	0	-1.39988	0	0	-1.68039	0	0	2.18571	0	0	1.2567	0	0	-0.143187	4.16589e-11	1.05966e-11	1.79382	0	0	1.9291	0	0
NCU08418	tripeptidyl-peptidase	101.63	88.31	100.33	102.86	156.96	140.19	103.52	126.64	83.85	251.74	202.47	223.11	368.2	327.42	287.41	282.42	301	255.78	96.756	133.336	104.67	225.773	327.676	279.733	1.29546	0	0	-0.34925	2.98391e-99	2.2069e-100	-0.22749	3.72335e-108	1.12919e-108	1.41722	0	0	0.463139	1.02095e-166	3.40056e-168	0.113889	5.50556e-10	1.53724e-10	1.22192	0	0	0.536682	0	0
NCU07257	F-box domain-containing protein	540.72	564.7	366.7	868.39	836.21	816.78	625.26	634.14	696.78	714.6	1101.96	826.96	1217.44	1874.02	1020.32	1340.01	1657.93	1114.64	490.706	840.46	652.06	881.173	1370.59	1370.86	0.704323	0	0	-0.366259	0	0	0.000891908	0.267675	0.838104	1.07147	0	0	0.776393	0	0	0.410133	0	0	0.843759	0	0	0.636957	0	0
NCU04502	hypothetical protein	870.67	805.53	432.28	831.31	728.35	613.49	802.18	755.61	614.67	1416.09	1655.24	1197.05	1662.67	2118.61	1314.43	1897.43	1873.73	1414.29	702.826	724.383	724.153	1422.79	1698.57	1728.48	1.22838	0	0	-0.000347856	0.442449	0.968829	0.0258669	5.18967e-06	7.98621e-06	1.2546	0	0	0.043717	2.87036e-06	1.10281e-06	0.0433691	3.25028e-06	1.32605e-06	1.01707	0	0	0.255026	0	0
NCU00811	hypothetical protein	661.66	805.78	1125.19	776.41	781.32	827.58	810.45	694.64	789.75	4875.79	3624.54	3965	6271.21	6560.94	6148.06	4884.82	4436.59	4429.14	864.21	795.103	764.946	4155.11	6326.74	4583.52	2.99077	0	0	-0.0561361	3.43643e-18	8.89135e-19	-0.46435	0	0	2.58256	0	0	-0.120473	4.14495e-84	2.62929e-85	-0.176609	5.03893e-176	8.65112e-178	2.26445	0	0	0.605846	0	0
NCU03600	GTP-binding protein EsdC	705.57	787.54	865.88	746.51	927.07	919.32	755.79	692.23	739.74	1254.53	1411.41	1630.33	1073.76	1326.2	1279.2	1227.71	1353.11	1381.83	786.33	864.3	729.253	1432.09	1226.39	1320.88	0.503257	0	0	-0.245511	0	0	0.107635	3.06307e-121	8.55775e-122	0.856402	0	0	0.136462	1.49526e-125	6.94715e-127	-0.109049	5.59689e-74	2.80686e-75	0.863851	0	0	-0.224133	0	0
NCU01097	hypothetical protein	79.6	86.09	71.61	85.36	72.63	80	75.97	79.2	79.86	41.15	38.72	40.43	66.14	50.7	51.49	40.05	29.51	29.22	79.1	79.33	78.343	40.1	56.11	32.926	-0.50102	1.32063e-191	9.76628e-192	-0.0179958	0.157136	0.248117	-0.768162	2.01915e-288	3.14564e-289	-1.25119	0	0	0.00412421	0.443785	0.790839	-0.0138716	0.244974	0.373602	-0.980954	0	0	0.484058	1.97583e-127	6.23431e-128
NCU05996	C6 finger domain-containing protein	79.81	74.97	68.62	82.34	80.34	79.62	84.69	76.54	74.77	119.82	112.47	111.36	182.28	168.18	182.35	123.06	115.8	132.05	74.466	80.766	78.666	114.55	177.603	123.636	1.13543	0	0	-0.038135	0.00521314	0.00495543	-0.521948	0	0	0.651616	0	0	0.117279	7.83679e-17	1.58778e-17	0.0791438	3.36396e-08	1.09657e-08	0.620682	0	0	0.632025	0	0
NCU03492	inositolphosphorylceramide-B C-26 hydroxylase	69.15	64.41	58.58	79.96	80.64	73.95	81.05	81.01	72.43	135.73	164.09	123.39	239	301.02	221.22	207.38	228.92	181.38	64.046	78.183	78.163	141.07	253.746	205.893	1.6972	0	0	-0.000364515	0.44567	0.984398	-0.300844	1.34488e-166	3.09625e-167	1.39672	0	0	0.287859	7.50273e-48	7.78351e-49	0.287495	1.27458e-47	9.27139e-49	1.13864	0	0	0.846414	0	0
NCU02009	FreB	59.25	75.35	66.89	76.48	92.01	86.73	72.88	79.96	73.31	163.97	158.37	145.23	199.08	216.56	191	190.57	195.68	161.11	67.163	85.073	75.383	155.856	202.213	182.453	1.24752	0	0	-0.17459	4.41473e-34	7.47233e-35	-0.147651	4.81849e-58	2.20365e-58	1.27445	0	0	0.340868	2.65048e-119	1.28768e-120	0.166279	1.75527e-27	2.00639e-28	1.21339	0	0	0.37499	0	0
NCU16673	hypothetical protein	592.1	544.53	238.85	608.72	460.68	287.68	760.17	706.64	601.42	885.64	1223.66	762.53	793.69	1200.96	567.72	1526.43	1901.17	1206.74	458.493	452.36	689.41	957.276	854.123	1544.78	0.91625	0	0	0.608295	0	0	0.855517	0	0	1.16347	0	0	-0.0195624	0.0630986	0.0595833	0.588732	0	0	1.06164	0	0	-0.164954	2.13686e-110	7.45534e-111
NCU06419	MAPK/ERK kinase(mek-1)	61.78	87.73	96.68	75.78	98.56	112.67	62.12	64.41	70.86	125.01	122.35	155.89	168.43	207.32	205.71	107.8	115.28	121.27	82.063	95.67	65.796	134.416	193.82	114.783	1.01689	0	0	-0.540515	1.32125e-231	4.06898e-233	-0.755304	0	0	0.802101	0	0	0.221166	3.75703e-44	4.18458e-45	-0.319349	2.04636e-75	9.93898e-77	0.710513	0	0	0.527542	0	0
NCU04272	ZZ type zinc finger domain-containing protein	76.47	83.35	69.09	74.67	85.89	83.62	63.84	70.51	77.06	119.66	107.2	117.62	225.94	218.3	214.01	121.65	116.73	113.59	76.303	81.393	70.47	114.826	219.416	117.323	1.43208	0	0	-0.207865	1.67177e-35	2.74044e-36	-0.904859	0	0	0.735084	0	0	0.0940878	2.06899e-08	6.43048e-09	-0.113777	4.85254e-11	1.24309e-11	0.591164	0	0	0.935001	0	0
NCU09886	hypothetical protein	43.62	35.13	37.37	74.62	125.05	88.13	38.04	42.14	31.12	57.37	55.5	72.86	213.26	254.77	138.78	96.53	135.86	69.9	38.706	95.933	37.1	61.91	202.27	100.763	1.07466	0	0	-1.37075	0	0	-1.00454	0	0	1.44086	0	0	1.3099	0	0	-0.0608424	0.0646204	0.0720553	0.676938	4.88561e-114	2.01069e-114	1.70762	0	0
NCU03877	C-1-tetrahydrofolate synthase	58.11	58.07	54.67	69.36	70.62	68.3	59.14	57.39	59.05	37.64	36.77	37.12	42.49	41.74	41.24	34.93	34.11	38.97	56.95	69.426	58.526	37.176	41.823	36.003	-0.722589	0	0	-0.241253	2.32018e-46	3.1957e-47	-0.217686	3.53341e-24	2.76826e-24	-0.699022	4.06527e-276	1.54686e-276	0.274477	7.91557e-59	7.05308e-60	0.0332238	0.0538166	0.0580146	-0.619783	3.76212e-218	1.04434e-218	0.171671	5.97898e-16	6.28776e-16
NCU03684	hypothetical protein	60.59	57.73	19.49	68.39	41.97	32.56	80.52	67.38	80.1	28.59	29.74	25.88	71.96	91.64	59.88	35.11	62.45	37.7	45.936	47.64	76	28.07	74.493	45.086	0.644886	8.39036e-170	6.70526e-170	0.674883	7.46753e-187	3.04216e-188	-0.721287	7.39092e-206	1.48919e-206	-0.751283	2.1535e-226	9.0954e-227	0.0606039	0.0258704	0.0207519	0.735487	8.33573e-217	1.20516e-218	-0.720103	6.43736e-127	2.50175e-127	1.42559	0	0
NCU02274	formate(for)	556.02	515.86	460.75	515.48	475.65	404.35	505.87	458.74	434.4	182.26	255.21	190.37	142.09	128.7	113.44	143.38	138.99	166.02	510.876	465.16	466.336	209.28	128.076	149.463	-1.86203	0	0	0.00362503	0.325979	0.631982	0.223378	1.14349e-57	5.28495e-58	-1.64228	0	0	-0.135213	1.97424e-73	1.43243e-74	-0.131588	1.33054e-69	6.97327e-71	-1.28821	0	0	-0.709033	0	0
NCU07379	bZIP-type transcription factor	50.63	65.79	71.29	68.09	97.81	114.45	47.02	55.01	63.3	113.93	90.31	95.29	244.84	239.53	215.27	122.66	107.86	107.64	62.57	93.45	55.11	99.843	233.213	112.72	1.34454	0	0	-0.766333	3.17508e-279	7.6223e-281	-1.07441	0	0	1.03647	0	0	0.59572	3.62559e-179	1.123e-180	-0.170613	2.75118e-12	6.40143e-13	0.688175	1.13141e-247	2.93403e-248	1.25208	0	0
NCU00088	4-nitrophenylphosphatase	48.48	52.85	46.71	61.02	75.15	70.59	50.45	51.31	60.39	29.68	28.85	25.85	127.91	129.28	93.13	28.76	29.32	30.6	49.346	68.92	54.05	28.126	116.773	29.56	0.759196	3.81779e-291	2.21271e-291	-0.35092	2.99589e-43	4.28622e-44	-1.98147	0	0	-0.871358	5.20876e-172	2.5783e-172	0.482075	7.4881e-77	5.29009e-78	0.131155	4.05424e-06	1.67603e-06	-0.81186	2.53336e-139	9.36448e-140	2.05313	0	0
NCU08976	fatty acid elongase	299.63	311.91	371.28	457.85	590.45	580.87	319.22	291.24	296.95	130.3	80.62	68.72	113.68	87.87	45.09	107.05	67.56	63.37	327.606	543.056	302.47	93.213	82.213	79.326	-2.72539	0	0	-0.844724	0	0	-0.0507045	0.00302166	0.00595232	-1.93137	0	0	0.729297	0	0	-0.115427	3.30669e-34	3.12989e-35	-1.81388	0	0	-0.182209	9.02314e-25	7.63486e-25
NCU00527	mitochondrial genome maintenance protein Mgr2	53.73	47.49	51.27	57.77	47.74	48.36	58.44	53.15	51.3	33.22	32.4	33.62	35.21	34.95	32.64	32.13	34.67	33.97	50.83	51.29	54.296	33.08	34.266	33.59	-0.583028	9.83726e-77	1.22441e-76	0.0820748	0.00368513	0.003385	-0.0283477	0.152086	0.417745	-0.69345	1.06826e-109	7.0401e-110	0.0129466	0.393201	0.649447	0.0950214	0.00112256	0.0007103	-0.620331	1.56635e-84	7.63581e-85	0.0502505	0.0599254	0.152372
NCU04603	hypothetical protein	421.08	493.3	583.07	447.62	533.07	518.64	378.5	366.64	313.43	1535.04	1077.41	1102.62	1700.72	1909.35	1706.75	1478.39	1214.94	1103.39	499.15	499.776	352.856	1238.36	1772.27	1265.57	1.82472	0	0	-0.502427	0	0	-0.48511	0	0	1.84204	0	0	0.00173479	0.455865	0.825416	-0.500692	0	0	1.31004	0	0	0.516409	0	0
NCU00265	hypothetical protein	13.25	10.99	12.84	57.32	15.27	15.38	42.46	36.97	83.6	8.19	7.6	4.94	31.28	19.05	19.64	8.33	9.63	9.9	12.36	29.323	54.343	6.91	23.323	9.286	-0.330797	4.56263e-23	9.72261e-23	0.890799	4.99019e-233	1.5126e-234	-1.32743	3.12849e-191	6.63932e-192	-2.54902	0	0	1.24515	5.31578e-217	1.47736e-218	2.13595	0	0	-0.839265	1.52088e-49	1.02305e-49	1.75362	3.36049e-287	6.24987e-288
NCU02059	endothiapepsin	45.87	34.76	32.96	57.16	43.74	35.47	59.7	38.44	36.36	178.01	160.12	152.96	426.01	388.86	341.51	213.58	184.68	188.96	37.863	45.456	44.833	163.696	385.46	195.74	3.08294	0	0	-0.0200598	0.230226	0.398823	-0.976933	0	0	2.12606	0	0	0.263773	1.35146e-25	2.12456e-26	0.243713	8.34773e-22	1.19369e-22	2.11188	0	0	1.23483	0	0
NCU00983	integral membrane protein	39.93	46.63	45.16	55.97	59.21	65.8	47.05	46.46	54.79	106.72	70.68	71.21	134.01	115.1	114.13	106.12	89.72	80.11	43.906	60.326	49.433	82.87	121.08	91.983	1.00347	0	0	-0.28766	1.52622e-40	2.29459e-41	-0.395719	2.42357e-145	6.04949e-146	0.895408	0	0	0.458373	3.76046e-95	2.17796e-96	0.170712	6.85368e-13	1.52039e-13	0.915684	0	0	0.546156	1.43956e-261	2.87146e-262
NCU01424	DUF636 domain-containing protein	306.97	311.06	314.6	423.42	458.57	394.7	299.15	278.15	227.59	630.97	360.32	422.57	560.94	652.55	1348.81	477.04	454.03	366.76	310.876	425.563	268.296	471.286	854.1	432.61	1.00362	0	0	-0.665651	0	0	-0.980566	0	0	0.688702	0	0	0.453051	3.68815e-233	9.38939e-235	-0.2126	1.49572e-41	1.22653e-42	0.599738	0	0	0.85693	0	0
NCU00915	aspartyl-tRNA synthetase	388.06	492.12	272.74	384.06	216.39	282.23	387.61	377.63	550.88	113.45	149.06	136.71	105.23	157.2	129.8	126.79	184.25	143.6	384.306	294.226	438.706	133.073	130.743	151.546	-1.1712	0	0	0.576383	0	0	0.213579	2.04445e-62	8.90403e-63	-1.534	0	0	-0.385796	0	0	0.190587	3.60983e-142	7.25767e-144	-1.53112	0	0	-0.0258699	0.021409	0.0498773
NCU05126	hypothetical protein	392.46	337	364.57	381.34	144.44	150.72	286.25	279.81	142.37	122.76	185.61	163.32	308.61	195.15	324.84	143.12	37.24	97.15	364.676	225.5	236.143	157.23	276.2	92.503	0.291878	1.54186e-109	1.59844e-109	0.0674601	1.3782e-06	7.4694e-07	-1.57729	0	0	-1.35287	0	0	-0.694125	0	0	-0.626665	0	0	-1.2145	0	0	0.81225	0	0
NCU02623	mitochondrial hypoxia responsive domain-containing protein	374.52	364.99	392.74	377.49	393.68	443.78	442.03	462.35	411.25	657.27	919.99	778.49	555.65	658.31	518.17	958.37	1115.55	944.1	377.416	404.983	438.543	785.25	577.376	1006.01	0.51015	0	0	0.114701	5.00484e-41	7.46382e-42	0.801684	0	0	1.19713	0	0	0.101916	3.10342e-30	4.35859e-31	0.216617	6.00909e-138	1.30317e-139	1.05615	0	0	-0.444084	0	0
[truncated: 1,402 more rows]
[truncated: 6 more columns]
